# Supplementary material for: Base editing both DNA strands in distinct editing windows with small CRISPR-associated effector Cas12f1
Source: iScience. 2025 Nov 12;28(12):114033. doi: 10.1016/j.isci.2025.114033 (PMC12702181; doi:10.1016/j.isci.2025.114033)
Supplement: Data S1. Summary table of base editing efficiency on plasmid target DNA [file mmc2.xlsx]

## Sheet: ABE_T_24h_A
target	edits	percentage	rep1_percentage	rep2_percentage	rep3_percentage	percentage_mean	percentage_sem	seq	target_seq
A5		73.6 ±2.7%	78.7288	72.2897	69.7357	73.5847	2.67563	CTGATGCTCATTTAGTGTTAATGCTGATAATCCTCGTCATACTA	CTGATGCTCAtttaGTGTTAATGCTGATAATCCTCGTCATACTA
A4	A8G, T19C, T22C	32.4 ±3.4%	25.6505	36.2236	35.2683	32.3808	3.37642	TCGTGGTACTTTTATGGTGATGGTCGTGCTCACACCACTGATCA	TCGTGGTACTtttaTGGTGATAGTCGTGCTCATACTACTGATCA
A1	A4G	24.4 ±3.2%	18.1446	26.4672	28.5632	24.3917	3.18159	AGTATTACGATTTAACCGCTATCAGCACGAGTATGACGATCAGC	AGTATTACGAtttaACCACTATCAGCACGAGTATGACGATCAGC
A3	A9G	22.9 ±2.8%	17.3687	26.7893	24.4936	22.8839	2.83609	GGACTAGCACTTTACCAATATTGGCATGATCAGCATCACTAGGA	GGACTAGCACtttaCCAATATTAGCATGATCAGCATCACTAGGA
A4		22.8 ±9.2%	41.1765	12.3132	14.7796	22.7564	9.2375	TCGTGGTACTTTTATGGTGATAGTCGTGCTCATACTACTGATCA	TCGTGGTACTtttaTGGTGATAGTCGTGCTCATACTACTGATCA
A2		21.5 ±9.5%	40.3754	13.196	10.9608	21.5107	9.45438	GATCATGAGCTTTACACAATTACGACTATTAGGAGTAGCACGAC	GATCATGAGCtttaCACAATTACGACTATTAGGAGTAGCACGAC
A4	A8G, T19C	21.5 ±3.4%	14.6732	25.3838	24.3964	21.4845	3.41754	TCGTGGTACTTTTATGGTGATGGTCGTGCTCACACTACTGATCA	TCGTGGTACTtttaTGGTGATAGTCGTGCTCATACTACTGATCA
A3		20.4 ±8.1%	36.3312	10.1978	14.7369	20.422	8.06183	GGACTAGCACTTTACCAATATTAGCATGATCAGCATCACTAGGA	GGACTAGCACtttaCCAATATTAGCATGATCAGCATCACTAGGA
A2	T16C, T22C	19.6 ±1.5%	16.7197	20.0421	21.969	19.5769	1.53307	GATCATGAGCTTTACACAATTACGACTATCAGGAGCAGCACGAC	GATCATGAGCtttaCACAATTACGACTATTAGGAGTAGCACGAC
A6		18.6 ±9.4%	37.0356	12.396	6.40041	18.6107	9.37365	CCTAGTCATATTTAGGTTATAATCGTACTAGTCGTGATAGTCCT	CCTAGTCATAtttaGGTTATAATCGTACTAGTCGTGATAGTCCT
A1		16.5 ±9.8%	35.8553	10.1676	3.60245	16.5418	9.84097	AGTATTACGATTTAACCACTATCAGCACGAGTATGACGATCAGC	AGTATTACGAtttaACCACTATCAGCACGAGTATGACGATCAGC
A6	A16G	15.9 ±3.1%	10.073	16.9367	20.6783	15.896	3.10539	CCTAGTCATATTTAGGTTATAATCGTACTGGTCGTGATAGTCCT	CCTAGTCATAtttaGGTTATAATCGTACTAGTCGTGATAGTCCT
A1	A4G, T18C	15.2 ±0.8%	13.6492	15.3928	16.5759	15.206	0.849997	AGTATTACGATTTAACCGCTATCAGCACGAGCATGACGATCAGC	AGTATTACGAtttaACCACTATCAGCACGAGTATGACGATCAGC
A2	A8G	14.1 ±2.2%	9.78573	16.2852	16.2783	14.1164	2.16535	GATCATGAGCTTTACACAATTGCGACTATTAGGAGTAGCACGAC	GATCATGAGCtttaCACAATTACGACTATTAGGAGTAGCACGAC
A3	A3G	10.1 ±0.8%	8.44958	11.1109	10.6367	10.0657	0.819577	GGACTAGCACTTTACCGATATTAGCATGATCAGCATCACTAGGA	GGACTAGCACtttaCCAATATTAGCATGATCAGCATCACTAGGA
A3	A3G, A9G	9.7 ±0.9%	7.83637	10.5784	10.6891	9.70131	0.93302	GGACTAGCACTTTACCGATATTGGCATGATCAGCATCACTAGGA	GGACTAGCACtttaCCAATATTAGCATGATCAGCATCACTAGGA
A6	A5G	9.0 ±1.3%	6.47488	10.18	10.4734	9.04277	1.28673	CCTAGTCATATTTAGGTTGTAATCGTACTAGTCGTGATAGTCCT	CCTAGTCATAtttaGGTTATAATCGTACTAGTCGTGATAGTCCT
A2	T16C	8.8 ±1.0%	6.85001	9.85304	9.69935	8.8008	0.976403	GATCATGAGCTTTACACAATTACGACTATCAGGAGTAGCACGAC	GATCATGAGCtttaCACAATTACGACTATTAGGAGTAGCACGAC
A5	T17C	8.2 ±0.8%	6.64791	8.813	9.04199	8.16763	0.762735	CTGATGCTCATTTAGTGTTAATGCTGATAACCCTCGTCATACTA	CTGATGCTCAtttaGTGTTAATGCTGATAATCCTCGTCATACTA
A4	A8G, T19C, T22C, T25C	7.5 ±0.7%	6.1671	8.25184	8.17862	7.53252	0.683037	TCGTGGTACTTTTATGGTGATGGTCGTGCTCACACCACCGATCA	TCGTGGTACTtttaTGGTGATAGTCGTGCTCATACTACTGATCA
A1	T18C	6.7 ±1.7%	3.77543	9.78702	6.5158	6.69275	1.73765	AGTATTACGATTTAACCACTATCAGCACGAGCATGACGATCAGC	AGTATTACGAtttaACCACTATCAGCACGAGTATGACGATCAGC
A3	A9G, T26C	6.6 ±0.6%	5.2979	7.26612	7.12301	6.56234	0.633568	GGACTAGCACTTTACCAATATTGGCATGATCAGCATCACCAGGA	GGACTAGCACtttaCCAATATTAGCATGATCAGCATCACTAGGA
A2	A4G	4.7 ±0.9%	2.924	5.31735	5.94986	4.7304	0.921473	GATCATGAGCTTTACACGATTACGACTATTAGGAGTAGCACGAC	GATCATGAGCtttaCACAATTACGACTATTAGGAGTAGCACGAC
A6	A5G, A16G	4.3 ±0.8%	2.78924	4.70205	5.45016	4.31382	0.792289	CCTAGTCATATTTAGGTTGTAATCGTACTGGTCGTGATAGTCCT	CCTAGTCATAtttaGGTTATAATCGTACTAGTCGTGATAGTCCT
A1	T18C, T20C	4.1 ±0.6%	3.39162	5.42106	3.62871	4.14713	0.640633	AGTATTACGATTTAACCACTATCAGCACGAGCACGACGATCAGC	AGTATTACGAtttaACCACTATCAGCACGAGTATGACGATCAGC
A6	A5G, A13G	4.0 ±0.6%	2.7809	4.53135	4.80633	4.03953	0.634299	CCTAGTCATATTTAGGTTGTAATCGTGCTAGTCGTGATAGTCCT	CCTAGTCATAtttaGGTTATAATCGTACTAGTCGTGATAGTCCT
A3	A6G	3.8 ±0.4%	3.05776	4.35582	4.10337	3.83898	0.397353	GGACTAGCACTTTACCAATGTTAGCATGATCAGCATCACTAGGA	GGACTAGCACtttaCCAATATTAGCATGATCAGCATCACTAGGA
A2	A8G, T22C	3.7 ±0.3%	3.18769	3.76988	4.26164	3.73974	0.31039	GATCATGAGCTTTACACAATTGCGACTATTAGGAGCAGCACGAC	GATCATGAGCtttaCACAATTACGACTATTAGGAGTAGCACGAC
A1	A4G, T18C, T20C	3.5 ±0.3%	4.13667	3.44519	2.94462	3.50882	0.345584	AGTATTACGATTTAACCGCTATCAGCACGAGCACGACGATCAGC	AGTATTACGAtttaACCACTATCAGCACGAGTATGACGATCAGC
A1	A10G, T18C	3.4 ±0.4%	2.76698	3.36123	4.19025	3.43948	0.412721	AGTATTACGATTTAACCACTATCGGCACGAGCATGACGATCAGC	AGTATTACGAtttaACCACTATCAGCACGAGTATGACGATCAGC
A2	A14G	3.4 ±0.5%	2.3224	4.08428	3.79375	3.40014	0.545359	GATCATGAGCTTTACACAATTACGACTGTTAGGAGTAGCACGAC	GATCATGAGCtttaCACAATTACGACTATTAGGAGTAGCACGAC
A6	A13G	3.0 ±0.5%	1.9679	3.29609	3.7046	2.98953	0.524251	CCTAGTCATATTTAGGTTATAATCGTGCTAGTCGTGATAGTCCT	CCTAGTCATAtttaGGTTATAATCGTACTAGTCGTGATAGTCCT
A6	A5G, T18C	2.8 ±0.2%	2.49739	3.07883	2.70959	2.76194	0.169876	CCTAGTCATATTTAGGTTGTAATCGTACTAGCCGTGATAGTCCT	CCTAGTCATAtttaGGTTATAATCGTACTAGTCGTGATAGTCCT
A3	A6G, A9G	2.6 ±0.3%	1.99155	2.99583	2.76337	2.58358	0.303528	GGACTAGCACTTTACCAATGTTGGCATGATCAGCATCACTAGGA	GGACTAGCACtttaCCAATATTAGCATGATCAGCATCACTAGGA
A5	T14C	2.5 ±0.2%	2.11331	2.54623	2.70716	2.45557	0.177322	CTGATGCTCATTTAGTGTTAATGCTGACAATCCTCGTCATACTA	CTGATGCTCAtttaGTGTTAATGCTGATAATCCTCGTCATACTA
A1	A4G, A10G	2.4 ±0.4%	1.55031	2.50763	3.01278	2.3569	0.428851	AGTATTACGATTTAACCGCTATCGGCACGAGTATGACGATCAGC	AGTATTACGAtttaACCACTATCAGCACGAGTATGACGATCAGC
A6	A16G, T24C	2.2 ±0.3%	1.7094	2.22222	2.775	2.23554	0.307685	CCTAGTCATATTTAGGTTATAATCGTACTGGTCGTGACAGTCCT	CCTAGTCATAtttaGGTTATAATCGTACTAGTCGTGATAGTCCT
A5	A15G	2.2 ±0.3%	1.62481	2.24053	2.81965	2.22833	0.344975	CTGATGCTCATTTAGTGTTAATGCTGATGATCCTCGTCATACTA	CTGATGCTCAtttaGTGTTAATGCTGATAATCCTCGTCATACTA
A1	A4G, A16G	2.2 ±0.5%	1.37722	2.18018	3.01403	2.19047	0.472534	AGTATTACGATTTAACCGCTATCAGCACGGGTATGACGATCAGC	AGTATTACGAtttaACCACTATCAGCACGAGTATGACGATCAGC
A1	A7G	2.1 ±0.4%	1.32454	2.25295	2.8133	2.13026	0.434125	AGTATTACGATTTAACCACTGTCAGCACGAGTATGACGATCAGC	AGTATTACGAtttaACCACTATCAGCACGAGTATGACGATCAGC
A4	A8G, T19C, T25C	2.1 ±0.4%	1.32785	2.46078	2.403	2.06388	0.36839	TCGTGGTACTTTTATGGTGATGGTCGTGCTCACACTACCGATCA	TCGTGGTACTtttaTGGTGATAGTCGTGCTCATACTACTGATCA
A2	A11G	2.0 ±0.4%	1.2989	2.51951	2.3047	2.04104	0.376212	GATCATGAGCTTTACACAATTACGGCTATTAGGAGTAGCACGAC	GATCATGAGCtttaCACAATTACGACTATTAGGAGTAGCACGAC
A6	A13G, A16G	2.0 ±0.4%	1.28414	2.06704	2.65106	2.00074	0.395986	CCTAGTCATATTTAGGTTATAATCGTGCTGGTCGTGATAGTCCT	CCTAGTCATAtttaGGTTATAATCGTACTAGTCGTGATAGTCCT
A1	A4G, A10G, T18C	2.0 ±0.2%	1.88897	1.72959	2.3218	1.98012	0.176927	AGTATTACGATTTAACCGCTATCGGCACGAGCATGACGATCAGC	AGTATTACGAtttaACCACTATCAGCACGAGTATGACGATCAGC
A5	T20C	1.9 ±0.2%	1.6195	2.01312	2.12036	1.91766	0.152261	CTGATGCTCATTTAGTGTTAATGCTGATAATCCCCGTCATACTA	CTGATGCTCAtttaGTGTTAATGCTGATAATCCTCGTCATACTA
A5	T26C	1.8 ±0.2%	1.36463	1.93483	2.18223	1.82723	0.242076	CTGATGCTCATTTAGTGTTAATGCTGATAATCCTCGTCACACTA	CTGATGCTCAtttaGTGTTAATGCTGATAATCCTCGTCATACTA
A5	A6G	1.8 ±0.3%	1.33808	1.80063	2.26847	1.80239	0.268582	CTGATGCTCATTTAGTGTTGATGCTGATAATCCTCGTCATACTA	CTGATGCTCAtttaGTGTTAATGCTGATAATCCTCGTCATACTA
A3	A3G, A9G, T26C	1.8 ±0.1%	1.62417	1.77697	1.99148	1.79754	0.106529	GGACTAGCACTTTACCGATATTGGCATGATCAGCATCACCAGGA	GGACTAGCACtttaCCAATATTAGCATGATCAGCATCACTAGGA
A3	A9G, A12G	1.8 ±0.2%	1.29271	1.83257	2.13659	1.75396	0.246759	GGACTAGCACTTTACCAATATTGGCGTGATCAGCATCACTAGGA	GGACTAGCACtttaCCAATATTAGCATGATCAGCATCACTAGGA
A2	T22C	1.8 ±0.6%	0.933648	2.98533	1.33413	1.75104	0.627882	GATCATGAGCTTTACACAATTACGACTATTAGGAGCAGCACGAC	GATCATGAGCtttaCACAATTACGACTATTAGGAGTAGCACGAC
A3	A3G, T26C	1.7 ±0.1%	1.57169	1.80263	1.80931	1.72788	0.0781165	GGACTAGCACTTTACCGATATTAGCATGATCAGCATCACCAGGA	GGACTAGCACtttaCCAATATTAGCATGATCAGCATCACTAGGA
A6	T15C	1.7 ±0.1%	1.47592	1.79081	1.84541	1.70405	0.115147	CCTAGTCATATTTAGGTTATAATCGTACCAGTCGTGATAGTCCT	CCTAGTCATAtttaGGTTATAATCGTACTAGTCGTGATAGTCCT
A1	A7G, T18C	1.7 ±0.2%	1.52272	1.4917	2.06542	1.69328	0.186286	AGTATTACGATTTAACCACTGTCAGCACGAGCATGACGATCAGC	AGTATTACGAtttaACCACTATCAGCACGAGTATGACGATCAGC
A6	A5G, T24C	1.7 ±0.2%	1.33417	1.88082	1.79721	1.67073	0.170005	CCTAGTCATATTTAGGTTGTAATCGTACTAGTCGTGACAGTCCT	CCTAGTCATAtttaGGTTATAATCGTACTAGTCGTGATAGTCCT
A5	T17C, T20C	1.7 ±0.2%	1.33277	1.77826	1.84477	1.65193	0.160733	CTGATGCTCATTTAGTGTTAATGCTGATAACCCCCGTCATACTA	CTGATGCTCAtttaGTGTTAATGCTGATAATCCTCGTCATACTA
A4	A8G, T19C, A20G	1.6 ±0.2%	1.15642	1.77453	1.85657	1.59584	0.220981	TCGTGGTACTTTTATGGTGATGGTCGTGCTCACGCTACTGATCA	TCGTGGTACTtttaTGGTGATAGTCGTGCTCATACTACTGATCA
A1	A16G, T18C	1.6 ±0.3%	1.03354	1.51129	2.11044	1.55176	0.311533	AGTATTACGATTTAACCACTATCAGCACGGGCATGACGATCAGC	AGTATTACGAtttaACCACTATCAGCACGAGTATGACGATCAGC
A3	A3G, A6G, A9G	1.5 ±0.2%	1.22918	1.72351	1.6395	1.53073	0.152713	GGACTAGCACTTTACCGATGTTGGCATGATCAGCATCACTAGGA	GGACTAGCACtttaCCAATATTAGCATGATCAGCATCACTAGGA
A4	A8G, A18G, T19C	1.5 ±0.2%	1.0126	1.75209	1.66199	1.47556	0.232938	TCGTGGTACTTTTATGGTGATGGTCGTGCTCGCACTACTGATCA	TCGTGGTACTtttaTGGTGATAGTCGTGCTCATACTACTGATCA
A2	A8G, T16C, T22C	1.5 ±0.1%	1.42977	1.21432	1.71667	1.45359	0.145503	GATCATGAGCTTTACACAATTGCGACTATCAGGAGCAGCACGAC	GATCATGAGCtttaCACAATTACGACTATTAGGAGTAGCACGAC
A6	A7G	1.3 ±0.2%	0.921409	1.50528	1.51145	1.31271	0.195659	CCTAGTCATATTTAGGTTATGATCGTACTAGTCGTGATAGTCCT	CCTAGTCATAtttaGGTTATAATCGTACTAGTCGTGATAGTCCT
A1	A16G	1.3 ±0.4%	0.494193	1.38535	1.90722	1.26225	0.412522	AGTATTACGATTTAACCACTATCAGCACGGGTATGACGATCAGC	AGTATTACGAtttaACCACTATCAGCACGAGTATGACGATCAGC
A6	A13G, T18C	1.2 ±0.1%	0.97144	1.30043	1.22913	1.167	0.0999234	CCTAGTCATATTTAGGTTATAATCGTGCTAGCCGTGATAGTCCT	CCTAGTCATAtttaGGTTATAATCGTACTAGTCGTGATAGTCCT
A6	T15C, T18C	1.2 ±0.0%	1.23827	1.11732	1.10518	1.15359	0.042486	CCTAGTCATATTTAGGTTATAATCGTACCAGCCGTGATAGTCCT	CCTAGTCATAtttaGGTTATAATCGTACTAGTCGTGATAGTCCT
A1	A4G, A19G	1.1 ±0.3%	0.541856	1.31538	1.53765	1.13163	0.301788	AGTATTACGATTTAACCGCTATCAGCACGAGTGTGACGATCAGC	AGTATTACGAtttaACCACTATCAGCACGAGTATGACGATCAGC
A1	A4G, A7G	1.0 ±0.2%	0.684846	1.13907	1.26939	1.0311	0.177169	AGTATTACGATTTAACCGCTGTCAGCACGAGTATGACGATCAGC	AGTATTACGAtttaACCACTATCAGCACGAGTATGACGATCAGC
A2	A8G, A17G	1.0 ±0.2%	0.712932	1.14798	1.19503	1.01865	0.15346	GATCATGAGCTTTACACAATTGCGACTATTGGGAGTAGCACGAC	GATCATGAGCtttaCACAATTACGACTATTAGGAGTAGCACGAC
A4	A6G, A8G, T19C	1.0 ±0.1%	0.828091	1.08641	1.06043	0.991644	0.0821193	TCGTGGTACTTTTATGGTGGTGGTCGTGCTCACACTACTGATCA	TCGTGGTACTtttaTGGTGATAGTCGTGCTCATACTACTGATCA
A2	A8G, T16C	1.0 ±0.1%	0.957087	0.833586	1.13812	0.976266	0.0884341	GATCATGAGCTTTACACAATTGCGACTATCAGGAGTAGCACGAC	GATCATGAGCtttaCACAATTACGACTATTAGGAGTAGCACGAC
A2	A17G, T22C	1.0 ±0.2%	0.646522	1.19413	1.08122	0.973958	0.166931	GATCATGAGCTTTACACAATTACGACTATTGGGAGCAGCACGAC	GATCATGAGCtttaCACAATTACGACTATTAGGAGTAGCACGAC
A3	A3G, A9G, A12G	1.0 ±0.1%	0.773417	1.09056	1.00037	0.954782	0.0943461	GGACTAGCACTTTACCGATATTGGCGTGATCAGCATCACTAGGA	GGACTAGCACtttaCCAATATTAGCATGATCAGCATCACTAGGA
A2	A14G, T22C	0.9 ±0.1%	0.69926	0.983573	1.16342	0.94875	0.135117	GATCATGAGCTTTACACAATTACGACTGTTAGGAGCAGCACGAC	GATCATGAGCtttaCACAATTACGACTATTAGGAGTAGCACGAC
A6	A5G, A7G	0.9 ±0.0%	0.850532	0.918684	1.00878	0.925998	0.0458284	CCTAGTCATATTTAGGTTGTGATCGTACTAGTCGTGATAGTCCT	CCTAGTCATAtttaGGTTATAATCGTACTAGTCGTGATAGTCCT
A2	A8G, A14G	0.9 ±0.1%	0.812548	1.06434	0.897853	0.924912	0.0739335	GATCATGAGCTTTACACAATTGCGACTGTTAGGAGTAGCACGAC	GATCATGAGCtttaCACAATTACGACTATTAGGAGTAGCACGAC
A6	A5G, A13G, T18C	0.9 ±0.1%	0.808839	0.884544	1.01911	0.904164	0.0614872	CCTAGTCATATTTAGGTTGTAATCGTGCTAGCCGTGATAGTCCT	CCTAGTCATAtttaGGTTATAATCGTACTAGTCGTGATAGTCCT
A4	A8G, T16C, T19C, T22C	0.9 ±0.0%	0.833902	0.927467	0.94693	0.902766	0.0348874	TCGTGGTACTTTTATGGTGATGGTCGTGCCCACACCACTGATCA	TCGTGGTACTtttaTGGTGATAGTCGTGCTCATACTACTGATCA
A1	A10G, T18C, T20C	0.9 ±0.0%	0.893059	0.923568	0.87982	0.898816	0.0129527	AGTATTACGATTTAACCACTATCGGCACGAGCACGACGATCAGC	AGTATTACGAtttaACCACTATCAGCACGAGTATGACGATCAGC
A3	A9G, A21G	0.9 ±0.2%	0.55244	1.26377	0.879956	0.898721	0.205556	GGACTAGCACTTTACCAATATTGGCATGATCAGCGTCACTAGGA	GGACTAGCACtttaCCAATATTAGCATGATCAGCATCACTAGGA
A3	A3G, A6G	0.9 ±0.1%	0.756843	0.983642	0.926269	0.888918	0.0680825	GGACTAGCACTTTACCGATGTTAGCATGATCAGCATCACTAGGA	GGACTAGCACtttaCCAATATTAGCATGATCAGCATCACTAGGA
A3	A3G, A12G	0.9 ±0.1%	0.707124	1.0371	0.84908	0.864435	0.0955649	GGACTAGCACTTTACCGATATTAGCGTGATCAGCATCACTAGGA	GGACTAGCACtttaCCAATATTAGCATGATCAGCATCACTAGGA
A1	A4G, A13G	0.9 ±0.2%	0.55189	0.945957	1.06742	0.855088	0.1556	AGTATTACGATTTAACCGCTATCAGCGCGAGTATGACGATCAGC	AGTATTACGAtttaACCACTATCAGCACGAGTATGACGATCAGC
A3	T26C	0.9 ±0.1%	0.778941	1.00503	0.781154	0.85504	0.0749953	GGACTAGCACTTTACCAATATTAGCATGATCAGCATCACCAGGA	GGACTAGCACtttaCCAATATTAGCATGATCAGCATCACTAGGA
A4	A8G, A18G, T19C, T22C	0.8 ±0.1%	0.668284	0.890069	0.909636	0.822663	0.0773959	TCGTGGTACTTTTATGGTGATGGTCGTGCTCGCACCACTGATCA	TCGTGGTACTtttaTGGTGATAGTCGTGCTCATACTACTGATCA
A6	A7G, A13G	0.8 ±0.1%	0.57536	0.918684	0.939921	0.811321	0.11814	CCTAGTCATATTTAGGTTATGATCGTGCTAGTCGTGATAGTCCT	CCTAGTCATAtttaGGTTATAATCGTACTAGTCGTGATAGTCCT
A4	A6G, A8G, T19C, T22C	0.8 ±0.0%	0.704604	0.819013	0.815592	0.779736	0.0375792	TCGTGGTACTTTTATGGTGGTGGTCGTGCTCACACCACTGATCA	TCGTGGTACTtttaTGGTGATAGTCGTGCTCATACTACTGATCA
A6	A16G, T18C	0.8 ±0.1%	0.550344	0.872129	0.895163	0.772545	0.111299	CCTAGTCATATTTAGGTTATAATCGTACTGGCCGTGATAGTCCT	CCTAGTCATAtttaGGTTATAATCGTACTAGTCGTGATAGTCCT
A3	A12G	0.8 ±0.2%	0.458526	1.07987	0.756453	0.764949	0.179416	GGACTAGCACTTTACCAATATTAGCGTGATCAGCATCACTAGGA	GGACTAGCACtttaCCAATATTAGCATGATCAGCATCACTAGGA
A5	T14C, T17C	0.7 ±0.0%	0.722137	0.782881	0.740532	0.748517	0.0179841	CTGATGCTCATTTAGTGTTAATGCTGACAACCCTCGTCATACTA	CTGATGCTCAtttaGTGTTAATGCTGATAATCCTCGTCATACTA
A2	A4G, T22C	0.7 ±0.1%	0.591832	0.785993	0.859916	0.745914	0.0799419	GATCATGAGCTTTACACGATTACGACTATTAGGAGCAGCACGAC	GATCATGAGCtttaCACAATTACGACTATTAGGAGTAGCACGAC
A3	A4G	0.7 ±0.0%	0.682264	0.77836	0.771891	0.744172	0.0310101	GGACTAGCACTTTACCAGTATTAGCATGATCAGCATCACTAGGA	GGACTAGCACtttaCCAATATTAGCATGATCAGCATCACTAGGA
A2	A17G	0.7 ±0.2%	0.298846	1.14221	0.720812	0.720624	0.24346	GATCATGAGCTTTACACAATTACGACTATTGGGAGTAGCACGAC	GATCATGAGCtttaCACAATTACGACTATTAGGAGTAGCACGAC
A4	A8G, T19C, A20G, T22C	0.7 ±0.1%	0.541891	0.789095	0.794513	0.7085	0.0833189	TCGTGGTACTTTTATGGTGATGGTCGTGCTCACGCCACTGATCA	TCGTGGTACTtttaTGGTGATAGTCGTGCTCATACTACTGATCA
A6	A7G, A16G	0.7 ±0.1%	0.404419	0.766605	0.850405	0.67381	0.13685	CCTAGTCATATTTAGGTTATGATCGTACTGGTCGTGATAGTCCT	CCTAGTCATAtttaGGTTATAATCGTACTAGTCGTGATAGTCCT
A3	A9G, T22C, T26C	0.7 ±0.1%	0.571776	0.675719	0.759541	0.669012	0.0543067	GGACTAGCACTTTACCAATATTGGCATGATCAGCACCACCAGGA	GGACTAGCACtttaCCAATATTAGCATGATCAGCATCACTAGGA
A2	A11G, T22C	0.7 ±0.1%	0.437526	0.771572	0.768234	0.65911	0.110797	GATCATGAGCTTTACACAATTACGGCTATTAGGAGCAGCACGAC	GATCATGAGCtttaCACAATTACGACTATTAGGAGTAGCACGAC
A3	A4G, A9G	0.7 ±0.0%	0.580062	0.712071	0.666914	0.653016	0.038736	GGACTAGCACTTTACCAGTATTGGCATGATCAGCATCACTAGGA	GGACTAGCACtttaCCAATATTAGCATGATCAGCATCACTAGGA
A4	A8G, T19C, A23G	0.6 ±0.1%	0.341406	0.789095	0.737762	0.622754	0.141452	TCGTGGTACTTTTATGGTGATGGTCGTGCTCACACTGCTGATCA	TCGTGGTACTtttaTGGTGATAGTCGTGCTCATACTACTGATCA
A2	A4G, A8G	0.6 ±0.2%	0.298846	0.739843	0.765072	0.601254	0.151379	GATCATGAGCTTTACACGATTGCGACTATTAGGAGTAGCACGAC	GATCATGAGCtttaCACAATTACGACTATTAGGAGTAGCACGAC
A6	T12C	0.6 ±0.1%	0.500313	0.69522	0.57497	0.590168	0.0567758	CCTAGTCATATTTAGGTTATAATCGCACTAGTCGTGATAGTCCT	CCTAGTCATAtttaGGTTATAATCGTACTAGTCGTGATAGTCCT
A6	A5G, T18C, T24C	0.6 ±0.0%	0.600375	0.599007	0.543983	0.581122	0.0185734	CCTAGTCATATTTAGGTTGTAATCGTACTAGCCGTGACAGTCCT	CCTAGTCATAtttaGGTTATAATCGTACTAGTCGTGATAGTCCT
A6	A16G, A25G	0.6 ±0.1%	0.40025	0.536934	0.805646	0.580943	0.119079	CCTAGTCATATTTAGGTTATAATCGTACTGGTCGTGATGGTCCT	CCTAGTCATAtttaGGTTATAATCGTACTAGTCGTGATAGTCCT
A2	T16C, A17G, T22C	0.5 ±0.1%	0.384788	0.545148	0.708166	0.546034	0.0933522	GATCATGAGCTTTACACAATTACGACTATCGGGAGCAGCACGAC	GATCATGAGCtttaCACAATTACGACTATTAGGAGTAGCACGAC
A3	A3G, A4G, A9G	0.5 ±0.1%	0.392233	0.562386	0.673089	0.542569	0.0816794	GGACTAGCACTTTACCGGTATTGGCATGATCAGCATCACTAGGA	GGACTAGCACtttaCCAATATTAGCATGATCAGCATCACTAGGA
A1	A4G, A7G, T18C	0.5 ±0.0%	0.504227	0.545745	0.560909	0.53696	0.0169419	AGTATTACGATTTAACCGCTGTCAGCACGAGCATGACGATCAGC	AGTATTACGAtttaACCACTATCAGCACGAGTATGACGATCAGC
A3	A6G, T26C	0.5 ±0.0%	0.486148	0.55811	0.534148	0.526135	0.0211565	GGACTAGCACTTTACCAATGTTAGCATGATCAGCATCACCAGGA	GGACTAGCACtttaCCAATATTAGCATGATCAGCATCACTAGGA
A1	A4G, A10G, T18C, T20C	0.5 ±0.0%	0.602062	0.486972	0.458357	0.515797	0.0439164	AGTATTACGATTTAACCGCTATCGGCACGAGCACGACGATCAGC	AGTATTACGAtttaACCACTATCAGCACGAGTATGACGATCAGC
A2	A8G, A11G	0.5 ±0.1%	0.371115	0.542263	0.625968	0.513116	0.0749993	GATCATGAGCTTTACACAATTGCGGCTATTAGGAGTAGCACGAC	GATCATGAGCtttaCACAATTACGACTATTAGGAGTAGCACGAC
A2	A14G, A17G	0.5 ±0.1%	0.353536	0.601393	0.559578	0.504836	0.0766067	GATCATGAGCTTTACACAATTACGACTGTTGGGAGTAGCACGAC	GATCATGAGCtttaCACAATTACGACTATTAGGAGTAGCACGAC
A6	A13G, T24C	0.5 ±0.1%	0.408589	0.496586	0.59907	0.501415	0.0550403	CCTAGTCATATTTAGGTTATAATCGTGCTAGTCGTGACAGTCCT	CCTAGTCATAtttaGGTTATAATCGTACTAGTCGTGATAGTCCT
A2	A14G, T16C, T22C	0.5 ±0.0%	0.455105	0.439868	0.569062	0.488012	0.0407632	GATCATGAGCTTTACACAATTACGACTGTCAGGAGCAGCACGAC	GATCATGAGCtttaCACAATTACGACTATTAGGAGTAGCACGAC
A6	A5G, A7G, A13G	0.5 ±0.0%	0.404419	0.540037	0.499225	0.481227	0.0401704	CCTAGTCATATTTAGGTTGTGATCGTGCTAGTCGTGATAGTCCT	CCTAGTCATAtttaGGTTATAATCGTACTAGTCGTGATAGTCCT
A6	A5G, A16G, T24C	0.5 ±0.1%	0.350219	0.481068	0.581856	0.471047	0.0670552	CCTAGTCATATTTAGGTTGTAATCGTACTGGTCGTGACAGTCCT	CCTAGTCATAtttaGGTTATAATCGTACTAGTCGTGATAGTCCT
A5	T23C	0.5 ±0.1%	0.292041	0.570385	0.549306	0.470577	0.0894755	CTGATGCTCATTTAGTGTTAATGCTGATAATCCTCGCCATACTA	CTGATGCTCAtttaGTGTTAATGCTGATAATCCTCGTCATACTA
A6	A5G, T15C	0.5 ±0.1%	0.333542	0.679702	0.395937	0.469727	0.106521	CCTAGTCATATTTAGGTTGTAATCGTACCAGTCGTGATAGTCCT	CCTAGTCATAtttaGGTTATAATCGTACTAGTCGTGATAGTCCT
A6	A16G, T21C	0.5 ±0.1%	0.312695	0.509001	0.554312	0.458669	0.0741498	CCTAGTCATATTTAGGTTATAATCGTACTGGTCGCGATAGTCCT	CCTAGTCATAtttaGGTTATAATCGTACTAGTCGTGATAGTCCT
A6	A5G, T18C, T21C	0.5 ±0.0%	0.529498	0.412787	0.420038	0.454108	0.0377531	CCTAGTCATATTTAGGTTGTAATCGTACTAGCCGCGATAGTCCT	CCTAGTCATAtttaGGTTATAATCGTACTAGTCGTGATAGTCCT
A4	T19C, T22C	0.4 ±0.0%	0.475063	0.480562	0.394014	0.44988	0.0279781	TCGTGGTACTTTTATGGTGATAGTCGTGCTCACACCACTGATCA	TCGTGGTACTtttaTGGTGATAGTCGTGCTCATACTACTGATCA
A1	A4G, A16G, T18C	0.4 ±0.1%	0.388832	0.307856	0.65283	0.449839	0.104153	AGTATTACGATTTAACCGCTATCAGCACGGGCATGACGATCAGC	AGTATTACGAtttaACCACTATCAGCACGAGTATGACGATCAGC
A5	T26C, T29C	0.4 ±0.1%	0.376998	0.398897	0.549306	0.441734	0.0541566	CTGATGCTCATTTAGTGTTAATGCTGATAATCCTCGTCACACCA	CTGATGCTCAtttaGTGTTAATGCTGATAATCCTCGTCATACTA
A6	T18C	0.4 ±0.0%	0.496143	0.422098	0.406266	0.441503	0.0277001	CCTAGTCATATTTAGGTTATAATCGTACTAGCCGTGATAGTCCT	CCTAGTCATAtttaGGTTATAATCGTACTAGTCGTGATAGTCCT
A6	A7G, T18C	0.4 ±0.1%	0.321034	0.540037	0.444138	0.43507	0.0633832	CCTAGTCATATTTAGGTTATGATCGTACTAGCCGTGATAGTCCT	CCTAGTCATAtttaGGTTATAATCGTACTAGTCGTGATAGTCCT
A1	A16G, A19G	0.4 ±0.2%	0.155533	0.442193	0.706608	0.434778	0.159125	AGTATTACGATTTAACCACTATCAGCACGGGTGTGACGATCAGC	AGTATTACGAtttaACCACTATCAGCACGAGTATGACGATCAGC
A6	A5G, A13G, T24C	0.4 ±0.1%	0.321034	0.521415	0.461353	0.434601	0.0593715	CCTAGTCATATTTAGGTTGTAATCGTGCTAGTCGTGACAGTCCT	CCTAGTCATAtttaGGTTATAATCGTACTAGTCGTGATAGTCCT
A4	A8G, A20G	0.4 ±0.1%	0.293464	0.542269	0.454007	0.429913	0.0728271	TCGTGGTACTTTTATGGTGATGGTCGTGCTCATGCTACTGATCA	TCGTGGTACTtttaTGGTGATAGTCGTGCTCATACTACTGATCA
A5	T17C, T26C	0.4 ±0.0%	0.355759	0.424993	0.494938	0.42523	0.0401779	CTGATGCTCATTTAGTGTTAATGCTGATAACCCTCGTCACACTA	CTGATGCTCAtttaGTGTTAATGCTGATAATCCTCGTCATACTA
A3	A6G, A9G, T26C	0.4 ±0.0%	0.364611	0.421255	0.463134	0.416333	0.0285476	GGACTAGCACTTTACCAATGTTGGCATGATCAGCATCACCAGGA	GGACTAGCACtttaCCAATATTAGCATGATCAGCATCACTAGGA
A5	T14C, T17C, T20C	0.4 ±0.1%	0.281421	0.469729	0.485564	0.412238	0.0655681	CTGATGCTCATTTAGTGTTAATGCTGACAACCCCCGTCATACTA	CTGATGCTCAtttaGTGTTAATGCTGATAATCCTCGTCATACTA
A2	A11G, T16C, T22C	0.4 ±0.0%	0.382835	0.340357	0.483703	0.402298	0.0425093	GATCATGAGCTTTACACAATTACGGCTATCAGGAGCAGCACGAC	GATCATGAGCtttaCACAATTACGACTATTAGGAGTAGCACGAC
A5	A27G	0.4 ±0.1%	0.217703	0.436177	0.547432	0.400437	0.0968473	CTGATGCTCATTTAGTGTTAATGCTGATAATCCTCGTCATGCTA	CTGATGCTCAtttaGTGTTAATGCTGATAATCCTCGTCATACTA
A2	A2G	0.4 ±0.0%	0.384788	0.40814	0.385698	0.392875	0.0076368	GATCATGAGCTTTACGCAATTACGACTATTAGGAGTAGCACGAC	GATCATGAGCtttaCACAATTACGACTATTAGGAGTAGCACGAC
A1	A7G, T18C, T20C	0.4 ±0.0%	0.396358	0.400213	0.357681	0.38475	0.0135804	AGTATTACGATTTAACCACTGTCAGCACGAGCACGACGATCAGC	AGTATTACGAtttaACCACTATCAGCACGAGTATGACGATCAGC
A6	A5G, A13G, A16G	0.4 ±0.0%	0.34188	0.372439	0.430367	0.381562	0.0259479	CCTAGTCATATTTAGGTTGTAATCGTGCTGGTCGTGATAGTCCT	CCTAGTCATAtttaGGTTATAATCGTACTAGTCGTGATAGTCCT
A3	A9G, T22C	0.4 ±0.0%	0.30108	0.416979	0.422996	0.380352	0.0396738	GGACTAGCACTTTACCAATATTGGCATGATCAGCACCACTAGGA	GGACTAGCACtttaCCAATATTAGCATGATCAGCATCACTAGGA
A4	A8G	0.4 ±0.1%	0.523005	0.372109	0.243218	0.379444	0.0808507	TCGTGGTACTTTTATGGTGATGGTCGTGCTCATACTACTGATCA	TCGTGGTACTtttaTGGTGATAGTCGTGCTCATACTACTGATCA
A6	T12C, T15C	0.4 ±0.1%	0.51699	0.276226	0.34085	0.378022	0.0719447	CCTAGTCATATTTAGGTTATAATCGCACCAGTCGTGATAGTCCT	CCTAGTCATAtttaGGTTATAATCGTACTAGTCGTGATAGTCCT
A2	T15C, T16C, T22C	0.4 ±0.1%	0.265641	0.486018	0.357244	0.369634	0.0639184	GATCATGAGCTTTACACAATTACGACTACCAGGAGCAGCACGAC	GATCATGAGCtttaCACAATTACGACTATTAGGAGTAGCACGAC
A5	T29C	0.4 ±0.0%	0.29735	0.387712	0.423697	0.369587	0.0375823	CTGATGCTCATTTAGTGTTAATGCTGATAATCCTCGTCATACCA	CTGATGCTCAtttaGTGTTAATGCTGATAATCCTCGTCATACTA
A6	A16G, T24C, T27C	0.4 ±0.1%	0.283511	0.338299	0.468239	0.36335	0.0547777	CCTAGTCATATTTAGGTTATAATCGTACTGGTCGTGACAGCCCT	CCTAGTCATAtttaGGTTATAATCGTACTAGTCGTGATAGTCCT
A6	A5G, T18C, T21C, T24C	0.4 ±0.0%	0.404419	0.344507	0.34085	0.363259	0.0206074	CCTAGTCATATTTAGGTTGTAATCGTACTAGCCGCGACAGTCCT	CCTAGTCATAtttaGGTTATAATCGTACTAGTCGTGATAGTCCT
A2	A11G, A17G	0.4 ±0.0%	0.265641	0.416793	0.385698	0.356044	0.0460842	GATCATGAGCTTTACACAATTACGGCTATTGGGAGTAGCACGAC	GATCATGAGCtttaCACAATTACGACTATTAGGAGTAGCACGAC
A3	A6G, A12G	0.4 ±0.1%	0.218214	0.42767	0.419909	0.355264	0.0685618	GGACTAGCACTTTACCAATGTTAGCGTGATCAGCATCACTAGGA	GGACTAGCACtttaCCAATATTAGCATGATCAGCATCACTAGGA
A3	A9G, A18G	0.4 ±0.1%	0.240312	0.459746	0.361245	0.353767	0.0634554	GGACTAGCACTTTACCAATATTGGCATGATCGGCATCACTAGGA	GGACTAGCACtttaCCAATATTAGCATGATCAGCATCACTAGGA
A3	A3G, A4G	0.3 ±0.0%	0.367373	0.344275	0.324194	0.345281	0.0124748	GGACTAGCACTTTACCGGTATTAGCATGATCAGCATCACTAGGA	GGACTAGCACtttaCCAATATTAGCATGATCAGCATCACTAGGA
A6	T12C, T18C	0.3 ±0.1%	0.237649	0.434513	0.323636	0.331932	0.056981	CCTAGTCATATTTAGGTTATAATCGCACTAGCCGTGATAGTCCT	CCTAGTCATAtttaGGTTATAATCGTACTAGTCGTGATAGTCCT
A1	A10G, A16G	0.3 ±0.1%	0.198179	0.246285	0.530894	0.325119	0.10382	AGTATTACGATTTAACCACTATCGGCACGGGTATGACGATCAGC	AGTATTACGAtttaACCACTATCAGCACGAGTATGACGATCAGC
A1	A4G, T20C	0.3 ±0.1%	0.280962	0.207103	0.473365	0.320477	0.0793617	AGTATTACGATTTAACCGCTATCAGCACGAGTACGACGATCAGC	AGTATTACGAtttaACCACTATCAGCACGAGTATGACGATCAGC
A6	T15C, T18C, T21C, T24C	0.3 ±0.0%	0.383573	0.322781	0.254777	0.320377	0.0371996	CCTAGTCATATTTAGGTTATAATCGTACCAGCCGCGACAGTCCT	CCTAGTCATAtttaGGTTATAATCGTACTAGTCGTGATAGTCCT
A6	T24C	0.3 ±0.0%	0.354388	0.288641	0.309864	0.317631	0.0193729	CCTAGTCATATTTAGGTTATAATCGTACTAGTCGTGACAGTCCT	CCTAGTCATAtttaGGTTATAATCGTACTAGTCGTGATAGTCCT
A5	A7G	0.3 ±0.0%	0.244252	0.328064	0.373078	0.315132	0.0377469	CTGATGCTCATTTAGTGTTAGTGCTGATAATCCTCGTCATACTA	CTGATGCTCAtttaGTGTTAATGCTGATAATCCTCGTCATACTA
A4	A8G, T16C, T19C	0.3 ±0.0%	0.283294	0.336581	0.309698	0.309858	0.0153827	TCGTGGTACTTTTATGGTGATGGTCGTGCCCACACTACTGATCA	TCGTGGTACTtttaTGGTGATAGTCGTGCTCATACTACTGATCA
A6	A5G, A7G, A13G, T18C	0.3 ±0.0%	0.28768	0.301055	0.337407	0.308714	0.0148571	CCTAGTCATATTTAGGTTGTGATCGTGCTAGCCGTGATAGTCCT	CCTAGTCATAtttaGGTTATAATCGTACTAGTCGTGATAGTCCT
A2	A14G, T16C	0.3 ±0.1%	0.232435	0.259594	0.426796	0.306275	0.0607684	GATCATGAGCTTTACACAATTACGACTGTCAGGAGTAGCACGAC	GATCATGAGCtttaCACAATTACGACTATTAGGAGTAGCACGAC
A4	A6G, A8G	0.3 ±0.0%	0.236805	0.35715	0.316184	0.303379	0.0353255	TCGTGGTACTTTTATGGTGGTGGTCGTGCTCATACTACTGATCA	TCGTGGTACTtttaTGGTGATAGTCGTGCTCATACTACTGATCA
A1	A13G	0.3 ±0.1%	0.168076	0.386219	0.353929	0.302741	0.067975	AGTATTACGATTTAACCACTATCAGCGCGAGTATGACGATCAGC	AGTATTACGAtttaACCACTATCAGCACGAGTATGACGATCAGC
A1	A16G, T18C, T20C	0.3 ±0.1%	0.240825	0.223895	0.438347	0.301022	0.068836	AGTATTACGATTTAACCACTATCAGCACGGGCACGACGATCAGC	AGTATTACGAtttaACCACTATCAGCACGAGTATGACGATCAGC
A3	A6G, A9G, A12G	0.3 ±0.0%	0.262409	0.378488	0.259355	0.300084	0.0392119	GGACTAGCACTTTACCAATGTTGGCGTGATCAGCATCACTAGGA	GGACTAGCACtttaCCAATATTAGCATGATCAGCATCACTAGGA
A2	A11G, T16C	0.3 ±0.0%	0.281266	0.295649	0.319307	0.298741	0.0110896	GATCATGAGCTTTACACAATTACGGCTATCAGGAGTAGCACGAC	GATCATGAGCtttaCACAATTACGACTATTAGGAGTAGCACGAC
A6	A13G, T18C, T24C	0.3 ±0.0%	0.325203	0.273122	0.296092	0.298139	0.0150693	CCTAGTCATATTTAGGTTATAATCGTGCTAGCCGTGACAGTCCT	CCTAGTCATAtttaGGTTATAATCGTACTAGTCGTGATAGTCCT
A1	A7G, A16G	0.3 ±0.1%	0.183127	0.207103	0.494	0.294743	0.0998684	AGTATTACGATTTAACCACTGTCAGCACGGGTATGACGATCAGC	AGTATTACGAtttaACCACTATCAGCACGAGTATGACGATCAGC
A6	A5G, T21C	0.3 ±0.0%	0.241818	0.344507	0.292649	0.292991	0.0296442	CCTAGTCATATTTAGGTTGTAATCGTACTAGTCGCGATAGTCCT	CCTAGTCATAtttaGGTTATAATCGTACTAGTCGTGATAGTCCT
A3	A3G, A6G, A9G, A12G	0.3 ±0.0%	0.295556	0.354966	0.216129	0.288884	0.0402173	GGACTAGCACTTTACCGATGTTGGCGTGATCAGCATCACTAGGA	GGACTAGCACtttaCCAATATTAGCATGATCAGCATCACTAGGA
A2	T13C, T16C, T22C	0.3 ±0.0%	0.244155	0.253825	0.360406	0.286129	0.0372434	GATCATGAGCTTTACACAATTACGACCATCAGGAGCAGCACGAC	GATCATGAGCtttaCACAATTACGACTATTAGGAGTAGCACGAC
A1	T18C, A19G	0.3 ±0.1%	0.117904	0.344239	0.392073	0.284739	0.0845527	AGTATTACGATTTAACCACTATCAGCACGAGCGTGACGATCAGC	AGTATTACGAtttaACCACTATCAGCACGAGTATGACGATCAGC
A6	A13G, T18C, T21C	0.3 ±0.0%	0.204294	0.304159	0.34085	0.283101	0.0408022	CCTAGTCATATTTAGGTTATAATCGTGCTAGCCGCGATAGTCCT	CCTAGTCATAtttaGGTTATAATCGTACTAGTCGTGATAGTCCT
A2	A8G, A17G, T22C	0.3 ±0.0%	0.244155	0.263921	0.338276	0.282117	0.0286532	GATCATGAGCTTTACACAATTGCGACTATTGGGAGCAGCACGAC	GATCATGAGCtttaCACAATTACGACTATTAGGAGTAGCACGAC
A6	T15C, T18C, T21C	0.3 ±0.0%	0.325203	0.263811	0.254777	0.281264	0.0221239	CCTAGTCATATTTAGGTTATAATCGTACCAGCCGCGATAGTCCT	CCTAGTCATAtttaGGTTATAATCGTACTAGTCGTGATAGTCCT
A6	A16G, T21C, T24C	0.3 ±0.0%	0.22931	0.260708	0.330522	0.273513	0.0299106	CCTAGTCATATTTAGGTTATAATCGTACTGGTCGCGACAGTCCT	CCTAGTCATAtttaGGTTATAATCGTACTAGTCGTGATAGTCCT
A6	A16G, T27C	0.3 ±0.0%	0.183448	0.297952	0.327079	0.269493	0.0438363	CCTAGTCATATTTAGGTTATAATCGTACTGGTCGTGATAGCCCT	CCTAGTCATAtttaGGTTATAATCGTACTAGTCGTGATAGTCCT
A6	A5G, T27C	0.3 ±0.0%	0.245987	0.310366	0.251334	0.269229	0.0206264	CCTAGTCATATTTAGGTTGTAATCGTACTAGTCGTGATAGCCCT	CCTAGTCATAtttaGGTTATAATCGTACTAGTCGTGATAGTCCT
A6	A5G, T24C, T27C	0.3 ±0.0%	0.225141	0.31347	0.254777	0.264463	0.0259542	CCTAGTCATATTTAGGTTGTAATCGTACTAGTCGTGACAGCCCT	CCTAGTCATAtttaGGTTATAATCGTACTAGTCGTGATAGTCCT
A4	A8G, T19C, T22C, A23G	0.3 ±0.0%	0.180146	0.34406	0.26754	0.263916	0.0473526	TCGTGGTACTTTTATGGTGATGGTCGTGCTCACACCGCTGATCA	TCGTGGTACTtttaTGGTGATAGTCGTGCTCATACTACTGATCA
A3	A9G, A12G, T26C	0.3 ±0.0%	0.262409	0.254464	0.256268	0.257714	0.00240486	GGACTAGCACTTTACCAATATTGGCGTGATCAGCATCACCAGGA	GGACTAGCACtttaCCAATATTAGCATGATCAGCATCACTAGGA
A2	T16C, A17G	0.3 ±0.0%	0.218763	0.265363	0.28137	0.255165	0.0187785	GATCATGAGCTTTACACAATTACGACTATCGGGAGTAGCACGAC	GATCATGAGCtttaCACAATTACGACTATTAGGAGTAGCACGAC
A6	A13G, A16G, T24C	0.3 ±0.0%	0.183448	0.257604	0.320193	0.253748	0.0395219	CCTAGTCATATTTAGGTTATAATCGTGCTGGTCGTGACAGTCCT	CCTAGTCATAtttaGGTTATAATCGTACTAGTCGTGATAGTCCT
A2	A8G, A23G	0.3 ±0.1%	0.140633	0.366316	0.243432	0.250127	0.065235	GATCATGAGCTTTACACAATTGCGACTATTAGGAGTGGCACGAC	GATCATGAGCtttaCACAATTACGACTATTAGGAGTAGCACGAC
A1	A13G, T18C	0.2 ±0.1%	0.150516	0.271473	0.324539	0.248843	0.0514949	AGTATTACGATTTAACCACTATCAGCGCGAGCATGACGATCAGC	AGTATTACGAtttaACCACTATCAGCACGAGTATGACGATCAGC
A3	A3G, A6G, A9G, T26C	0.2 ±0.0%	0.223738	0.205282	0.311844	0.246955	0.0328792	GGACTAGCACTTTACCGATGTTGGCATGATCAGCATCACCAGGA	GGACTAGCACtttaCCAATATTAGCATGATCAGCATCACTAGGA
A6	T12C, T15C, T18C	0.2 ±0.0%	0.233479	0.226567	0.261663	0.24057	0.0107336	CCTAGTCATATTTAGGTTATAATCGCACCAGCCGTGATAGTCCT	CCTAGTCATAtttaGGTTATAATCGTACTAGTCGTGATAGTCCT
A6	A13G, T21C	0.2 ±0.0%	0.175109	0.248293	0.285763	0.236389	0.0324929	CCTAGTCATATTTAGGTTATAATCGTGCTAGTCGCGATAGTCCT	CCTAGTCATAtttaGGTTATAATCGTACTAGTCGTGATAGTCCT
A1	A4G, T18C, A19G	0.2 ±0.1%	0.155533	0.148331	0.397701	0.233855	0.0819496	AGTATTACGATTTAACCGCTATCAGCACGAGCGTGACGATCAGC	AGTATTACGAtttaACCACTATCAGCACGAGTATGACGATCAGC
A2	A4G, A14G	0.2 ±0.0%	0.19923	0.237961	0.249755	0.228982	0.0152605	GATCATGAGCTTTACACGATTACGACTGTTAGGAGTAGCACGAC	GATCATGAGCtttaCACAATTACGACTATTAGGAGTAGCACGAC
A6	T15C, T18C, T24C	0.2 ±0.0%	0.258495	0.248293	0.17559	0.227459	0.0261015	CCTAGTCATATTTAGGTTATAATCGTACCAGCCGTGACAGTCCT	CCTAGTCATAtttaGGTTATAATCGTACTAGTCGTGATAGTCCT
A5	T14C, T20C	0.2 ±0.0%	0.180534	0.24232	0.254968	0.225941	0.0229951	CTGATGCTCATTTAGTGTTAATGCTGACAATCCCCGTCATACTA	CTGATGCTCAtttaGTGTTAATGCTGATAATCCTCGTCATACTA
A6	T15C, T24C	0.2 ±0.0%	0.245987	0.223464	0.189361	0.219604	0.01646	CCTAGTCATATTTAGGTTATAATCGTACCAGTCGTGACAGTCCT	CCTAGTCATAtttaGGTTATAATCGTACTAGTCGTGATAGTCCT
A2	A4G, T16C, T22C	0.2 ±0.0%	0.20509	0.21056	0.237109	0.217586	0.00988829	GATCATGAGCTTTACACGATTACGACTATCAGGAGCAGCACGAC	GATCATGAGCtttaCACAATTACGACTATTAGGAGTAGCACGAC
A2	A8G, A14G, T22C	0.2 ±0.0%	0.230482	0.222097	0.199172	0.21725	0.00935782	GATCATGAGCTTTACACAATTGCGACTGTTAGGAGCAGCACGAC	GATCATGAGCtttaCACAATTACGACTATTAGGAGTAGCACGAC
A3	A9G, T13C	0.2 ±0.0%	0.198879	0.203143	0.24083	0.214284	0.01333	GGACTAGCACTTTACCAATATTGGCACGATCAGCATCACTAGGA	GGACTAGCACtttaCCAATATTAGCATGATCAGCATCACTAGGA
A2	T16C, A23G	0.2 ±0.0%	0.136727	0.286996	0.208656	0.210793	0.0433921	GATCATGAGCTTTACACAATTACGACTATCAGGAGTGGCACGAC	GATCATGAGCtttaCACAATTACGACTATTAGGAGTAGCACGAC
A3	A3G, A6G, A12G	0.2 ±0.0%	0.209927	0.23308	0.182166	0.208391	0.0147177	GGACTAGCACTTTACCGATGTTAGCGTGATCAGCATCACTAGGA	GGACTAGCACtttaCCAATATTAGCATGATCAGCATCACTAGGA
A3	A3G, A21G	0.2 ±0.1%	0.107726	0.295092	0.219217	0.207345	0.0544128	GGACTAGCACTTTACCGATATTAGCATGATCAGCGTCACTAGGA	GGACTAGCACtttaCCAATATTAGCATGATCAGCATCACTAGGA
A2	A4G, A17G	0.2 ±0.1%	0.101568	0.268247	0.246594	0.20547	0.0523254	GATCATGAGCTTTACACGATTACGACTATTGGGAGTAGCACGAC	GATCATGAGCtttaCACAATTACGACTATTAGGAGTAGCACGAC
A6	A7G, T12C	0.2 ±0.0%	0.200125	0.201738	0.213462	0.205108	0.00420264	CCTAGTCATATTTAGGTTATGATCGCACTAGTCGTGATAGTCCT	CCTAGTCATAtttaGGTTATAATCGTACTAGTCGTGATAGTCCT
A6	T18C, T24C	0.2 ±0.0%	0.291849	0.167598	0.148046	0.202498	0.0450308	CCTAGTCATATTTAGGTTATAATCGTACTAGCCGTGACAGTCCT	CCTAGTCATAtttaGGTTATAATCGTACTAGTCGTGATAGTCCT
A3	A12G, T26C	0.2 ±0.0%	0.143635	0.23308	0.225392	0.200702	0.0286201	GGACTAGCACTTTACCAATATTAGCGTGATCAGCATCACCAGGA	GGACTAGCACtttaCCAATATTAGCATGATCAGCATCACTAGGA
A5	A13G	0.2 ±0.0%	0.196464	0.1864	0.217473	0.200112	0.00915351	CTGATGCTCATTTAGTGTTAATGCTGGTAATCCTCGTCATACTA	CTGATGCTCAtttaGTGTTAATGCTGATAATCCTCGTCATACTA
A3	A3G, A9G, A21G	0.2 ±0.0%	0.11325	0.252325	0.22848	0.198018	0.0429395	GGACTAGCACTTTACCGATATTGGCATGATCAGCGTCACTAGGA	GGACTAGCACtttaCCAATATTAGCATGATCAGCATCACTAGGA
A1	A4G, A16G, A19G	0.2 ±0.1%	0.112887	0.153928	0.327041	0.197952	0.0656228	AGTATTACGATTTAACCGCTATCAGCACGGGTGTGACGATCAGC	AGTATTACGAtttaACCACTATCAGCACGAGTATGACGATCAGC
A6	A16G, T30C	0.2 ±0.0%	0.158432	0.22036	0.213462	0.197418	0.0195943	CCTAGTCATATTTAGGTTATAATCGTACTGGTCGTGATAGTCCC	CCTAGTCATAtttaGGTTATAATCGTACTAGTCGTGATAGTCCT
A6	A5G, T21C, T24C	0.2 ±0.0%	0.154263	0.211049	0.223791	0.196368	0.0213712	CCTAGTCATATTTAGGTTGTAATCGTACTAGTCGCGACAGTCCT	CCTAGTCATAtttaGGTTATAATCGTACTAGTCGTGATAGTCCT
A6	A16G, T24C, T30C	0.2 ±0.0%	0.179279	0.198634	0.210019	0.195977	0.00897283	CCTAGTCATATTTAGGTTATAATCGTACTGGTCGTGACAGTCCC	CCTAGTCATAtttaGGTTATAATCGTACTAGTCGTGATAGTCCT
A6	A5G, A13G, T18C, T24C	0.2 ±0.0%	0.200125	0.232775	0.154932	0.195944	0.0225683	CCTAGTCATATTTAGGTTGTAATCGTGCTAGCCGTGACAGTCCT	CCTAGTCATAtttaGGTTATAATCGTACTAGTCGTGATAGTCCT
A1	A4G, A13G, T18C	0.2 ±0.0%	0.183127	0.165123	0.238871	0.195707	0.022199	AGTATTACGATTTAACCGCTATCAGCGCGAGCATGACGATCAGC	AGTATTACGAtttaACCACTATCAGCACGAGTATGACGATCAGC
A4	A6G, A8G, T19C, T22C, T25C	0.2 ±0.0%	0.16126	0.216908	0.20106	0.193076	0.0165528	TCGTGGTACTTTTATGGTGGTGGTCGTGCTCACACCACCGATCA	TCGTGGTACTtttaTGGTGATAGTCGTGCTCATACTACTGATCA
A6	T15C, T21C	0.2 ±0.0%	0.195956	0.217256	0.154932	0.189381	0.0182893	CCTAGTCATATTTAGGTTATAATCGTACCAGTCGCGATAGTCCT	CCTAGTCATAtttaGGTTATAATCGTACTAGTCGTGATAGTCCT
A1	A4G, A10G, A16G	0.2 ±0.1%	0.0802749	0.229493	0.251377	0.187048	0.0537592	AGTATTACGATTTAACCGCTATCGGCACGGGTATGACGATCAGC	AGTATTACGAtttaACCACTATCAGCACGAGTATGACGATCAGC
A2	A11G, A14G	0.2 ±0.1%	0.128914	0.126913	0.300338	0.185388	0.0574779	GATCATGAGCTTTACACAATTACGGCTGTTAGGAGTAGCACGAC	GATCATGAGCtttaCACAATTACGACTATTAGGAGTAGCACGAC
A1	A4G, A10G, A19G	0.2 ±0.0%	0.117904	0.187512	0.250127	0.185181	0.0381872	AGTATTACGATTTAACCGCTATCGGCACGAGTGTGACGATCAGC	AGTATTACGAtttaACCACTATCAGCACGAGTATGACGATCAGC
A6	A13G, T15C	0.2 ±0.0%	0.129247	0.223464	0.196247	0.182986	0.0279944	CCTAGTCATATTTAGGTTATAATCGTGCCAGTCGTGATAGTCCT	CCTAGTCATAtttaGGTTATAATCGTACTAGTCGTGATAGTCCT
A4	A8G, T19C, A20G, A23G	0.2 ±0.0%	0.0958842	0.246826	0.205925	0.182878	0.045071	TCGTGGTACTTTTATGGTGATGGTCGTGCTCACGCTGCTGATCA	TCGTGGTACTtttaTGGTGATAGTCGTGCTCATACTACTGATCA
A4	T19C	0.2 ±0.0%	0.171429	0.160811	0.205925	0.179388	0.0136177	TCGTGGTACTTTTATGGTGATAGTCGTGCTCACACTACTGATCA	TCGTGGTACTtttaTGGTGATAGTCGTGCTCATACTACTGATCA
A4	A8G, T16C, T19C, T22C, T25C	0.2 ±0.0%	0.152543	0.142112	0.243218	0.179291	0.0321051	TCGTGGTACTTTTATGGTGATGGTCGTGCCCACACCACCGATCA	TCGTGGTACTtttaTGGTGATAGTCGTGCTCATACTACTGATCA
A2	T13C, T16C	0.2 ±0.0%	0.175792	0.129797	0.230786	0.178792	0.0291916	GATCATGAGCTTTACACAATTACGACCATCAGGAGTAGCACGAC	GATCATGAGCtttaCACAATTACGACTATTAGGAGTAGCACGAC
A3	A4G, T26C	0.2 ±0.0%	0.149159	0.188175	0.197604	0.178313	0.0148288	GGACTAGCACTTTACCAGTATTAGCATGATCAGCATCACCAGGA	GGACTAGCACtttaCCAATATTAGCATGATCAGCATCACTAGGA
A6	A5G, T24C, T30C	0.2 ±0.0%	0.145925	0.195531	0.189361	0.176939	0.0156091	CCTAGTCATATTTAGGTTGTAATCGTACTAGTCGTGACAGTCCC	CCTAGTCATAtttaGGTTATAATCGTACTAGTCGTGATAGTCCT
A3	A9G, A21G, T26C	0.2 ±0.0%	0.110488	0.188175	0.231567	0.176743	0.0354168	GGACTAGCACTTTACCAATATTGGCATGATCAGCGTCACCAGGA	GGACTAGCACtttaCCAATATTAGCATGATCAGCATCACTAGGA
A2	T16C, T22C, A23G	0.2 ±0.0%	0.13282	0.203349	0.192849	0.176339	0.0219696	GATCATGAGCTTTACACAATTACGACTATCAGGAGCGGCACGAC	GATCATGAGCtttaCACAATTACGACTATTAGGAGTAGCACGAC
A1	A7G, A10G	0.2 ±0.0%	0.175601	0.190311	0.15883	0.174914	0.00909414	AGTATTACGATTTAACCACTGTCGGCACGAGTATGACGATCAGC	AGTATTACGAtttaACCACTATCAGCACGAGTATGACGATCAGC
A6	A13G, T18C, T21C, T24C	0.2 ±0.0%	0.133417	0.232775	0.158375	0.174855	0.0298424	CCTAGTCATATTTAGGTTATAATCGTGCTAGCCGCGACAGTCCT	CCTAGTCATAtttaGGTTATAATCGTACTAGTCGTGATAGTCCT
A4	A6G, T19C	0.2 ±0.0%	0.129298	0.200079	0.191332	0.17357	0.0222791	TCGTGGTACTTTTATGGTGGTAGTCGTGCTCACACTACTGATCA	TCGTGGTACTtttaTGGTGATAGTCGTGCTCATACTACTGATCA
A4	A6G, T19C, T22C	0.2 ±0.0%	0.126393	0.188859	0.204303	0.173185	0.0238171	TCGTGGTACTTTTATGGTGGTAGTCGTGCTCACACCACTGATCA	TCGTGGTACTtttaTGGTGATAGTCGTGCTCATACTACTGATCA
A6	A16G, T18C, T21C	0.2 ±0.0%	0.108401	0.245189	0.161818	0.171803	0.0398017	CCTAGTCATATTTAGGTTATAATCGTACTGGCCGCGATAGTCCT	CCTAGTCATAtttaGGTTATAATCGTACTAGTCGTGATAGTCCT
A2	A4G, A11G	0.2 ±0.0%	0.136727	0.248057	0.116974	0.167252	0.0408025	GATCATGAGCTTTACACGATTACGGCTATTAGGAGTAGCACGAC	GATCATGAGCtttaCACAATTACGACTATTAGGAGTAGCACGAC
A4	A8G, A18G, T19C, T22C, T25C	0.2 ±0.0%	0.149638	0.17577	0.173496	0.166301	0.00835759	TCGTGGTACTTTTATGGTGATGGTCGTGCTCGCACCACCGATCA	TCGTGGTACTtttaTGGTGATAGTCGTGCTCATACTACTGATCA
A5	T17C, T23C	0.2 ±0.0%	0.164605	0.175216	0.15748	0.165767	0.0051528	CTGATGCTCATTTAGTGTTAATGCTGATAACCCTCGCCATACTA	CTGATGCTCAtttaGTGTTAATGCTGATAATCCTCGTCATACTA
A6	A16G, T24C, T27C, T30C	0.2 ±0.0%	0.145925	0.121043	0.220348	0.162438	0.0298323	CCTAGTCATATTTAGGTTATAATCGTACTGGTCGTGACAGCCCC	CCTAGTCATAtttaGGTTATAATCGTACTAGTCGTGATAGTCCT
A6	A5G, A13G, T18C, T21C	0.2 ±0.0%	0.11257	0.121043	0.247891	0.160501	0.0437633	CCTAGTCATATTTAGGTTGTAATCGTGCTAGCCGCGATAGTCCT	CCTAGTCATAtttaGGTTATAATCGTACTAGTCGTGATAGTCCT
A6	A16G, T18C, T24C	0.2 ±0.0%	0.129247	0.18622	0.161818	0.159095	0.0165027	CCTAGTCATATTTAGGTTATAATCGTACTGGCCGTGACAGTCCT	CCTAGTCATAtttaGGTTATAATCGTACTAGTCGTGATAGTCCT
A1	A4G, A7G, A10G	0.2 ±0.0%	0.0827835	0.156727	0.235744	0.158418	0.0441641	AGTATTACGATTTAACCGCTGTCGGCACGAGTATGACGATCAGC	AGTATTACGAtttaACCACTATCAGCACGAGTATGACGATCAGC
A2	A5G	0.2 ±0.0%	0.097662	0.162967	0.211818	0.157482	0.0330678	GATCATGAGCTTTACACAGTTACGACTATTAGGAGTAGCACGAC	GATCATGAGCtttaCACAATTACGACTATTAGGAGTAGCACGAC
A4	A8G, A18G, A20G	0.2 ±0.0%	0.136562	0.155201	0.17836	0.156708	0.0120894	TCGTGGTACTTTTATGGTGATGGTCGTGCTCGTGCTACTGATCA	TCGTGGTACTtttaTGGTGATAGTCGTGCTCATACTACTGATCA
A3	A3G, A9G, A12G, T26C	0.2 ±0.0%	0.135348	0.173206	0.160553	0.156369	0.0111273	GGACTAGCACTTTACCGATATTGGCGTGATCAGCATCACCAGGA	GGACTAGCACtttaCCAATATTAGCATGATCAGCATCACTAGGA
A2	A4G, T16C	0.2 ±0.0%	0.154306	0.135566	0.17388	0.154584	0.0110612	GATCATGAGCTTTACACGATTACGACTATCAGGAGTAGCACGAC	GATCATGAGCtttaCACAATTACGACTATTAGGAGTAGCACGAC
A2	A17G, A23G	0.2 ±0.1%	0.0546907	0.235077	0.167557	0.152442	0.0526186	GATCATGAGCTTTACACAATTACGACTATTGGGAGTGGCACGAC	GATCATGAGCtttaCACAATTACGACTATTAGGAGTAGCACGAC
A6	A5G, A7G, T18C	0.2 ±0.0%	0.11257	0.16139	0.182475	0.152145	0.0207025	CCTAGTCATATTTAGGTTGTGATCGTACTAGCCGTGATAGTCCT	CCTAGTCATAtttaGGTTATAATCGTACTAGTCGTGATAGTCCT
A6	A7G, T24C	0.2 ±0.0%	0.133417	0.183116	0.137717	0.151417	0.0158982	CCTAGTCATATTTAGGTTATGATCGTACTAGTCGTGACAGTCCT	CCTAGTCATAtttaGGTTATAATCGTACTAGTCGTGATAGTCCT
A5	T17C, T20C, T26C	0.1 ±0.0%	0.122126	0.16776	0.153731	0.147872	0.0134952	CTGATGCTCATTTAGTGTTAATGCTGATAACCCCCGTCACACTA	CTGATGCTCAtttaGTGTTAATGCTGATAATCCTCGTCATACTA
A6	A7G, T15C	0.1 ±0.0%	0.091724	0.139665	0.210019	0.147136	0.0343525	CCTAGTCATATTTAGGTTATGATCGTACCAGTCGTGATAGTCCT	CCTAGTCATAtttaGGTTATAATCGTACTAGTCGTGATAGTCCT
A4	A8G, A18G, T19C, A20G	0.1 ±0.0%	0.0668284	0.17016	0.196196	0.144395	0.0395048	TCGTGGTACTTTTATGGTGATGGTCGTGCTCGCGCTACTGATCA	TCGTGGTACTtttaTGGTGATAGTCGTGCTCATACTACTGATCA
A6	A5G, T15C, T18C	0.1 ±0.0%	0.162602	0.148976	0.11706	0.142879	0.0134956	CCTAGTCATATTTAGGTTGTAATCGTACCAGCCGTGATAGTCCT	CCTAGTCATAtttaGGTTATAATCGTACTAGTCGTGATAGTCCT
A4	A8G, T19C, A20G, T22C, T25C	0.1 ±0.0%	0.0944315	0.17016	0.160524	0.141705	0.0238	TCGTGGTACTTTTATGGTGATGGTCGTGCTCACGCCACCGATCA	TCGTGGTACTtttaTGGTGATAGTCGTGCTCATACTACTGATCA
A6	A5G, A7G, A16G	0.1 ±0.0%	0.0958933	0.136561	0.185918	0.139458	0.0260283	CCTAGTCATATTTAGGTTGTGATCGTACTGGTCGTGATAGTCCT	CCTAGTCATAtttaGGTTATAATCGTACTAGTCGTGATAGTCCT
A3	A3G, A6G, T26C	0.1 ±0.0%	0.116012	0.136854	0.163641	0.138836	0.0137848	GGACTAGCACTTTACCGATGTTAGCATGATCAGCATCACCAGGA	GGACTAGCACtttaCCAATATTAGCATGATCAGCATCACTAGGA
A1	A4G, A7G, A10G, T18C	0.1 ±0.0%	0.140481	0.139935	0.133192	0.137869	0.00234379	AGTATTACGATTTAACCGCTGTCGGCACGAGCATGACGATCAGC	AGTATTACGAtttaACCACTATCAGCACGAGTATGACGATCAGC
A2	A4G, A8G, T22C	0.1 ±0.0%	0.101568	0.160083	0.15175	0.1378	0.018275	GATCATGAGCTTTACACGATTGCGACTATTAGGAGCAGCACGAC	GATCATGAGCtttaCACAATTACGACTATTAGGAGTAGCACGAC
A2	T15C, T16C	0.1 ±0.0%	0.0878958	0.212002	0.110651	0.13685	0.038146	GATCATGAGCTTTACACAATTACGACTACCAGGAGTAGCACGAC	GATCATGAGCtttaCACAATTACGACTATTAGGAGTAGCACGAC
A4	A8G, T13C, T19C, T22C	0.1 ±0.0%	0.113318	0.145852	0.149174	0.136114	0.0114386	TCGTGGTACTTTTATGGTGATGGTCGCGCTCACACCACTGATCA	TCGTGGTACTtttaTGGTGATAGTCGTGCTCATACTACTGATCA
A6	A13G, T21C, T24C	0.1 ±0.0%	0.108401	0.139665	0.158375	0.13548	0.0145771	CCTAGTCATATTTAGGTTATAATCGTGCTAGTCGCGACAGTCCT	CCTAGTCATAtttaGGTTATAATCGTACTAGTCGTGATAGTCCT
A6	A5G, A16G, A25G	0.1 ±0.0%	0.0750469	0.158287	0.172147	0.13516	0.0303217	CCTAGTCATATTTAGGTTGTAATCGTACTGGTCGTGATGGTCCT	CCTAGTCATAtttaGGTTATAATCGTACTAGTCGTGATAGTCCT
A4	T19C, T22C, T25C	0.1 ±0.0%	0.132204	0.115933	0.157281	0.13514	0.012026	TCGTGGTACTTTTATGGTGATAGTCGTGCTCACACCACCGATCA	TCGTGGTACTtttaTGGTGATAGTCGTGCTCATACTACTGATCA
A3	A3G, A12G, T26C	0.1 ±0.0%	0.0911527	0.164653	0.145115	0.13364	0.0219798	GGACTAGCACTTTACCGATATTAGCGTGATCAGCATCACCAGGA	GGACTAGCACtttaCCAATATTAGCATGATCAGCATCACTAGGA
A1	A10G, A19G	0.1 ±0.1%	0.0451547	0.123142	0.224489	0.130929	0.0519154	AGTATTACGATTTAACCACTATCGGCACGAGTGTGACGATCAGC	AGTATTACGAtttaACCACTATCAGCACGAGTATGACGATCAGC
A6	A5G, T30C	0.1 ±0.0%	0.0708776	0.183116	0.134274	0.129423	0.0324911	CCTAGTCATATTTAGGTTGTAATCGTACTAGTCGTGATAGTCCC	CCTAGTCATAtttaGGTTATAATCGTACTAGTCGTGATAGTCCT
A3	T22C, T26C	0.1 ±0.0%	0.146397	0.124024	0.11424	0.12822	0.00951701	GGACTAGCACTTTACCAATATTAGCATGATCAGCACCACCAGGA	GGACTAGCACtttaCCAATATTAGCATGATCAGCATCACTAGGA
A5	T20C, T26C	0.1 ±0.0%	0.127436	0.134208	0.114361	0.125335	0.00582498	CTGATGCTCATTTAGTGTTAATGCTGATAATCCCCGTCACACTA	CTGATGCTCAtttaGTGTTAATGCTGATAATCCTCGTCATACTA
A3	A9G, A24G	0.1 ±0.0%	0.0773417	0.153961	0.13894	0.123414	0.0234409	GGACTAGCACTTTACCAATATTGGCATGATCAGCATCGCTAGGA	GGACTAGCACtttaCCAATATTAGCATGATCAGCATCACTAGGA
A6	T12C, A16G	0.1 ±0.0%	0.091724	0.111732	0.165261	0.122906	0.0219511	CCTAGTCATATTTAGGTTATAATCGCACTGGTCGTGATAGTCCT	CCTAGTCATAtttaGGTTATAATCGTACTAGTCGTGATAGTCCT
A6	T12C, T18C, T21C, T24C	0.1 ±0.0%	0.0833854	0.145872	0.137717	0.122325	0.0196116	CCTAGTCATATTTAGGTTATAATCGCACTAGCCGCGACAGTCCT	CCTAGTCATAtttaGGTTATAATCGTACTAGTCGTGATAGTCCT
A6	T12C, T18C, T21C	0.1 ±0.0%	0.120909	0.142768	0.103288	0.122322	0.0114189	CCTAGTCATATTTAGGTTATAATCGCACTAGCCGCGATAGTCCT	CCTAGTCATAtttaGGTTATAATCGTACTAGTCGTGATAGTCCT
A2	A8G, A14G, A17G	0.1 ±0.0%	0.0839893	0.0865314	0.19601	0.122177	0.0369239	GATCATGAGCTTTACACAATTGCGACTGTTGGGAGTAGCACGAC	GATCATGAGCtttaCACAATTACGACTATTAGGAGTAGCACGAC
A6	A5G, A16G, T18C	0.1 ±0.0%	0.0583698	0.114836	0.189361	0.120856	0.0379336	CCTAGTCATATTTAGGTTGTAATCGTACTGGCCGTGATAGTCCT	CCTAGTCATAtttaGGTTATAATCGTACTAGTCGTGATAGTCCT
A6	A5G, A13G, T18C, T21C, T24C	0.1 ±0.0%	0.0875547	0.114836	0.154932	0.119107	0.0195671	CCTAGTCATATTTAGGTTGTAATCGTGCTAGCCGCGACAGTCCT	CCTAGTCATAtttaGGTTATAATCGTACTAGTCGTGATAGTCCT
A4	A8G, T19C, A20G, T25C	0.1 ±0.0%	0.0668284	0.140242	0.147552	0.118208	0.0257761	TCGTGGTACTTTTATGGTGATGGTCGTGCTCACGCTACCGATCA	TCGTGGTACTtttaTGGTGATAGTCGTGCTCATACTACTGATCA
A6	A5G, T24C, T27C, T30C	0.1 ±0.0%	0.125078	0.0962135	0.130831	0.117374	0.01071	CCTAGTCATATTTAGGTTGTAATCGTACTAGTCGTGACAGCCCC	CCTAGTCATAtttaGGTTATAATCGTACTAGTCGTGATAGTCCT
A1	A7G, A19G	0.1 ±0.0%	0.0602062	0.145532	0.146324	0.117354	0.0285748	AGTATTACGATTTAACCACTGTCAGCACGAGTGTGACGATCAGC	AGTATTACGAtttaACCACTATCAGCACGAGTATGACGATCAGC
A6	T15C, T21C, T24C	0.1 ±0.0%	0.17094	0.0993172	0.0791875	0.116482	0.0278424	CCTAGTCATATTTAGGTTATAATCGTACCAGTCGCGACAGTCCT	CCTAGTCATAtttaGGTTATAATCGTACTAGTCGTGATAGTCCT
A6	A5G, A16G, T21C	0.1 ±0.0%	0.0875547	0.124146	0.137717	0.116473	0.0149804	CCTAGTCATATTTAGGTTGTAATCGTACTGGTCGCGATAGTCCT	CCTAGTCATAtttaGGTTATAATCGTACTAGTCGTGATAGTCCT
A1	A4G, A7G, A13G	0.1 ±0.1%	0.0351203	0.103552	0.208856	0.115843	0.0505282	AGTATTACGATTTAACCGCTGTCAGCGCGAGTATGACGATCAGC	AGTATTACGAtttaACCACTATCAGCACGAGTATGACGATCAGC
A6	A7G, A13G, T18C	0.1 ±0.0%	0.11674	0.0931099	0.134274	0.114708	0.0119265	CCTAGTCATATTTAGGTTATGATCGTGCTAGCCGTGATAGTCCT	CCTAGTCATAtttaGGTTATAATCGTACTAGTCGTGATAGTCCT
A6	T18C, T21C, T24C	0.1 ±0.0%	0.141755	0.121043	0.0723016	0.1117	0.0205866	CCTAGTCATATTTAGGTTATAATCGTACTAGCCGCGACAGTCCT	CCTAGTCATAtttaGGTTATAATCGTACTAGTCGTGATAGTCCT
A2	A14G, A17G, T22C	0.1 ±0.0%	0.0937555	0.0879736	0.15175	0.11116	0.0203636	GATCATGAGCTTTACACAATTACGACTGTTGGGAGCAGCACGAC	GATCATGAGCtttaCACAATTACGACTATTAGGAGTAGCACGAC
A2	A8G, A11G, T22C	0.1 ±0.0%	0.089849	0.100953	0.142265	0.111023	0.0159469	GATCATGAGCTTTACACAATTGCGGCTATTAGGAGCAGCACGAC	GATCATGAGCtttaCACAATTACGACTATTAGGAGTAGCACGAC
A6	A8G, A16G	0.1 ±0.0%	0.0875547	0.142768	0.0998451	0.110056	0.0167366	CCTAGTCATATTTAGGTTATAGTCGTACTGGTCGTGATAGTCCT	CCTAGTCATAtttaGGTTATAATCGTACTAGTCGTGATAGTCCT
A6	T18C, T21C	0.1 ±0.0%	0.133417	0.0962135	0.0998451	0.109825	0.0118423	CCTAGTCATATTTAGGTTATAATCGTACTAGCCGCGATAGTCCT	CCTAGTCATAtttaGGTTATAATCGTACTAGTCGTGATAGTCCT
A3	A3G, T22C, T26C	0.1 ±0.0%	0.127061	0.0919491	0.108065	0.109025	0.0101474	GGACTAGCACTTTACCGATATTAGCATGATCAGCACCACCAGGA	GGACTAGCACtttaCCAATATTAGCATGATCAGCATCACTAGGA
A1	A19G	0.1 ±0.0%	0.0275945	0.179116	0.11756	0.10809	0.043996	AGTATTACGATTTAACCACTATCAGCACGAGTGTGACGATCAGC	AGTATTACGAtttaACCACTATCAGCACGAGTATGACGATCAGC
A1	A4G, A7G, T18C, T20C	0.1 ±0.0%	0.122921	0.0755646	0.124438	0.107641	0.0160443	AGTATTACGATTTAACCGCTGTCAGCACGAGCACGACGATCAGC	AGTATTACGAtttaACCACTATCAGCACGAGTATGACGATCAGC
A3	A3G, A9G, T22C, T26C	0.1 ±0.0%	0.0939149	0.102641	0.120415	0.105657	0.00779714	GGACTAGCACTTTACCGATATTGGCATGATCAGCACCACCAGGA	GGACTAGCACtttaCCAATATTAGCATGATCAGCATCACTAGGA
A1	A10G, A16G, T18C	0.1 ±0.0%	0.0727492	0.0895581	0.149451	0.103919	0.0232771	AGTATTACGATTTAACCACTATCGGCACGGGCATGACGATCAGC	AGTATTACGAtttaACCACTATCAGCACGAGTATGACGATCAGC
A2	A4G, A8G, A14G	0.1 ±0.0%	0.0664101	0.0677829	0.177042	0.103745	0.0366505	GATCATGAGCTTTACACGATTGCGACTGTTAGGAGTAGCACGAC	GATCATGAGCtttaCACAATTACGACTATTAGGAGTAGCACGAC
A1	A7G, A10G, T18C	0.1 ±0.0%	0.112887	0.0615712	0.134443	0.102967	0.0216131	AGTATTACGATTTAACCACTGTCGGCACGAGCATGACGATCAGC	AGTATTACGAtttaACCACTATCAGCACGAGTATGACGATCAGC
A3	A3G, A4G, A6G, A9G	0.1 ±0.0%	0.0939149	0.132578	0.0802766	0.102256	0.0156635	GGACTAGCACTTTACCGGTGTTGGCATGATCAGCATCACTAGGA	GGACTAGCACtttaCCAATATTAGCATGATCAGCATCACTAGGA
A2	A14G, A23G	0.1 ±0.0%	0.0683634	0.149988	0.0853593	0.101237	0.0248643	GATCATGAGCTTTACACAATTACGACTGTTAGGAGTGGCACGAC	GATCATGAGCtttaCACAATTACGACTATTAGGAGTAGCACGAC
A6	T12C, T24C	0.1 ±0.0%	0.0958933	0.0775916	0.127389	0.100291	0.0145424	CCTAGTCATATTTAGGTTATAATCGCACTAGTCGTGACAGTCCT	CCTAGTCATAtttaGGTTATAATCGTACTAGTCGTGATAGTCCT
A1	A4G, A16G, T18C, T20C	0.1 ±0.0%	0.0953265	0.0783633	0.126939	0.10021	0.0142336	AGTATTACGATTTAACCGCTATCAGCACGGGCACGACGATCAGC	AGTATTACGAtttaACCACTATCAGCACGAGTATGACGATCAGC
A2	T13C, T22C	0.1 ±0.0%	0.0859425	0.0865314	0.123297	0.0985902	0.0123544	GATCATGAGCTTTACACAATTACGACCATTAGGAGCAGCACGAC	GATCATGAGCtttaCACAATTACGACTATTAGGAGTAGCACGAC
A6	A7G, A13G, A16G	0.1 ±0.0%	0.0625391	0.0713842	0.158375	0.0974328	0.0305779	CCTAGTCATATTTAGGTTATGATCGTGCTGGTCGTGATAGTCCT	CCTAGTCATAtttaGGTTATAATCGTACTAGTCGTGATAGTCCT
A5	A25G	0.1 ±0.0%	0.0849573	0.0969281	0.108736	0.0968739	0.0068645	CTGATGCTCATTTAGTGTTAATGCTGATAATCCTCGTCGTACTA	CTGATGCTCAtttaGTGTTAATGCTGATAATCCTCGTCATACTA
A1	A10G, T18C, A19G	0.1 ±0.0%	0.0301031	0.117545	0.140696	0.0961148	0.0336757	AGTATTACGATTTAACCACTATCGGCACGAGCGTGACGATCAGC	AGTATTACGAtttaACCACTATCAGCACGAGTATGACGATCAGC
A6	A5G, A8G	0.1 ±0.0%	0.0583698	0.117939	0.110174	0.0954943	0.0186971	CCTAGTCATATTTAGGTTGTAGTCGTACTAGTCGTGATAGTCCT	CCTAGTCATAtttaGGTTATAATCGTACTAGTCGTGATAGTCCT
A3	A4G, A9G, T26C	0.1 ±0.0%	0.102201	0.079119	0.104977	0.0954325	0.00819603	GGACTAGCACTTTACCAGTATTGGCATGATCAGCATCACCAGGA	GGACTAGCACtttaCCAATATTAGCATGATCAGCATCACTAGGA
A5	T23C, T26C, T29C	0.1 ±0.0%	0.106197	0.0894721	0.0899888	0.0952191	0.00549074	CTGATGCTCATTTAGTGTTAATGCTGATAATCCTCGCCACACCA	CTGATGCTCAtttaGTGTTAATGCTGATAATCCTCGTCATACTA
A2	T13C	0.1 ±0.0%	0.0820361	0.102395	0.101167	0.0951994	0.00659121	GATCATGAGCTTTACACAATTACGACCATTAGGAGTAGCACGAC	GATCATGAGCtttaCACAATTACGACTATTAGGAGTAGCACGAC
A6	T12C, T15C, T18C, T21C	0.1 ±0.0%	0.129247	0.0651769	0.0895163	0.0946469	0.0186726	CCTAGTCATATTTAGGTTATAATCGCACCAGCCGCGATAGTCCT	CCTAGTCATAtttaGGTTATAATCGTACTAGTCGTGATAGTCCT
A6	T12C, T21C	0.1 ±0.0%	0.0333542	0.142768	0.106731	0.0942845	0.0321924	CCTAGTCATATTTAGGTTATAATCGCACTAGTCGCGATAGTCCT	CCTAGTCATAtttaGGTTATAATCGTACTAGTCGTGATAGTCCT
A3	A3G, A4G, A9G, T26C	0.1 ±0.0%	0.0745795	0.0876724	0.120415	0.0942223	0.0136308	GGACTAGCACTTTACCGGTATTGGCATGATCAGCATCACCAGGA	GGACTAGCACtttaCCAATATTAGCATGATCAGCATCACTAGGA
A6	A5G, A25G	0.1 ±0.0%	0.045862	0.108628	0.123946	0.0928119	0.0238878	CCTAGTCATATTTAGGTTGTAATCGTACTAGTCGTGATGGTCCT	CCTAGTCATAtttaGGTTATAATCGTACTAGTCGTGATAGTCCT
A4	A8G, A18G, T19C, T25C	0.1 ±0.0%	0.0653756	0.100974	0.11188	0.0927434	0.0140414	TCGTGGTACTTTTATGGTGATGGTCGTGCTCGCACTACCGATCA	TCGTGGTACTtttaTGGTGATAGTCGTGCTCATACTACTGATCA
A6	A5G, A7G, T24C	0.1 ±0.0%	0.100063	0.0900062	0.0757445	0.0886044	0.00705491	CCTAGTCATATTTAGGTTGTGATCGTACTAGTCGTGACAGTCCT	CCTAGTCATAtttaGGTTATAATCGTACTAGTCGTGATAGTCCT
A6	T21C	0.1 ±0.0%	0.091724	0.0900062	0.0826304	0.0881202	0.00278933	CCTAGTCATATTTAGGTTATAATCGTACTAGTCGCGATAGTCCT	CCTAGTCATAtttaGGTTATAATCGTACTAGTCGTGATAGTCCT
A1	A10G	0.1 ±0.0%	0.0576976	0.117545	0.0881696	0.0878041	0.0172774	AGTATTACGATTTAACCACTATCGGCACGAGTATGACGATCAGC	AGTATTACGAtttaACCACTATCAGCACGAGTATGACGATCAGC
A3	A9G, T13C, T26C	0.1 ±0.0%	0.0635306	0.079119	0.11424	0.0856298	0.0149961	GGACTAGCACTTTACCAATATTGGCACGATCAGCATCACCAGGA	GGACTAGCACtttaCCAATATTAGCATGATCAGCATCACTAGGA
A6	A16G, T18C, T21C, T24C	0.1 ±0.0%	0.045862	0.124146	0.0860733	0.0853606	0.0226016	CCTAGTCATATTTAGGTTATAATCGTACTGGCCGCGACAGTCCT	CCTAGTCATAtttaGGTTATAATCGTACTAGTCGTGATAGTCCT
A6	A7G, T12C, T15C	0.1 ±0.0%	0.0542005	0.108628	0.0929592	0.0852626	0.0161763	CCTAGTCATATTTAGGTTATGATCGCACCAGTCGTGATAGTCCT	CCTAGTCATAtttaGGTTATAATCGTACTAGTCGTGATAGTCCT
A6	A13G, T24C, T27C	0.1 ±0.0%	0.0542005	0.108628	0.0929592	0.0852626	0.0161763	CCTAGTCATATTTAGGTTATAATCGTGCTAGTCGTGACAGCCCT	CCTAGTCATAtttaGGTTATAATCGTACTAGTCGTGATAGTCCT
A6	A13G, T15C, T18C	0.1 ±0.0%	0.11257	0.0527623	0.0895163	0.0849496	0.0174154	CCTAGTCATATTTAGGTTATAATCGTGCCAGCCGTGATAGTCCT	CCTAGTCATAtttaGGTTATAATCGTACTAGTCGTGATAGTCCT
A6	A16G, T21C, T24C, T27C	0.1 ±0.0%	0.0542005	0.0993172	0.0998451	0.0844543	0.0151276	CCTAGTCATATTTAGGTTATAATCGTACTGGTCGCGACAGCCCT	CCTAGTCATAtttaGGTTATAATCGTACTAGTCGTGATAGTCCT
A6	A7G, A13G, T24C	0.1 ±0.0%	0.045862	0.12725	0.0791875	0.0840999	0.0236228	CCTAGTCATATTTAGGTTATGATCGTGCTAGTCGTGACAGTCCT	CCTAGTCATAtttaGGTTATAATCGTACTAGTCGTGATAGTCCT
A5	T23C, T26C	0.1 ±0.0%	0.0637179	0.108112	0.0768654	0.0828985	0.0131657	CTGATGCTCATTTAGTGTTAATGCTGATAATCCTCGCCACACTA	CTGATGCTCAtttaGTGTTAATGCTGATAATCCTCGTCATACTA
A2	A8G, A17G, A23G	0.1 ±0.0%	0.0292986	0.0778783	0.139104	0.0820936	0.0317681	GATCATGAGCTTTACACAATTGCGACTATTGGGAGTGGCACGAC	GATCATGAGCtttaCACAATTACGACTATTAGGAGTAGCACGAC
A6	A13G, A25G	0.1 ±0.0%	0.0708776	0.0434513	0.130831	0.0817201	0.0258005	CCTAGTCATATTTAGGTTATAATCGTGCTAGTCGTGATGGTCCT	CCTAGTCATAtttaGGTTATAATCGTACTAGTCGTGATAGTCCT
A6	T15C, A16G	0.1 ±0.0%	0.0750469	0.0869025	0.0826304	0.0815266	0.00346664	CCTAGTCATATTTAGGTTATAATCGTACCGGTCGTGATAGTCCT	CCTAGTCATAtttaGGTTATAATCGTACTAGTCGTGATAGTCCT
A4	A6G, A8G, T19C, T25C	0.1 ±0.0%	0.0493949	0.115933	0.0762084	0.0805122	0.0193282	TCGTGGTACTTTTATGGTGGTGGTCGTGCTCACACTACCGATCA	TCGTGGTACTtttaTGGTGATAGTCGTGCTCATACTACTGATCA
A6	A13G, A16G, A25G	0.1 ±0.0%	0.0833854	0.0682806	0.0895163	0.0803941	0.00631004	CCTAGTCATATTTAGGTTATAATCGTGCTGGTCGTGATGGTCCT	CCTAGTCATAtttaGGTTATAATCGTACTAGTCGTGATAGTCCT
A1	A4G, A7G, A16G	0.1 ±0.0%	0.0451547	0.0923568	0.103177	0.0802296	0.0178135	AGTATTACGATTTAACCGCTGTCAGCACGGGTATGACGATCAGC	AGTATTACGAtttaACCACTATCAGCACGAGTATGACGATCAGC
A6	A5G, A13G, T21C	0.1 ±0.0%	0.0583698	0.102421	0.0791875	0.0799927	0.0127228	CCTAGTCATATTTAGGTTGTAATCGTGCTAGTCGCGATAGTCCT	CCTAGTCATAtttaGGTTATAATCGTACTAGTCGTGATAGTCCT
A6	T12C, T15C, T18C, T21C, T24C	0.1 ±0.0%	0.100063	0.0775916	0.0619728	0.0798756	0.0110547	CCTAGTCATATTTAGGTTATAATCGCACCAGCCGCGACAGTCCT	CCTAGTCATAtttaGGTTATAATCGTACTAGTCGTGATAGTCCT
A3	A9G, A18G, T26C	0.1 ±0.0%	0.055244	0.102641	0.0802766	0.0793872	0.0136895	GGACTAGCACTTTACCAATATTGGCATGATCGGCATCACCAGGA	GGACTAGCACtttaCCAATATTAGCATGATCAGCATCACTAGGA
A5	A15G, T17C	0.1 ±0.0%	0.0477885	0.0969281	0.0899888	0.0782351	0.0153546	CTGATGCTCATTTAGTGTTAATGCTGATGACCCTCGTCATACTA	CTGATGCTCAtttaGTGTTAATGCTGATAATCCTCGTCATACTA
A3	A6G, A21G	0.1 ±0.0%	0.0193354	0.134716	0.0802766	0.0781094	0.0333252	GGACTAGCACTTTACCAATGTTAGCATGATCAGCGTCACTAGGA	GGACTAGCACtttaCCAATATTAGCATGATCAGCATCACTAGGA
A1	A4G, A7G, A19G	0.1 ±0.0%	0.0451547	0.0755646	0.110681	0.0771334	0.0189321	AGTATTACGATTTAACCGCTGTCAGCACGAGTGTGACGATCAGC	AGTATTACGAtttaACCACTATCAGCACGAGTATGACGATCAGC
A6	A13G, A16G, T18C	0.1 ±0.0%	0.0625391	0.0651769	0.103288	0.0770013	0.0131654	CCTAGTCATATTTAGGTTATAATCGTGCTGGCCGTGATAGTCCT	CCTAGTCATAtttaGGTTATAATCGTACTAGTCGTGATAGTCCT
A6	T12C, T18C, T24C	0.1 ±0.0%	0.0750469	0.0962135	0.0585299	0.0765968	0.0109059	CCTAGTCATATTTAGGTTATAATCGCACTAGCCGTGACAGTCCT	CCTAGTCATAtttaGGTTATAATCGTACTAGTCGTGATAGTCCT
A4	A8G, A20G, A23G	0.1 ±0.0%	0.0610172	0.0860151	0.0826942	0.0765755	0.00783798	TCGTGGTACTTTTATGGTGATGGTCGTGCTCATGCTGCTGATCA	TCGTGGTACTtttaTGGTGATAGTCGTGCTCATACTACTGATCA
A3	A3G, T22C	0.1 ±0.0%	0.0662928	0.0748423	0.0833642	0.0748331	0.00492808	GGACTAGCACTTTACCGATATTAGCATGATCAGCACCACTAGGA	GGACTAGCACtttaCCAATATTAGCATGATCAGCATCACTAGGA
A2	A11G, A17G, T22C	0.1 ±0.0%	0.0546907	0.0706673	0.0980051	0.0744544	0.0126464	GATCATGAGCTTTACACAATTACGGCTATTGGGAGCAGCACGAC	GATCATGAGCtttaCACAATTACGACTATTAGGAGTAGCACGAC
A6	A5G, A16G, T24C, T27C	0.1 ±0.0%	0.0708776	0.0558659	0.0964021	0.0743819	0.0118322	CCTAGTCATATTTAGGTTGTAATCGTACTGGTCGTGACAGCCCT	CCTAGTCATAtttaGGTTATAATCGTACTAGTCGTGATAGTCCT
A5	T14C, T26C	0.1 ±0.0%	0.0690278	0.0745601	0.0768654	0.0734844	0.00232557	CTGATGCTCATTTAGTGTTAATGCTGACAATCCTCGTCACACTA	CTGATGCTCAtttaGTGTTAATGCTGATAATCCTCGTCATACTA
A1	T18C, A19G, T20C	0.1 ±0.0%	0.0351203	0.0951555	0.0894203	0.073232	0.0191276	AGTATTACGATTTAACCACTATCAGCACGAGCGCGACGATCAGC	AGTATTACGAtttaACCACTATCAGCACGAGTATGACGATCAGC
A6	A13G, T27C	0.1 ±0.0%	0.0667084	0.0837989	0.0688587	0.073122	0.00537442	CCTAGTCATATTTAGGTTATAATCGTGCTAGTCGTGATAGCCCT	CCTAGTCATAtttaGGTTATAATCGTACTAGTCGTGATAGTCCT
A6	A7G, T18C, T21C	0.1 ±0.0%	0.0875547	0.0589696	0.0723016	0.072942	0.00825803	CCTAGTCATATTTAGGTTATGATCGTACTAGCCGCGATAGTCCT	CCTAGTCATAtttaGGTTATAATCGTACTAGTCGTGATAGTCCT
A6	A5G, A13G, A25G	0.1 ±0.0%	0.0416927	0.0900062	0.0860733	0.0725908	0.0154907	CCTAGTCATATTTAGGTTGTAATCGTGCTAGTCGTGATGGTCCT	CCTAGTCATAtttaGGTTATAATCGTACTAGTCGTGATAGTCCT
A6	A5G, T12C	0.1 ±0.0%	0.0583698	0.0869025	0.0723016	0.0725247	0.00823744	CCTAGTCATATTTAGGTTGTAATCGCACTAGTCGTGATAGTCCT	CCTAGTCATAtttaGGTTATAATCGTACTAGTCGTGATAGTCCT
A6	A5G, A13G, T24C, T27C	0.1 ±0.0%	0.0583698	0.0713842	0.0860733	0.0719425	0.00800219	CCTAGTCATATTTAGGTTGTAATCGTGCTAGTCGTGACAGCCCT	CCTAGTCATAtttaGGTTATAATCGTACTAGTCGTGATAGTCCT
A6	A7G, A16G, T24C	0.1 ±0.0%	0.0500313	0.0620732	0.103288	0.0717975	0.0161244	CCTAGTCATATTTAGGTTATGATCGTACTGGTCGTGACAGTCCT	CCTAGTCATAtttaGGTTATAATCGTACTAGTCGTGATAGTCCT
A6	A5G, T18C, T27C	0.1 ±0.0%	0.0875547	0.0775916	0.0482011	0.0711158	0.0118128	CCTAGTCATATTTAGGTTGTAATCGTACTAGCCGTGATAGCCCT	CCTAGTCATAtttaGGTTATAATCGTACTAGTCGTGATAGTCCT
A3	A3G, A9G, T22C	0.1 ±0.0%	0.0773417	0.0641505	0.0679264	0.0698062	0.00392223	GGACTAGCACTTTACCGATATTGGCATGATCAGCACCACTAGGA	GGACTAGCACtttaCCAATATTAGCATGATCAGCATCACTAGGA
A6	A8G, A13G	0.1 ±0.0%	0.045862	0.0589696	0.103288	0.0693732	0.0173744	CCTAGTCATATTTAGGTTATAGTCGTGCTAGTCGTGATAGTCCT	CCTAGTCATAtttaGGTTATAATCGTACTAGTCGTGATAGTCCT
A3	A6G, A9G, A21G	0.1 ±0.0%	0.0386708	0.0855341	0.0833642	0.0691897	0.0152723	GGACTAGCACTTTACCAATGTTGGCATGATCAGCGTCACTAGGA	GGACTAGCACtttaCCAATATTAGCATGATCAGCATCACTAGGA
A6	A7G, T18C, T24C	0.1 ±0.0%	0.0667084	0.0620732	0.0757445	0.0681754	0.00401415	CCTAGTCATATTTAGGTTATGATCGTACTAGCCGTGACAGTCCT	CCTAGTCATAtttaGGTTATAATCGTACTAGTCGTGATAGTCCT
A3	A4G, A12G	0.1 ±0.0%	0.055244	0.0812574	0.0648388	0.0671134	0.00759503	GGACTAGCACTTTACCAGTATTAGCGTGATCAGCATCACTAGGA	GGACTAGCACtttaCCAATATTAGCATGATCAGCATCACTAGGA
A6	T21C, T24C	0.1 ±0.0%	0.0833854	0.0620732	0.0550869	0.0668485	0.00851086	CCTAGTCATATTTAGGTTATAATCGTACTAGTCGCGACAGTCCT	CCTAGTCATAtttaGGTTATAATCGTACTAGTCGTGATAGTCCT
A2	A4G, A8G, A17G	0.1 ±0.0%	0.0878958	0.0418235	0.069552	0.0664238	0.0133916	GATCATGAGCTTTACACGATTGCGACTATTGGGAGTAGCACGAC	GATCATGAGCtttaCACAATTACGACTATTAGGAGTAGCACGAC
A6	A5G, T21C, T24C, T27C	0.1 ±0.0%	0.0708776	0.0589696	0.0688587	0.0662353	0.00367931	CCTAGTCATATTTAGGTTGTAATCGTACTAGTCGCGACAGCCCT	CCTAGTCATAtttaGGTTATAATCGTACTAGTCGTGATAGTCCT
A5	A16G	0.1 ±0.0%	0.0424786	0.0633761	0.0899888	0.0652812	0.013748	CTGATGCTCATTTAGTGTTAATGCTGATAGTCCTCGTCATACTA	CTGATGCTCAtttaGTGTTAATGCTGATAATCCTCGTCATACTA
A6	A16G, A23G	0.1 ±0.0%	0.0375235	0.0496586	0.106731	0.0646377	0.0213362	CCTAGTCATATTTAGGTTATAATCGTACTGGTCGTGGTAGTCCT	CCTAGTCATAtttaGGTTATAATCGTACTAGTCGTGATAGTCCT
A2	A4G, A23G	0.1 ±0.0%	0.0234389	0.0807626	0.0885208	0.0642408	0.0205235	GATCATGAGCTTTACACGATTACGACTATTAGGAGTGGCACGAC	GATCATGAGCtttaCACAATTACGACTATTAGGAGTAGCACGAC
A6	T12C, T21C, T24C	0.1 ±0.0%	0.0792162	0.0558659	0.0550869	0.0633897	0.00791644	CCTAGTCATATTTAGGTTATAATCGCACTAGTCGCGACAGTCCT	CCTAGTCATAtttaGGTTATAATCGTACTAGTCGTGATAGTCCT
A3	A21G	0.1 ±0.0%	0.0441952	0.0855341	0.0586637	0.0627977	0.0121112	GGACTAGCACTTTACCAATATTAGCATGATCAGCGTCACTAGGA	GGACTAGCACtttaCCAATATTAGCATGATCAGCATCACTAGGA
A5	T17C, T29C	0.1 ±0.0%	0.0690278	0.0484641	0.0693663	0.0622861	0.00691169	CTGATGCTCATTTAGTGTTAATGCTGATAACCCTCGTCATACCA	CTGATGCTCAtttaGTGTTAATGCTGATAATCCTCGTCATACTA
A1	A16G, T18C, A19G	0.1 ±0.0%	0.0275945	0.0587725	0.100051	0.0621392	0.0209839	AGTATTACGATTTAACCACTATCAGCACGGGCGTGACGATCAGC	AGTATTACGAtttaACCACTATCAGCACGAGTATGACGATCAGC
A3	A4G, A6G, A9G	0.1 ±0.0%	0.041433	0.0919491	0.0524886	0.0619569	0.0153319	GGACTAGCACTTTACCAGTGTTGGCATGATCAGCATCACTAGGA	GGACTAGCACtttaCCAATATTAGCATGATCAGCATCACTAGGA
A6	A13G, A16G, T21C	0.1 ±0.0%	0.0333542	0.0775916	0.0723016	0.0610824	0.013948	CCTAGTCATATTTAGGTTATAATCGTGCTGGTCGCGATAGTCCT	CCTAGTCATAtttaGGTTATAATCGTACTAGTCGTGATAGTCCT
A5	A6G, T17C	0.1 ±0.0%	0.0690278	0.0559201	0.056243	0.0603969	0.00431642	CTGATGCTCATTTAGTGTTGATGCTGATAACCCTCGTCATACTA	CTGATGCTCAtttaGTGTTAATGCTGATAATCCTCGTCATACTA
A3	A9G, T16C	0.1 ±0.0%	0.0497196	0.0598738	0.071014	0.0602025	0.00614934	GGACTAGCACTTTACCAATATTGGCATGACCAGCATCACTAGGA	GGACTAGCACtttaCCAATATTAGCATGATCAGCATCACTAGGA
A4	A8G, A18G, T19C, A23G	0.1 ±0.0%	0.0232447	0.0822753	0.0729655	0.0594951	0.0183234	TCGTGGTACTTTTATGGTGATGGTCGTGCTCGCACTGCTGATCA	TCGTGGTACTtttaTGGTGATAGTCGTGCTCATACTACTGATCA
A6	T12C, A13G	0.1 ±0.0%	0.0500313	0.0651769	0.0619728	0.0590603	0.00460831	CCTAGTCATATTTAGGTTATAATCGCGCTAGTCGTGATAGTCCT	CCTAGTCATAtttaGGTTATAATCGTACTAGTCGTGATAGTCCT
A6	A5G, A16G, T27C	0.1 ±0.0%	0.0333542	0.0713842	0.0723016	0.0590133	0.0128323	CCTAGTCATATTTAGGTTGTAATCGTACTGGTCGTGATAGCCCT	CCTAGTCATAtttaGGTTATAATCGTACTAGTCGTGATAGTCCT
A6	A5G, A7G, A13G, T24C	0.1 ±0.0%	0.0542005	0.0589696	0.0619728	0.058381	0.00226288	CCTAGTCATATTTAGGTTGTGATCGTGCTAGTCGTGACAGTCCT	CCTAGTCATAtttaGGTTATAATCGTACTAGTCGTGATAGTCCT
A2	A11G, A23G	0.1 ±0.0%	0.0253921	0.0706673	0.0790364	0.0583653	0.0166627	GATCATGAGCTTTACACAATTACGGCTATTAGGAGTGGCACGAC	GATCATGAGCtttaCACAATTACGACTATTAGGAGTAGCACGAC
A1		0.1 ±0.1%		0.00559738	0.168835	0.0581443	0.081619	AGTATTACGATTTAACCACTATCGGCGCGAGTGTGACGATCAGC
A3	A3G, A4G, A12G	0.1 ±0.0%	0.0745795	0.0406287	0.0586637	0.0579573	0.00980711	GGACTAGCACTTTACCGGTATTAGCGTGATCAGCATCACTAGGA	GGACTAGCACtttaCCAATATTAGCATGATCAGCATCACTAGGA
A6	A7G, T21C	0.1 ±0.0%	0.045862	0.0713842	0.0550869	0.0574444	0.00746133	CCTAGTCATATTTAGGTTATGATCGTACTAGTCGCGATAGTCCT	CCTAGTCATAtttaGGTTATAATCGTACTAGTCGTGATAGTCCT
A6	A5G, T18C, T24C, T27C	0.1 ±0.0%	0.0542005	0.0900062	0.0275435	0.0572501	0.0180958	CCTAGTCATATTTAGGTTGTAATCGTACTAGCCGTGACAGCCCT	CCTAGTCATAtttaGGTTATAATCGTACTAGTCGTGATAGTCCT
A1	A4G, A10G, A13G	0.1 ±0.0%	0.0326117	0.0615712	0.0769139	0.0570323	0.0129888	AGTATTACGATTTAACCGCTATCGGCGCGAGTATGACGATCAGC	AGTATTACGAtttaACCACTATCAGCACGAGTATGACGATCAGC
A6	T12C, T15C, T21C	0.1 ±0.0%	0.0375235	0.0465549	0.0860733	0.0567172	0.0149078	CCTAGTCATATTTAGGTTATAATCGCACCAGTCGCGATAGTCCT	CCTAGTCATAtttaGGTTATAATCGTACTAGTCGTGATAGTCCT
A1	A10G, A13G	0.1 ±0.0%	0.0627148	0.0643699	0.0425215	0.0565354	0.00702321	AGTATTACGATTTAACCACTATCGGCGCGAGTATGACGATCAGC	AGTATTACGAtttaACCACTATCAGCACGAGTATGACGATCAGC
A3	A3G, A4G, T26C	0.1 ±0.0%	0.0303842	0.0555971	0.0833642	0.0564485	0.0152999	GGACTAGCACTTTACCGGTATTAGCATGATCAGCATCACCAGGA	GGACTAGCACtttaCCAATATTAGCATGATCAGCATCACTAGGA
A1	A7G, A13G	0.1 ±0.0%	0.0376289	0.0531751	0.0781646	0.0563229	0.011807	AGTATTACGATTTAACCACTGTCAGCGCGAGTATGACGATCAGC	AGTATTACGAtttaACCACTATCAGCACGAGTATGACGATCAGC
A2	T13C, T15C, T16C, T22C	0.1 ±0.0%	0.00585972	0.0144219	0.148588	0.05629	0.0462153	GATCATGAGCTTTACACAATTACGACCACCAGGAGCAGCACGAC	GATCATGAGCtttaCACAATTACGACTATTAGGAGTAGCACGAC
A3	A3G, A4G, A6G	0.1 ±0.0%	0.0386708	0.0769806	0.0524886	0.0560467	0.0112013	GGACTAGCACTTTACCGGTGTTAGCATGATCAGCATCACTAGGA	GGACTAGCACtttaCCAATATTAGCATGATCAGCATCACTAGGA
A5	T17C, T20C, T23C	0.1 ±0.0%	0.0371688	0.0708321	0.0599925	0.0559978	0.0099209	CTGATGCTCATTTAGTGTTAATGCTGATAACCCCCGCCATACTA	CTGATGCTCAtttaGTGTTAATGCTGATAATCCTCGTCATACTA
A3	A3G, A4G, A9G, A12G	0.1 ±0.0%	0.0718173	0.042767	0.0524886	0.055691	0.00853757	GGACTAGCACTTTACCGGTATTGGCGTGATCAGCATCACTAGGA	GGACTAGCACtttaCCAATATTAGCATGATCAGCATCACTAGGA
A2	A23G	0.1 ±0.0%	0.0214856	0.0980689	0.0474218	0.0556588	0.022488	GATCATGAGCTTTACACAATTACGACTATTAGGAGTGGCACGAC	GATCATGAGCtttaCACAATTACGACTATTAGGAGTAGCACGAC
A3	A4G, A6G	0.1 ±0.0%	0.0580062	0.0513204	0.0555761	0.0549676	0.00195386	GGACTAGCACTTTACCAGTGTTAGCATGATCAGCATCACTAGGA	GGACTAGCACtttaCCAATATTAGCATGATCAGCATCACTAGGA
A5	A6G, A15G	0.1 ±0.0%	0.0477885	0.0410081	0.0749906	0.0545957	0.0103836	CTGATGCTCATTTAGTGTTGATGCTGATGATCCTCGTCATACTA	CTGATGCTCAtttaGTGTTAATGCTGATAATCCTCGTCATACTA
A2	A4G, A8G, A11G	0.1 ±0.0%	0.0292986	0.0360547	0.0980051	0.0544528	0.0218633	GATCATGAGCTTTACACGATTGCGGCTATTAGGAGTAGCACGAC	GATCATGAGCtttaCACAATTACGACTATTAGGAGTAGCACGAC
A6	A13G, T24C, T30C	0.1 ±0.0%	0.0375235	0.0527623	0.0723016	0.0541958	0.0100651	CCTAGTCATATTTAGGTTATAATCGTGCTAGTCGTGACAGTCCC	CCTAGTCATAtttaGGTTATAATCGTACTAGTCGTGATAGTCCT
A6	T24C, T27C	0.1 ±0.0%	0.0792162	0.027933	0.0550869	0.0540787	0.0148128	CCTAGTCATATTTAGGTTATAATCGTACTAGTCGTGACAGCCCT	CCTAGTCATAtttaGGTTATAATCGTACTAGTCGTGATAGTCCT
A2	A2G, T22C	0.1 ±0.0%	0.0449245	0.0663407	0.0505833	0.0539495	0.00640735	GATCATGAGCTTTACGCAATTACGACTATTAGGAGCAGCACGAC	GATCATGAGCtttaCACAATTACGACTATTAGGAGTAGCACGAC
A2	A2G, A8G	0.1 ±0.0%	0.0292986	0.0461501	0.0853593	0.0536027	0.0166068	GATCATGAGCTTTACGCAATTGCGACTATTAGGAGTAGCACGAC	GATCATGAGCtttaCACAATTACGACTATTAGGAGTAGCACGAC
A3	A6G, A12G, T26C	0.1 ±0.0%	0.0469574	0.036352	0.0771891	0.0534995	0.0122341	GGACTAGCACTTTACCAATGTTAGCGTGATCAGCATCACCAGGA	GGACTAGCACtttaCCAATATTAGCATGATCAGCATCACTAGGA
A6	T27C	0.1 ±0.0%	0.0542005	0.0465549	0.0585299	0.0530951	0.00350077	CCTAGTCATATTTAGGTTATAATCGTACTAGTCGTGATAGCCCT	CCTAGTCATAtttaGGTTATAATCGTACTAGTCGTGATAGTCCT
A6	A13G, A16G, A23G, A25G	0.1 ±0.0%	0.0625391	0.0558659	0.0378723	0.0520924	0.00736642	CCTAGTCATATTTAGGTTATAATCGTGCTGGTCGTGGTGGTCCT	CCTAGTCATAtttaGGTTATAATCGTACTAGTCGTGATAGTCCT
A6	A8G	0.1 ±0.0%	0.0542005	0.0496586	0.051644	0.0518344	0.0013146	CCTAGTCATATTTAGGTTATAGTCGTACTAGTCGTGATAGTCCT	CCTAGTCATAtttaGGTTATAATCGTACTAGTCGTGATAGTCCT
A3	A12G, A21G	0.1 ±0.0%	0.0220976	0.0684272	0.0648388	0.0517879	0.0148812	GGACTAGCACTTTACCAATATTAGCGTGATCAGCGTCACTAGGA	GGACTAGCACtttaCCAATATTAGCATGATCAGCATCACTAGGA
A6	A13G, T30C	0.1 ±0.0%	0.0625391	0.0341403	0.0585299	0.0517364	0.00887386	CCTAGTCATATTTAGGTTATAATCGTGCTAGTCGTGATAGTCCC	CCTAGTCATAtttaGGTTATAATCGTACTAGTCGTGATAGTCCT
A6	A5G, T15C, T21C	0.1 ±0.0%	0.0583698	0.0620732	0.0344293	0.0516241	0.00866361	CCTAGTCATATTTAGGTTGTAATCGTACCAGTCGCGATAGTCCT	CCTAGTCATAtttaGGTTATAATCGTACTAGTCGTGATAGTCCT
A1	A4G, T18C, A19G, T20C	0.1 ±0.0%	0.0351203	0.0699673	0.0481494	0.051079	0.0101655	AGTATTACGATTTAACCGCTATCAGCACGAGCGCGACGATCAGC	AGTATTACGAtttaACCACTATCAGCACGAGTATGACGATCAGC
A5	T17C, T26C, T29C	0.1 ±0.0%	0.0477885	0.033552	0.0712411	0.0508605	0.0109878	CTGATGCTCATTTAGTGTTAATGCTGATAACCCTCGTCACACCA	CTGATGCTCAtttaGTGTTAATGCTGATAATCCTCGTCATACTA
A3	A3G, A6G, A9G, A12G, T26C	0.1 ±0.0%	0.0248598	0.0534588	0.0741015	0.0508067	0.0142766	GGACTAGCACTTTACCGATGTTGGCGTGATCAGCATCACCAGGA	GGACTAGCACtttaCCAATATTAGCATGATCAGCATCACTAGGA
A6	A5G, A7G, A13G, A16G	0.1 ±0.0%	0.0166771	0.0931099	0.0413152	0.0503674	0.0225237	CCTAGTCATATTTAGGTTGTGATCGTGCTGGTCGTGATAGTCCT	CCTAGTCATAtttaGGTTATAATCGTACTAGTCGTGATAGTCCT
A4	A8G, A20G, T22C	0.1 ±0.0%	0.0392254	0.0560968	0.0551295	0.0501505	0.00546972	TCGTGGTACTTTTATGGTGATGGTCGTGCTCATGCCACTGATCA	TCGTGGTACTtttaTGGTGATAGTCGTGCTCATACTACTGATCA
A4	A8G, T13C, T19C	0.0 ±0.0%	0.0479421	0.0579667	0.0437793	0.049896	0.00421046	TCGTGGTACTTTTATGGTGATGGTCGCGCTCACACTACTGATCA	TCGTGGTACTtttaTGGTGATAGTCGTGCTCATACTACTGATCA
A3	A9G, A12G, A21G	0.0 ±0.0%	0.0441952	0.0705656	0.0339632	0.0495747	0.0109032	GGACTAGCACTTTACCAATATTGGCGTGATCAGCGTCACTAGGA	GGACTAGCACtttaCCAATATTAGCATGATCAGCATCACTAGGA
A1	A10G, A16G, A19G	0.0 ±0.0%	0.0275945	0.0475777	0.073162	0.0494448	0.0131873	AGTATTACGATTTAACCACTATCGGCACGGGTGTGACGATCAGC	AGTATTACGAtttaACCACTATCAGCACGAGTATGACGATCAGC
A4	A6G, A8G, A20G	0.0 ±0.0%	0.0319614	0.0673161	0.0486437	0.0493071	0.0102114	TCGTGGTACTTTTATGGTGGTGGTCGTGCTCATGCTACTGATCA	TCGTGGTACTtttaTGGTGATAGTCGTGCTCATACTACTGATCA
A2	A4G, A17G, T22C	0.0 ±0.0%	0.0371115	0.0490345	0.0600677	0.0487379	0.00662852	GATCATGAGCTTTACACGATTACGACTATTGGGAGCAGCACGAC	GATCATGAGCtttaCACAATTACGACTATTAGGAGTAGCACGAC
A6	T24C, T30C	0.0 ±0.0%	0.045862	0.0589696	0.0413152	0.0487156	0.00529234	CCTAGTCATATTTAGGTTATAATCGTACTAGTCGTGACAGTCCC	CCTAGTCATAtttaGGTTATAATCGTACTAGTCGTGATAGTCCT
A1	A4G, A13G, A19G	0.0 ±0.0%	0.0200687	0.0503764	0.0756633	0.0487028	0.0160706	AGTATTACGATTTAACCGCTATCAGCGCGAGTGTGACGATCAGC	AGTATTACGAtttaACCACTATCAGCACGAGTATGACGATCAGC
A3	A9G, A24G, T26C	0.0 ±0.0%	0.0386708	0.0641505	0.0432259	0.0486824	0.00784505	GGACTAGCACTTTACCAATATTGGCATGATCAGCATCGCCAGGA	GGACTAGCACtttaCCAATATTAGCATGATCAGCATCACTAGGA
A6	A5G, A7G, A13G, T18C, T24C	0.0 ±0.0%	0.0750469	0.0434513	0.0275435	0.0486805	0.0139601	CCTAGTCATATTTAGGTTGTGATCGTGCTAGCCGTGACAGTCCT	CCTAGTCATAtttaGGTTATAATCGTACTAGTCGTGATAGTCCT
A6	A5G, T15C, T24C	0.0 ±0.0%	0.0542005	0.0434513	0.0482011	0.0486176	0.00311003	CCTAGTCATATTTAGGTTGTAATCGTACCAGTCGTGACAGTCCT	CCTAGTCATAtttaGGTTATAATCGTACTAGTCGTGATAGTCCT
A6	A16G, T24C, A25G	0.0 ±0.0%	0.0291849	0.0403476	0.0757445	0.0484257	0.0140344	CCTAGTCATATTTAGGTTATAATCGTACTGGTCGTGACGGTCCT	CCTAGTCATAtttaGGTTATAATCGTACTAGTCGTGATAGTCCT
A3	A3G, A21G, T26C	0.0 ±0.0%	0.0331464	0.0534588	0.0586637	0.048423	0.00778465	GGACTAGCACTTTACCGATATTAGCATGATCAGCGTCACCAGGA	GGACTAGCACtttaCCAATATTAGCATGATCAGCATCACTAGGA
A3	A3G, A9G, A18G	0.0 ±0.0%	0.0331464	0.0555971	0.0555761	0.0481066	0.00748007	GGACTAGCACTTTACCGATATTGGCATGATCGGCATCACTAGGA	GGACTAGCACtttaCCAATATTAGCATGATCAGCATCACTAGGA
A5	A15G, T26C	0.0 ±0.0%	0.0371688	0.0559201	0.0506187	0.0479025	0.00558079	CTGATGCTCATTTAGTGTTAATGCTGATGATCCTCGTCACACTA	CTGATGCTCAtttaGTGTTAATGCTGATAATCCTCGTCATACTA
A6	A5G, A13G, T21C, T24C	0.0 ±0.0%	0.0542005	0.0341403	0.0550869	0.0478093	0.00683927	CCTAGTCATATTTAGGTTGTAATCGTGCTAGTCGCGACAGTCCT	CCTAGTCATAtttaGGTTATAATCGTACTAGTCGTGATAGTCCT
A3	A6G, A9G, A12G, T26C	0.0 ±0.0%	0.0386708	0.0491821	0.0524886	0.0467805	0.00416566	GGACTAGCACTTTACCAATGTTGGCGTGATCAGCATCACCAGGA	GGACTAGCACtttaCCAATATTAGCATGATCAGCATCACTAGGA
A6	T15C, T24C, T27C	0.0 ±0.0%	0.0542005	0.0310366	0.0550869	0.0467747	0.0078732	CCTAGTCATATTTAGGTTATAATCGTACCAGTCGTGACAGCCCT	CCTAGTCATAtttaGGTTATAATCGTACTAGTCGTGATAGTCCT
A6	A5G, A7G, A13G, T18C, T21C	0.0 ±0.0%	0.091724	0.027933	0.0206576	0.0467715	0.0225741	CCTAGTCATATTTAGGTTGTGATCGTGCTAGCCGCGATAGTCCT	CCTAGTCATAtttaGGTTATAATCGTACTAGTCGTGATAGTCCT
A5	A15G, T20C	0.0 ±0.0%	0.0690278	0.026096	0.0449944	0.0467061	0.0124228	CTGATGCTCATTTAGTGTTAATGCTGATGATCCCCGTCATACTA	CTGATGCTCAtttaGTGTTAATGCTGATAATCCTCGTCATACTA
A4	A6G, A8G, T19C, A20G	0.0 ±0.0%	0.0392254	0.0486172	0.0518866	0.0465764	0.00379474	TCGTGGTACTTTTATGGTGGTGGTCGTGCTCACGCTACTGATCA	TCGTGGTACTtttaTGGTGATAGTCGTGCTCATACTACTGATCA
A1	A7G, A16G, T18C	0.0 ±0.0%	0.0376289	0.0475777	0.0537772	0.0463279	0.00470332	AGTATTACGATTTAACCACTGTCAGCACGGGCATGACGATCAGC	AGTATTACGAtttaACCACTATCAGCACGAGTATGACGATCAGC
A1	A7G, A16G, A19G	0.0 ±0.0%	0.0100344	0.0279869	0.0988	0.0456071	0.0270967	AGTATTACGATTTAACCACTGTCAGCACGGGTGTGACGATCAGC	AGTATTACGAtttaACCACTATCAGCACGAGTATGACGATCAGC
A2	A8G, A11G, A17G	0.0 ±0.0%	0.0253921	0.0504766	0.0600677	0.0453121	0.0103377	GATCATGAGCTTTACACAATTGCGGCTATTGGGAGTAGCACGAC	GATCATGAGCtttaCACAATTACGACTATTAGGAGTAGCACGAC
A1	A7G, T20C	0.0 ±0.0%	0.0401375	0.0335843	0.0619063	0.0452094	0.00856014	AGTATTACGATTTAACCACTGTCAGCACGAGTACGACGATCAGC	AGTATTACGAtttaACCACTATCAGCACGAGTATGACGATCAGC
A3	T13C	0.0 ±0.0%	0.0635306	0.0256602	0.0463134	0.0451681	0.0109472	GGACTAGCACTTTACCAATATTAGCACGATCAGCATCACTAGGA	GGACTAGCACtttaCCAATATTAGCATGATCAGCATCACTAGGA
A6	A5G, A7G, A25G	0.0 ±0.0%	0.108401	0.00620732	0.0206576	0.0450887	0.0319299	CCTAGTCATATTTAGGTTGTGATCGTACTAGTCGTGATGGTCCT	CCTAGTCATAtttaGGTTATAATCGTACTAGTCGTGATAGTCCT
A6	T12C, T15C, T24C	0.0 ±0.0%	0.0291849	0.0465549	0.0585299	0.0447566	0.00851875	CCTAGTCATATTTAGGTTATAATCGCACCAGTCGTGACAGTCCT	CCTAGTCATAtttaGGTTATAATCGTACTAGTCGTGATAGTCCT
A3	A3G, A18G	0.0 ±0.0%	0.0580062	0.0449054	0.0308756	0.0445958	0.00783346	GGACTAGCACTTTACCGATATTAGCATGATCGGCATCACTAGGA	GGACTAGCACtttaCCAATATTAGCATGATCAGCATCACTAGGA
A1	A13G, T18C, T20C	0.0 ±0.0%	0.0326117	0.0391817	0.061281	0.0443581	0.0086714	AGTATTACGATTTAACCACTATCAGCGCGAGCACGACGATCAGC	AGTATTACGAtttaACCACTATCAGCACGAGTATGACGATCAGC
A6	A7G, T18C, T21C, T24C	0.0 ±0.0%	0.045862	0.0527623	0.0344293	0.0443512	0.0053459	CCTAGTCATATTTAGGTTATGATCGTACTAGCCGCGACAGTCCT	CCTAGTCATAtttaGGTTATAATCGTACTAGTCGTGATAGTCCT
A6	A5G, A16G, T24C, T30C	0.0 ±0.0%	0.0291849	0.0620732	0.0413152	0.0441911	0.00960232	CCTAGTCATATTTAGGTTGTAATCGTACTGGTCGTGACAGTCCC	CCTAGTCATAtttaGGTTATAATCGTACTAGTCGTGATAGTCCT
A6	A5G, A13G, T27C	0.0 ±0.0%	0.0208464	0.0620732	0.0482011	0.0437069	0.0121115	CCTAGTCATATTTAGGTTGTAATCGTGCTAGTCGTGATAGCCCT	CCTAGTCATAtttaGGTTATAATCGTACTAGTCGTGATAGTCCT
A5	T17C, A27G	0.0 ±0.0%	0.0371688	0.03728	0.056243	0.0435639	0.0063396	CTGATGCTCATTTAGTGTTAATGCTGATAACCCTCGTCATGCTA	CTGATGCTCAtttaGTGTTAATGCTGATAATCCTCGTCATACTA
A6	A16G, T27C, T30C	0.0 ±0.0%	0.0375235	0.0713842	0.0206576	0.0431884	0.0149149	CCTAGTCATATTTAGGTTATAATCGTACTGGTCGTGATAGCCCC	CCTAGTCATAtttaGGTTATAATCGTACTAGTCGTGATAGTCCT
A6	A7G, T12C, T15C, T18C	0.0 ±0.0%	0.0375235	0.0434513	0.0482011	0.0430586	0.00308861	CCTAGTCATATTTAGGTTATGATCGCACCAGCCGTGATAGTCCT	CCTAGTCATAtttaGGTTATAATCGTACTAGTCGTGATAGTCCT
A1	A4G, A10G, T20C	0.0 ±0.0%	0.0351203	0.044779	0.0487747	0.0428913	0.00405312	AGTATTACGATTTAACCGCTATCGGCACGAGTACGACGATCAGC	AGTATTACGAtttaACCACTATCAGCACGAGTATGACGATCAGC
A6	A5G, T18C, A25G	0.0 ±0.0%	0.0416927	0.0341403	0.051644	0.0424923	0.00506868	CCTAGTCATATTTAGGTTGTAATCGTACTAGCCGTGATGGTCCT	CCTAGTCATAtttaGGTTATAATCGTACTAGTCGTGATAGTCCT
A6	A16G, A23G, A25G	0.0 ±0.0%	0.0333542	0.0558659	0.0378723	0.0423641	0.00687574	CCTAGTCATATTTAGGTTATAATCGTACTGGTCGTGGTGGTCCT	CCTAGTCATAtttaGGTTATAATCGTACTAGTCGTGATAGTCCT
A6	A5G, T18C, T21C, T24C, T27C	0.0 ±0.0%	0.0500313	0.0527623	0.0241005	0.042298	0.00913283	CCTAGTCATATTTAGGTTGTAATCGTACTAGCCGCGACAGCCCT	CCTAGTCATAtttaGGTTATAATCGTACTAGTCGTGATAGTCCT
A6	A16G, T21C, A25G	0.0 ±0.0%	0.0125078	0.0620732	0.051644	0.042075	0.015087	CCTAGTCATATTTAGGTTATAATCGTACTGGTCGCGATGGTCCT	CCTAGTCATAtttaGGTTATAATCGTACTAGTCGTGATAGTCCT
A2	T16C, A20G, T22C	0.0 ±0.0%	0.0136727	0.0461501	0.0663906	0.0420711	0.0153544	GATCATGAGCTTTACACAATTACGACTATCAGGGGCAGCACGAC	GATCATGAGCtttaCACAATTACGACTATTAGGAGTAGCACGAC
A6	A5G, A7G, T18C, T24C	0.0 ±0.0%	0.0625391	0.0248293	0.0378723	0.0417469	0.0110569	CCTAGTCATATTTAGGTTGTGATCGTACTAGCCGTGACAGTCCT	CCTAGTCATAtttaGGTTATAATCGTACTAGTCGTGATAGTCCT
A3	T16C	0.0 ±0.0%	0.055244	0.0320753	0.0370508	0.0414567	0.00704171	GGACTAGCACTTTACCAATATTAGCATGACCAGCATCACTAGGA	GGACTAGCACtttaCCAATATTAGCATGATCAGCATCACTAGGA
A2	A4G, A14G, T22C	0.0 ±0.0%	0.0566439	0.0360547	0.0284531	0.0403839	0.00842095	GATCATGAGCTTTACACGATTACGACTGTTAGGAGCAGCACGAC	GATCATGAGCtttaCACAATTACGACTATTAGGAGTAGCACGAC
A4	A6G, T19C, T22C, T25C	0.0 ±0.0%	0.0406782	0.0467473	0.0324291	0.0399515	0.00414925	TCGTGGTACTTTTATGGTGGTAGTCGTGCTCACACCACCGATCA	TCGTGGTACTtttaTGGTGATAGTCGTGCTCATACTACTGATCA
A6	A7G, T12C, A16G	0.0 ±0.0%	0.0250156	0.0496586	0.0447581	0.0398108	0.00753162	CCTAGTCATATTTAGGTTATGATCGCACTGGTCGTGATAGTCCT	CCTAGTCATAtttaGGTTATAATCGTACTAGTCGTGATAGTCCT
A6	T12C, T15C, T18C, T24C	0.0 ±0.0%	0.0667084	0.027933	0.0241005	0.0395806	0.0136089	CCTAGTCATATTTAGGTTATAATCGCACCAGCCGTGACAGTCCT	CCTAGTCATAtttaGGTTATAATCGTACTAGTCGTGATAGTCCT
A1	A4G, A10G, T18C, A19G	0.0 ±0.0%	0.0150516	0.0195908	0.0831671	0.0392698	0.0219877	AGTATTACGATTTAACCGCTATCGGCACGAGCGTGACGATCAGC	AGTATTACGAtttaACCACTATCAGCACGAGTATGACGATCAGC
A3	T22C	0.0 ±0.0%	0.027622	0.042767	0.0463134	0.0389008	0.00573158	GGACTAGCACTTTACCAATATTAGCATGATCAGCACCACTAGGA	GGACTAGCACtttaCCAATATTAGCATGATCAGCATCACTAGGA
A6	A5G, A13G, A16G, T24C	0.0 ±0.0%	0.0250156	0.0434513	0.0482011	0.0388893	0.00707106	CCTAGTCATATTTAGGTTGTAATCGTGCTGGTCGTGACAGTCCT	CCTAGTCATAtttaGGTTATAATCGTACTAGTCGTGATAGTCCT
A4	A8G, A18G, A20G, A23G	0.0 ±0.0%	0.00871675	0.0542269	0.053508	0.0388172	0.0150517	TCGTGGTACTTTTATGGTGATGGTCGTGCTCGTGCTGCTGATCA	TCGTGGTACTtttaTGGTGATAGTCGTGCTCATACTACTGATCA
A3	A18G	0.0 ±0.0%	0.0220976	0.0534588	0.0401383	0.0385649	0.00908731	GGACTAGCACTTTACCAATATTAGCATGATCGGCATCACTAGGA	GGACTAGCACtttaCCAATATTAGCATGATCAGCATCACTAGGA
A6	A5G, T15C, T18C, T21C, T24C	0.0 ±0.0%	0.0416927	0.0558659	0.0172147	0.0382578	0.0112891	CCTAGTCATATTTAGGTTGTAATCGTACCAGCCGCGACAGTCCT	CCTAGTCATAtttaGGTTATAATCGTACTAGTCGTGATAGTCCT
A4	A8G, A18G, T19C, A20G, A23G	0.0 ±0.0%	0.0130751	0.0785355	0.0227004	0.0381037	0.020406	TCGTGGTACTTTTATGGTGATGGTCGTGCTCGCGCTGCTGATCA	TCGTGGTACTtttaTGGTGATAGTCGTGCTCATACTACTGATCA
A3	A3G, A24G	0.0 ±0.0%	0.0359086	0.0320753	0.0463134	0.0380991	0.00425363	GGACTAGCACTTTACCGATATTAGCATGATCAGCATCGCTAGGA	GGACTAGCACtttaCCAATATTAGCATGATCAGCATCACTAGGA
A2	A8G, A20G	0.0 ±0.0%	0.0175792	0.0576876	0.0379375	0.0377347	0.0115788	GATCATGAGCTTTACACAATTGCGACTATTAGGGGTAGCACGAC	GATCATGAGCtttaCACAATTACGACTATTAGGAGTAGCACGAC
A5	T14C, T17C, T20C, T26C	0.0 ±0.0%	0.0265491	0.0410081	0.0449944	0.0375172	0.00560346	CTGATGCTCATTTAGTGTTAATGCTGACAACCCCCGTCACACTA	CTGATGCTCAtttaGTGTTAATGCTGATAATCCTCGTCATACTA
A2	A4G, A11G, T22C	0.0 ±0.0%	0.0273454	0.0346126	0.0505833	0.0375137	0.00686326	GATCATGAGCTTTACACGATTACGGCTATTAGGAGCAGCACGAC	GATCATGAGCtttaCACAATTACGACTATTAGGAGTAGCACGAC
A5	A15G, A16G	0.0 ±0.0%	0.0424786	0.022368	0.0468691	0.0372386	0.00754254	CTGATGCTCATTTAGTGTTAATGCTGATGGTCCTCGTCATACTA	CTGATGCTCAtttaGTGTTAATGCTGATAATCCTCGTCATACTA
A3	A3G, A9G, A12G, A21G	0.0 ±0.0%	0.0055244	0.0470437	0.0586637	0.0370773	0.0161291	GGACTAGCACTTTACCGATATTGGCGTGATCAGCGTCACTAGGA	GGACTAGCACtttaCCAATATTAGCATGATCAGCATCACTAGGA
A6	A7G, T21C, T24C	0.0 ±0.0%	0.0416927	0.0310366	0.0378723	0.0368672	0.00311693	CCTAGTCATATTTAGGTTATGATCGTACTAGTCGCGACAGTCCT	CCTAGTCATAtttaGGTTATAATCGTACTAGTCGTGATAGTCCT
A1	A4G, A7G, A10G, T18C, T20C	0.0 ±0.0%	0.0401375	0.0391817	0.0312658	0.0368617	0.00281148	AGTATTACGATTTAACCGCTGTCGGCACGAGCACGACGATCAGC	AGTATTACGAtttaACCACTATCAGCACGAGTATGACGATCAGC
A6	T30C	0.0 ±0.0%	0.0416927	0.0341403	0.0344293	0.0367541	0.00247071	CCTAGTCATATTTAGGTTATAATCGTACTAGTCGTGATAGTCCC	CCTAGTCATAtttaGGTTATAATCGTACTAGTCGTGATAGTCCT
A6	A5G, A16G, T21C, T24C	0.0 ±0.0%	0.0375235	0.027933	0.0447581	0.0367382	0.00487285	CCTAGTCATATTTAGGTTGTAATCGTACTGGTCGCGACAGTCCT	CCTAGTCATAtttaGGTTATAATCGTACTAGTCGTGATAGTCCT
A6	A13G, T15C, T18C, T24C	0.0 ±0.0%	0.045862	0.0248293	0.0378723	0.0361879	0.00612975	CCTAGTCATATTTAGGTTATAATCGTGCCAGCCGTGACAGTCCT	CCTAGTCATAtttaGGTTATAATCGTACTAGTCGTGATAGTCCT
A2	A17G, A20G	0.0 ±0.0%	0.0136727	0.0562454	0.0379375	0.0359518	0.0123297	GATCATGAGCTTTACACAATTACGACTATTGGGGGTAGCACGAC	GATCATGAGCtttaCACAATTACGACTATTAGGAGTAGCACGAC
A6	A5G, T15C, T18C, T24C	0.0 ±0.0%	0.0333542	0.0558659	0.0172147	0.0354783	0.0112081	CCTAGTCATATTTAGGTTGTAATCGTACCAGCCGTGACAGTCCT	CCTAGTCATAtttaGGTTATAATCGTACTAGTCGTGATAGTCCT
A6	A8G, T18C	0.0 ±0.0%	0.0375235	0.0403476	0.0275435	0.0351382	0.00388388	CCTAGTCATATTTAGGTTATAGTCGTACTAGCCGTGATAGTCCT	CCTAGTCATAtttaGGTTATAATCGTACTAGTCGTGATAGTCCT
A6	A7G, T15C, T18C	0.0 ±0.0%	0.0208464	0.0465549	0.0378723	0.0350912	0.00755057	CCTAGTCATATTTAGGTTATGATCGTACCAGCCGTGATAGTCCT	CCTAGTCATAtttaGGTTATAATCGTACTAGTCGTGATAGTCCT
A4	A8G, A18G, T19C, A20G, T22C	0.0 ±0.0%	0.027603	0.0336581	0.0437793	0.0350135	0.0047186	TCGTGGTACTTTTATGGTGATGGTCGTGCTCGCGCCACTGATCA	TCGTGGTACTtttaTGGTGATAGTCGTGCTCATACTACTGATCA
A5	T17C, T23C, T26C	0.0 ±0.0%	0.031859	0.0484641	0.024372	0.0348983	0.00711889	CTGATGCTCATTTAGTGTTAATGCTGATAACCCTCGCCACACTA	CTGATGCTCAtttaGTGTTAATGCTGATAATCCTCGTCATACTA
A2	A8G, T16C, A17G, T22C	0.0 ±0.0%	0.0312518	0.0418235	0.0316146	0.0348966	0.00346502	GATCATGAGCTTTACACAATTGCGACTATCGGGAGCAGCACGAC	GATCATGAGCtttaCACAATTACGACTATTAGGAGTAGCACGAC
A3	A6G, A21G, T26C	0.0 ±0.0%	0.0165732	0.0256602	0.0617513	0.0346616	0.0137965	GGACTAGCACTTTACCAATGTTAGCATGATCAGCGTCACCAGGA	GGACTAGCACtttaCCAATATTAGCATGATCAGCATCACTAGGA
A1	A13G, A19G	0.0 ±0.0%	0.012543	0.0223895	0.0687848	0.0345724	0.0173407	AGTATTACGATTTAACCACTATCAGCGCGAGTGTGACGATCAGC	AGTATTACGAtttaACCACTATCAGCACGAGTATGACGATCAGC
A6	T12C, T15C, T21C, T24C	0.0 ±0.0%	0.0375235	0.0372439	0.0275435	0.0341036	0.00328107	CCTAGTCATATTTAGGTTATAATCGCACCAGTCGCGACAGTCCT	CCTAGTCATAtttaGGTTATAATCGTACTAGTCGTGATAGTCCT
A6	A7G, T12C, T18C	0.0 ±0.0%	0.0250156	0.0589696	0.0172147	0.0337333	0.0128175	CCTAGTCATATTTAGGTTATGATCGCACTAGCCGTGATAGTCCT	CCTAGTCATAtttaGGTTATAATCGTACTAGTCGTGATAGTCCT
A4	A8G, T19C, A23G, T25C	0.0 ±0.0%	0.0188863	0.0392677	0.0421578	0.0334373	0.00732318	TCGTGGTACTTTTATGGTGATGGTCGTGCTCACACTGCCGATCA	TCGTGGTACTtttaTGGTGATAGTCGTGCTCATACTACTGATCA
A2	A8G, T22C, A23G	0.0 ±0.0%	0.0136727	0.0418235	0.0442604	0.0332522	0.009815	GATCATGAGCTTTACACAATTGCGACTATTAGGAGCGGCACGAC	GATCATGAGCtttaCACAATTACGACTATTAGGAGTAGCACGAC
A6	A5G, T15C, T18C, T21C	0.0 ±0.0%	0.0333542	0.0372439	0.0275435	0.0327139	0.00281853	CCTAGTCATATTTAGGTTGTAATCGTACCAGCCGCGATAGTCCT	CCTAGTCATAtttaGGTTATAATCGTACTAGTCGTGATAGTCCT
A5	T14C, T17C, T26C	0.0 ±0.0%	0.0212393	0.029824	0.0468691	0.0326442	0.00753186	CTGATGCTCATTTAGTGTTAATGCTGACAACCCTCGTCACACTA	CTGATGCTCAtttaGTGTTAATGCTGATAATCCTCGTCATACTA
A6	A5G, T18C, T24C, T30C	0.0 ±0.0%	0.045862	0.027933	0.0241005	0.0326318	0.00670696	CCTAGTCATATTTAGGTTGTAATCGTACTAGCCGTGACAGTCCC	CCTAGTCATAtttaGGTTATAATCGTACTAGTCGTGATAGTCCT
A3	A3G, A4G, A6G, A9G, A12G	0.0 ±0.0%	0.0193354	0.0192452	0.0586637	0.0324148	0.0131245	GGACTAGCACTTTACCGGTGTTGGCGTGATCAGCATCACTAGGA	GGACTAGCACtttaCCAATATTAGCATGATCAGCATCACTAGGA
A6	A16G, T21C, T24C, T30C	0.0 ±0.0%	0.0291849	0.0434513	0.0241005	0.0322456	0.00579191	CCTAGTCATATTTAGGTTATAATCGTACTGGTCGCGACAGTCCC	CCTAGTCATAtttaGGTTATAATCGTACTAGTCGTGATAGTCCT
A3	A3G, A9G, A21G, T26C	0.0 ±0.0%	0.027622	0.0406287	0.0277881	0.0320129	0.00430814	GGACTAGCACTTTACCGATATTGGCATGATCAGCGTCACCAGGA	GGACTAGCACtttaCCAATATTAGCATGATCAGCATCACTAGGA
A6	A13G, A16G, T24C, T27C	0.0 ±0.0%	0.0333542	0.027933	0.0344293	0.0319055	0.00201037	CCTAGTCATATTTAGGTTATAATCGTGCTGGTCGTGACAGCCCT	CCTAGTCATAtttaGGTTATAATCGTACTAGTCGTGATAGTCCT
A6	A5G, A16G, T24C, T27C, T30C	0.0 ±0.0%	0.0500313	0.0248293	0.0206576	0.0318394	0.00917531	CCTAGTCATATTTAGGTTGTAATCGTACTGGTCGTGACAGCCCC	CCTAGTCATAtttaGGTTATAATCGTACTAGTCGTGATAGTCCT
A1	A4G, A10G, A16G, T18C	0.0 ±0.0%	0.0200687	0.0391817	0.0350177	0.0314227	0.00580285	AGTATTACGATTTAACCGCTATCGGCACGGGCATGACGATCAGC	AGTATTACGAtttaACCACTATCAGCACGAGTATGACGATCAGC
A3	A6G, T22C, T26C	0.0 ±0.0%	0.0303842	0.0235219	0.0401383	0.0313481	0.00482091	GGACTAGCACTTTACCAATGTTAGCATGATCAGCACCACCAGGA	GGACTAGCACtttaCCAATATTAGCATGATCAGCATCACTAGGA
A1	A13G, A16G	0.0 ±0.0%	0.0100344	0.0531751	0.0306405	0.0312833	0.0124578	AGTATTACGATTTAACCACTATCAGCGCGGGTATGACGATCAGC	AGTATTACGAtttaACCACTATCAGCACGAGTATGACGATCAGC
A2	A2G, A17G	0.0 ±0.0%	0.00195324	0.0144219	0.0758749	0.03075	0.0228478	GATCATGAGCTTTACGCAATTACGACTATTGGGAGTAGCACGAC	GATCATGAGCtttaCACAATTACGACTATTAGGAGTAGCACGAC
A2	A11G, A14G, T22C	0.0 ±0.0%	0.0136727	0.0274016	0.0505833	0.0305525	0.010771	GATCATGAGCTTTACACAATTACGGCTGTTAGGAGCAGCACGAC	GATCATGAGCtttaCACAATTACGACTATTAGGAGTAGCACGAC
A6	A5G, T18C, T30C	0.0 ±0.0%	0.00833854	0.0341403	0.0482011	0.0302266	0.0116725	CCTAGTCATATTTAGGTTGTAATCGTACTAGCCGTGATAGTCCC	CCTAGTCATAtttaGGTTATAATCGTACTAGTCGTGATAGTCCT
A1	A4G, A13G, T18C, T20C	0.0 ±0.0%	0.0175601	0.0391817	0.0325165	0.0297528	0.00639273	AGTATTACGATTTAACCGCTATCAGCGCGAGCACGACGATCAGC	AGTATTACGAtttaACCACTATCAGCACGAGTATGACGATCAGC
A1	A7G, T18C, A19G	0.0 ±0.0%	0.0100344	0.0279869	0.0506506	0.0295573	0.0117512	AGTATTACGATTTAACCACTGTCAGCACGAGCGTGACGATCAGC	AGTATTACGAtttaACCACTATCAGCACGAGTATGACGATCAGC
A6	A13G, T18C, T24C, T27C	0.0 ±0.0%	0.0250156	0.0217256	0.0413152	0.0293522	0.00605645	CCTAGTCATATTTAGGTTATAATCGTGCTAGCCGTGACAGCCCT	CCTAGTCATAtttaGGTTATAATCGTACTAGTCGTGATAGTCCT
A6	T24C, T27C, T30C	0.0 ±0.0%	0.045862	0.0248293	0.0172147	0.029302	0.00856682	CCTAGTCATATTTAGGTTATAATCGTACTAGTCGTGACAGCCCC	CCTAGTCATAtttaGGTTATAATCGTACTAGTCGTGATAGTCCT
A6	A13G, A16G, T27C	0.0 ±0.0%	0.0375235	0.0155183	0.0344293	0.029157	0.00687761	CCTAGTCATATTTAGGTTATAATCGTGCTGGTCGTGATAGCCCT	CCTAGTCATAtttaGGTTATAATCGTACTAGTCGTGATAGTCCT
A6	A13G, T18C, T27C	0.0 ±0.0%	0.0416927	0.0248293	0.0206576	0.0290599	0.0064302	CCTAGTCATATTTAGGTTATAATCGTGCTAGCCGTGATAGCCCT	CCTAGTCATAtttaGGTTATAATCGTACTAGTCGTGATAGTCCT
A3	A3G, A4G, A6G, A9G, T26C	0.0 ±0.0%	0.041433	0.0299369	0.0154378	0.0289359	0.00752084	GGACTAGCACTTTACCGGTGTTGGCATGATCAGCATCACCAGGA	GGACTAGCACtttaCCAATATTAGCATGATCAGCATCACTAGGA
A5	T20C, T23C	0.0 ±0.0%	0.031859	0.014912	0.0393701	0.0287137	0.00723346	CTGATGCTCATTTAGTGTTAATGCTGATAATCCCCGCCATACTA	CTGATGCTCAtttaGTGTTAATGCTGATAATCCTCGTCATACTA
A6	A5G, A13G, T30C	0.0 ±0.0%	0.0375235	0.027933	0.0206576	0.0287047	0.00488402	CCTAGTCATATTTAGGTTGTAATCGTGCTAGTCGTGATAGTCCC	CCTAGTCATAtttaGGTTATAATCGTACTAGTCGTGATAGTCCT
A4	A8G, T19C, T22C, A23G, T25C	0.0 ±0.0%	0.0217919	0.0243086	0.0389149	0.0283385	0.0053379	TCGTGGTACTTTTATGGTGATGGTCGTGCTCACACCGCCGATCA	TCGTGGTACTtttaTGGTGATAGTCGTGCTCATACTACTGATCA
A2	A11G, A17G, A23G	0.0 ±0.0%	0.00781296	0.0201907	0.0569062	0.0283033	0.0147411	GATCATGAGCTTTACACAATTACGGCTATTGGGAGTGGCACGAC	GATCATGAGCtttaCACAATTACGACTATTAGGAGTAGCACGAC
A6	A5G, A13G, A16G, A25G	0.0 ±0.0%	0.00833854	0.0558659	0.0206576	0.0282874	0.0142405	CCTAGTCATATTTAGGTTGTAATCGTGCTGGTCGTGATGGTCCT	CCTAGTCATAtttaGGTTATAATCGTACTAGTCGTGATAGTCCT
A5	T20C, T26C, T29C	0.0 ±0.0%	0.0212393	0.022368	0.0412448	0.0282841	0.00648858	CTGATGCTCATTTAGTGTTAATGCTGATAATCCCCGTCACACCA	CTGATGCTCAtttaGTGTTAATGCTGATAATCCTCGTCATACTA
A6	A13G, T18C, A25G	0.0 ±0.0%	0.0125078	0.0341403	0.0378723	0.0281735	0.00790656	CCTAGTCATATTTAGGTTATAATCGTGCTAGCCGTGATGGTCCT	CCTAGTCATAtttaGGTTATAATCGTACTAGTCGTGATAGTCCT
A2	A4G, A8G, T16C, T22C	0.0 ±0.0%	0.0449245	0.0173063	0.0221302	0.0281203	0.00851671	GATCATGAGCTTTACACGATTGCGACTATCAGGAGCAGCACGAC	GATCATGAGCtttaCACAATTACGACTATTAGGAGTAGCACGAC
A4	T19C, T25C	0.0 ±0.0%	0.0145279	0.0243086	0.0437793	0.0275386	0.0085972	TCGTGGTACTTTTATGGTGATAGTCGTGCTCACACTACCGATCA	TCGTGGTACTtttaTGGTGATAGTCGTGCTCATACTACTGATCA
A1	A4G, A7G, A13G, T18C	0.0 ±0.0%	0.0175601	0.0503764	0.0143823	0.0274396	0.011505	AGTATTACGATTTAACCGCTGTCAGCGCGAGCATGACGATCAGC	AGTATTACGAtttaACCACTATCAGCACGAGTATGACGATCAGC
A6	A13G, T15C, T18C, T21C	0.0 ±0.0%	0.0375235	0.00620732	0.0378723	0.027201	0.0104973	CCTAGTCATATTTAGGTTATAATCGTGCCAGCCGCGATAGTCCT	CCTAGTCATAtttaGGTTATAATCGTACTAGTCGTGATAGTCCT
A6	A5G, T27C, T30C	0.0 ±0.0%	0.0291849	0.0248293	0.0275435	0.0271859	0.00127	CCTAGTCATATTTAGGTTGTAATCGTACTAGTCGTGATAGCCCC	CCTAGTCATAtttaGGTTATAATCGTACTAGTCGTGATAGTCCT
A6	A13G, A16G, T24C, T30C	0.0 ±0.0%	0.0250156	0.0248293	0.0309864	0.0269438	0.00202203	CCTAGTCATATTTAGGTTATAATCGTGCTGGTCGTGACAGTCCC	CCTAGTCATAtttaGGTTATAATCGTACTAGTCGTGATAGTCCT
A3	A3G, A6G, A21G	0.0 ±0.0%	0.00828661	0.0662889	0.00617513	0.0269169	0.0196954	GGACTAGCACTTTACCGATGTTAGCATGATCAGCGTCACTAGGA	GGACTAGCACtttaCCAATATTAGCATGATCAGCATCACTAGGA
A6	A5G, A13G, A16G, T18C	0.0 ±0.0%	0.00833854	0.0620732	0.0103288	0.0269135	0.0175892	CCTAGTCATATTTAGGTTGTAATCGTGCTGGCCGTGATAGTCCT	CCTAGTCATAtttaGGTTATAATCGTACTAGTCGTGATAGTCCT
A3	A3G, A6G, A12G, T26C	0.0 ±0.0%	0.0248598	0.00641505	0.049401	0.026892	0.0124505	GGACTAGCACTTTACCGATGTTAGCGTGATCAGCATCACCAGGA	GGACTAGCACtttaCCAATATTAGCATGATCAGCATCACTAGGA
A3	A9G, T16C, T26C	0.0 ±0.0%	0.0331464	0.0256602	0.0216129	0.0268065	0.0033784	GGACTAGCACTTTACCAATATTGGCATGACCAGCATCACCAGGA	GGACTAGCACtttaCCAATATTAGCATGATCAGCATCACTAGGA
A3	A3G, A6G, A9G, A21G	0.0 ±0.0%	0.0110488	0.0256602	0.0432259	0.026645	0.00930176	GGACTAGCACTTTACCGATGTTGGCATGATCAGCGTCACTAGGA	GGACTAGCACtttaCCAATATTAGCATGATCAGCATCACTAGGA
A2	A14G, T16C, A17G, T22C	0.0 ±0.0%	0.0175792	0.0274016	0.034776	0.0265856	0.00498104	GATCATGAGCTTTACACAATTACGACTGTCGGGAGCAGCACGAC	GATCATGAGCtttaCACAATTACGACTATTAGGAGTAGCACGAC
A3	T16C, T26C	0.0 ±0.0%	0.0193354	0.0256602	0.0339632	0.0263196	0.00423553	GGACTAGCACTTTACCAATATTAGCATGACCAGCATCACCAGGA	GGACTAGCACtttaCCAATATTAGCATGATCAGCATCACTAGGA
A6	A5G, T18C, T24C, T27C, T30C	0.0 ±0.0%	0.0375235	0.0310366	0.0103288	0.0262963	0.00820041	CCTAGTCATATTTAGGTTGTAATCGTACTAGCCGTGACAGCCCC	CCTAGTCATAtttaGGTTATAATCGTACTAGTCGTGATAGTCCT
A6	A13G, A16G, T21C, T24C	0.0 ±0.0%	0.0208464	0.0372439	0.0206576	0.0262493	0.00549759	CCTAGTCATATTTAGGTTATAATCGTGCTGGTCGCGACAGTCCT	CCTAGTCATAtttaGGTTATAATCGTACTAGTCGTGATAGTCCT
A6	A5G, A16G, T18C, T24C	0.0 ±0.0%	0.0125078	0.0248293	0.0413152	0.0262174	0.00834489	CCTAGTCATATTTAGGTTGTAATCGTACTGGCCGTGACAGTCCT	CCTAGTCATAtttaGGTTATAATCGTACTAGTCGTGATAGTCCT
A6	T15C, T27C	0.0 ±0.0%	0.0333542	0.027933	0.0172147	0.0261673	0.00474198	CCTAGTCATATTTAGGTTATAATCGTACCAGTCGTGATAGCCCT	CCTAGTCATAtttaGGTTATAATCGTACTAGTCGTGATAGTCCT
A6	A13G, T24C, T27C, T30C	0.0 ±0.0%	0.0333542	0.027933	0.0172147	0.0261673	0.00474198	CCTAGTCATATTTAGGTTATAATCGTGCTAGTCGTGACAGCCCC	CCTAGTCATAtttaGGTTATAATCGTACTAGTCGTGATAGTCCT
A6	A7G, A13G, A25G	0.0 ±0.0%	0.00833854	0.0527623	0.0172147	0.0261052	0.0135726	CCTAGTCATATTTAGGTTATGATCGTGCTAGTCGTGATGGTCCT	CCTAGTCATAtttaGGTTATAATCGTACTAGTCGTGATAGTCCT
A6	A5G, A13G, T24C, T30C	0.0 ±0.0%	0.00416927	0.0465549	0.0275435	0.0260892	0.0122573	CCTAGTCATATTTAGGTTGTAATCGTGCTAGTCGTGACAGTCCC	CCTAGTCATAtttaGGTTATAATCGTACTAGTCGTGATAGTCCT
A2	A8G, A11G, A14G	0.0 ±0.0%	0.0253921	0.0274016	0.0252916	0.0260285	0.000687188	GATCATGAGCTTTACACAATTGCGGCTGTTAGGAGTAGCACGAC	GATCATGAGCtttaCACAATTACGACTATTAGGAGTAGCACGAC
A6	A13G, T21C, T24C, T27C	0.0 ±0.0%	0.0208464	0.0124146	0.0447581	0.0260064	0.00968667	CCTAGTCATATTTAGGTTATAATCGTGCTAGTCGCGACAGCCCT	CCTAGTCATAtttaGGTTATAATCGTACTAGTCGTGATAGTCCT
A5	T17C, T20C, T26C, T29C	0.0 ±0.0%	0.0159295	0.01864	0.0431196	0.0258964	0.00864709	CTGATGCTCATTTAGTGTTAATGCTGATAACCCCCGTCACACCA	CTGATGCTCAtttaGTGTTAATGCTGATAATCCTCGTCATACTA
A6	A16G, T18C, A25G	0.0 ±0.0%	0.0166771	0.0403476	0.0206576	0.0258941	0.00731754	CCTAGTCATATTTAGGTTATAATCGTACTGGCCGTGATGGTCCT	CCTAGTCATAtttaGGTTATAATCGTACTAGTCGTGATAGTCCT
A6	A7G, T15C, T21C	0.0 ±0.0%	0.0250156	0.0248293	0.0275435	0.0257961	0.000875321	CCTAGTCATATTTAGGTTATGATCGTACCAGTCGCGATAGTCCT	CCTAGTCATAtttaGGTTATAATCGTACTAGTCGTGATAGTCCT
A3	A4G, A9G, A12G	0.0 ±0.0%	0.027622	0.0342136	0.0154378	0.0257578	0.00549967	GGACTAGCACTTTACCAGTATTGGCGTGATCAGCATCACTAGGA	GGACTAGCACtttaCCAATATTAGCATGATCAGCATCACTAGGA
A3	A9G, T13C, T22C, T26C	0.0 ±0.0%	0.027622	0.0213835	0.0277881	0.0255979	0.00210772	GGACTAGCACTTTACCAATATTGGCACGATCAGCACCACCAGGA	GGACTAGCACtttaCCAATATTAGCATGATCAGCATCACTAGGA
A3	A3G, A6G, A9G, T22C, T26C	0.0 ±0.0%	0.0303842	0.0149685	0.0308756	0.0254094	0.00522242	GGACTAGCACTTTACCGATGTTGGCATGATCAGCACCACCAGGA	GGACTAGCACtttaCCAATATTAGCATGATCAGCATCACTAGGA
A1	A10G, A13G, T18C	0.0 ±0.0%	0.0200687	0.0223895	0.0337671	0.0254085	0.00423268	AGTATTACGATTTAACCACTATCGGCGCGAGCATGACGATCAGC	AGTATTACGAtttaACCACTATCAGCACGAGTATGACGATCAGC
A2	T16C, A20G	0.0 ±0.0%	0.0292986	0.0274016	0.0189687	0.025223	0.00317471	GATCATGAGCTTTACACAATTACGACTATCAGGGGTAGCACGAC	GATCATGAGCtttaCACAATTACGACTATTAGGAGTAGCACGAC
A6	A7G, T15C, T24C	0.0 ±0.0%	0.0166771	0.0310366	0.0275435	0.0250857	0.00432356	CCTAGTCATATTTAGGTTATGATCGTACCAGTCGTGACAGTCCT	CCTAGTCATAtttaGGTTATAATCGTACTAGTCGTGATAGTCCT
A5	T17C, T20C, T23C, T26C	0.0 ±0.0%	0.0371688	0.01864	0.0187477	0.0248522	0.0061584	CTGATGCTCATTTAGTGTTAATGCTGATAACCCCCGCCACACTA	CTGATGCTCAtttaGTGTTAATGCTGATAATCCTCGTCATACTA
A2	A14G, T16C, A17G	0.0 ±0.0%	0.0312518	0.0173063	0.0252916	0.0246166	0.00403986	GATCATGAGCTTTACACAATTACGACTGTCGGGAGTAGCACGAC	GATCATGAGCtttaCACAATTACGACTATTAGGAGTAGCACGAC
A4	A8G, T16C, T19C, T25C	0.0 ±0.0%	0.0305086	0.0186989	0.0243218	0.0245098	0.00341046	TCGTGGTACTTTTATGGTGATGGTCGTGCCCACACTACCGATCA	TCGTGGTACTtttaTGGTGATAGTCGTGCTCATACTACTGATCA
A6	A7G, T12C, T24C	0.0 ±0.0%	0.0250156	0.0310366	0.0172147	0.0244223	0.00400107	CCTAGTCATATTTAGGTTATGATCGCACTAGTCGTGACAGTCCT	CCTAGTCATAtttaGGTTATAATCGTACTAGTCGTGATAGTCCT
A1	A7G, A10G, A16G	0.0 ±0.0%	0.0250859	0.0111948	0.0368937	0.0243915	0.00742676	AGTATTACGATTTAACCACTGTCGGCACGGGTATGACGATCAGC	AGTATTACGAtttaACCACTATCAGCACGAGTATGACGATCAGC
A2	A8G, A11G, A14G, T22C	0.0 ±0.0%	0.0156259	0.0100953	0.0474218	0.024381	0.0116305	GATCATGAGCTTTACACAATTGCGGCTGTTAGGAGCAGCACGAC	GATCATGAGCtttaCACAATTACGACTATTAGGAGTAGCACGAC
A6	A13G, T15C, T18C, T21C, T24C	0.0 ±0.0%	0.00833854	0.0372439	0.0275435	0.0243753	0.0084933	CCTAGTCATATTTAGGTTATAATCGTGCCAGCCGCGACAGTCCT	CCTAGTCATAtttaGGTTATAATCGTACTAGTCGTGATAGTCCT
A6	T15C, T18C, T24C, T27C	0.0 ±0.0%	0.0375235	0.0217256	0.0137717	0.0243403	0.00698005	CCTAGTCATATTTAGGTTATAATCGTACCAGCCGTGACAGCCCT	CCTAGTCATAtttaGGTTATAATCGTACTAGTCGTGATAGTCCT
A2	A8G, T16C, A17G	0.0 ±0.0%	0.0175792	0.0201907	0.034776	0.0241819	0.00535041	GATCATGAGCTTTACACAATTGCGACTATCGGGAGTAGCACGAC	GATCATGAGCtttaCACAATTACGACTATTAGGAGTAGCACGAC
A6	A5G, A7G, A16G, T24C	0.0 ±0.0%	0.0208464	0.0310366	0.0206576	0.0241802	0.00342865	CCTAGTCATATTTAGGTTGTGATCGTACTGGTCGTGACAGTCCT	CCTAGTCATAtttaGGTTATAATCGTACTAGTCGTGATAGTCCT
A6	A5G, A16G, T30C	0.0 ±0.0%	0.0166771	0.027933	0.0275435	0.0240512	0.00368876	CCTAGTCATATTTAGGTTGTAATCGTACTGGTCGTGATAGTCCC	CCTAGTCATAtttaGGTTATAATCGTACTAGTCGTGATAGTCCT
A6	T12C, A13G, T18C	0.0 ±0.0%	0.0166771	0.027933	0.0275435	0.0240512	0.00368876	CCTAGTCATATTTAGGTTATAATCGCGCTAGCCGTGATAGTCCT	CCTAGTCATAtttaGGTTATAATCGTACTAGTCGTGATAGTCCT
A6	A5G, A13G, T18C, T24C, T27C	0.0 ±0.0%	0.0333542	0.0248293	0.0137717	0.0239851	0.0056687	CCTAGTCATATTTAGGTTGTAATCGTGCTAGCCGTGACAGCCCT	CCTAGTCATAtttaGGTTATAATCGTACTAGTCGTGATAGTCCT
A4	A6G, T19C, T25C	0.0 ±0.0%	0.0232447	0.0205688	0.0275647	0.0237927	0.00203805	TCGTGGTACTTTTATGGTGGTAGTCGTGCTCACACTACCGATCA	TCGTGGTACTtttaTGGTGATAGTCGTGCTCATACTACTGATCA
A6	A5G, T15C, T21C, T24C	0.0 ±0.0%	0.045862	0.018622	0.00688587	0.0237899	0.0115443	CCTAGTCATATTTAGGTTGTAATCGTACCAGTCGCGACAGTCCT	CCTAGTCATAtttaGGTTATAATCGTACTAGTCGTGATAGTCCT
A1	A7G, A10G, T18C, T20C	0.0 ±0.0%	0.0250859	0.0167921	0.0293899	0.023756	0.00369695	AGTATTACGATTTAACCACTGTCGGCACGAGCACGACGATCAGC	AGTATTACGAtttaACCACTATCAGCACGAGTATGACGATCAGC
A4	A6G, A8G, T19C, A23G	0.0 ±0.0%	0.0261502	0.0205688	0.0243218	0.0236803	0.00164284	TCGTGGTACTTTTATGGTGGTGGTCGTGCTCACACTGCTGATCA	TCGTGGTACTtttaTGGTGATAGTCGTGCTCATACTACTGATCA
A3	A9G, A12G, T22C, T26C	0.0 ±0.0%	0.0193354	0.0235219	0.0277881	0.0235484	0.00244011	GGACTAGCACTTTACCAATATTGGCGTGATCAGCACCACCAGGA	GGACTAGCACtttaCCAATATTAGCATGATCAGCATCACTAGGA
A6	A7G, A8G	0.0 ±0.0%	0.0208464	0.027933	0.0206576	0.0231456	0.00239428	CCTAGTCATATTTAGGTTATGGTCGTACTAGTCGTGATAGTCCT	CCTAGTCATAtttaGGTTATAATCGTACTAGTCGTGATAGTCCT
A6	A7G, T27C	0.0 ±0.0%	0.0166771	0.0217256	0.0309864	0.0231297	0.00418997	CCTAGTCATATTTAGGTTATGATCGTACTAGTCGTGATAGCCCT	CCTAGTCATAtttaGGTTATAATCGTACTAGTCGTGATAGTCCT
A5		0.0 ±0.0%		0.03728	0.031871	0.0230504	0.00270452	CTGATGCTCATTTAGTGTTGGTGCTGATAATCCTCGTCATACTA
A2	A5G, A8G	0.0 ±0.0%	0.0214856	0.0317282	0.0158073	0.023007	0.0046585	GATCATGAGCTTTACACAGTTGCGACTATTAGGAGTAGCACGAC	GATCATGAGCtttaCACAATTACGACTATTAGGAGTAGCACGAC
A4	A8G, T13C, T19C, T22C, T25C	0.0 ±0.0%	0.0217919	0.0243086	0.0227004	0.0229336	0.000735819	TCGTGGTACTTTTATGGTGATGGTCGCGCTCACACCACCGATCA	TCGTGGTACTtttaTGGTGATAGTCGTGCTCATACTACTGATCA
A6	A5G, T12C, T18C	0.0 ±0.0%	0.0125078	0.0248293	0.0309864	0.0227745	0.00543235	CCTAGTCATATTTAGGTTGTAATCGCACTAGCCGTGATAGTCCT	CCTAGTCATAtttaGGTTATAATCGTACTAGTCGTGATAGTCCT
A5	A6G, T20C	0.0 ±0.0%	0.0159295	0.033552	0.0187477	0.0227431	0.00546538	CTGATGCTCATTTAGTGTTGATGCTGATAATCCCCGTCATACTA	CTGATGCTCAtttaGTGTTAATGCTGATAATCCTCGTCATACTA
A2	T15C, T22C	0.0 ±0.0%	0.0195324	0.0201907	0.0284531	0.0227254	0.00287016	GATCATGAGCTTTACACAATTACGACTACTAGGAGCAGCACGAC	GATCATGAGCtttaCACAATTACGACTATTAGGAGTAGCACGAC
A6	A13G, T15C, T21C	0.0 ±0.0%	0.0416927	0.0155183	0.0103288	0.0225133	0.00970603	CCTAGTCATATTTAGGTTATAATCGTGCCAGTCGCGATAGTCCT	CCTAGTCATAtttaGGTTATAATCGTACTAGTCGTGATAGTCCT
A1		0.0 ±nan%			0.0675342	0.0225114		AGTATTACGATTTAACCGCTATCAGCACGGGTATGGCGATCAGC
A1	A4G, A10G, A13G, T18C	0.0 ±0.0%	0.0301031	0.0195908	0.0175089	0.0224009	0.0038977	AGTATTACGATTTAACCGCTATCGGCGCGAGCATGACGATCAGC	AGTATTACGAtttaACCACTATCAGCACGAGTATGACGATCAGC
A6	A7G, A16G, A25G	0.0 ±0.0%	0.0166771	0.0124146	0.0378723	0.0223213	0.00787222	CCTAGTCATATTTAGGTTATGATCGTACTGGTCGTGATGGTCCT	CCTAGTCATAtttaGGTTATAATCGTACTAGTCGTGATAGTCCT
A6	A5G, A7G, A13G, T18C, T21C, T24C	0.0 ±0.0%	0.0166771	0.0155183	0.0344293	0.0222082	0.00611969	CCTAGTCATATTTAGGTTGTGATCGTGCTAGCCGCGACAGTCCT	CCTAGTCATAtttaGGTTATAATCGTACTAGTCGTGATAGTCCT
A2	A8G, A14G, A17G, T22C	0.0 ±0.0%	0.00195324	0.0201907	0.0442604	0.0221348	0.0122516	GATCATGAGCTTTACACAATTGCGACTGTTGGGAGCAGCACGAC	GATCATGAGCtttaCACAATTACGACTATTAGGAGTAGCACGAC
A6	A16G, A23G, T24C	0.0 ±0.0%	0.0250156	0.0310366	0.0103288	0.022127	0.00614984	CCTAGTCATATTTAGGTTATAATCGTACTGGTCGTGGCAGTCCT	CCTAGTCATAtttaGGTTATAATCGTACTAGTCGTGATAGTCCT
A6	A5G, T18C, T21C, T24C, T30C	0.0 ±0.0%	0.0291849	0.00620732	0.0309864	0.0221262	0.00797641	CCTAGTCATATTTAGGTTGTAATCGTACTAGCCGCGACAGTCCC	CCTAGTCATAtttaGGTTATAATCGTACTAGTCGTGATAGTCCT
A5	T14C, T17C, T23C	0.0 ±0.0%	0.0212393	0.011184	0.0337458	0.0220564	0.00652582	CTGATGCTCATTTAGTGTTAATGCTGACAACCCTCGCCATACTA	CTGATGCTCAtttaGTGTTAATGCTGATAATCCTCGTCATACTA
A2	A8G, T13C, T16C, T22C	0.0 ±0.0%	0.0136727	0.030286	0.0221302	0.0220296	0.00479611	GATCATGAGCTTTACACAATTGCGACCATCAGGAGCAGCACGAC	GATCATGAGCtttaCACAATTACGACTATTAGGAGTAGCACGAC
A6	A5G, A7G, T24C, T27C	0.0 ±0.0%	0.0208464	0.0310366	0.0137717	0.0218849	0.00501092	CCTAGTCATATTTAGGTTGTGATCGTACTAGTCGTGACAGCCCT	CCTAGTCATAtttaGGTTATAATCGTACTAGTCGTGATAGTCCT
A1	A16G, T20C	0.0 ±0.0%	0.0150516	0.0111948	0.0393949	0.0218804	0.00882775	AGTATTACGATTTAACCACTATCAGCACGGGTACGACGATCAGC	AGTATTACGAtttaACCACTATCAGCACGAGTATGACGATCAGC
A6	T18C, T27C	0.0 ±0.0%	0.0333542	0.0217256	0.0103288	0.0218029	0.00664697	CCTAGTCATATTTAGGTTATAATCGTACTAGCCGTGATAGCCCT	CCTAGTCATAtttaGGTTATAATCGTACTAGTCGTGATAGTCCT
A6	A5G, A8G, A13G	0.0 ±0.0%	0.00416927	0.0403476	0.0206576	0.0217248	0.0104574	CCTAGTCATATTTAGGTTGTAGTCGTGCTAGTCGTGATAGTCCT	CCTAGTCATAtttaGGTTATAATCGTACTAGTCGTGATAGTCCT
A6	T18C, T24C, T30C	0.0 ±0.0%	0.0375235	0.00931099	0.0172147	0.0213497	0.00840257	CCTAGTCATATTTAGGTTATAATCGTACTAGCCGTGACAGTCCC	CCTAGTCATAtttaGGTTATAATCGTACTAGTCGTGATAGTCCT
A6	A5G, A13G, T24C, T27C, T30C	0.0 ±0.0%	0.0250156	0.0248293	0.0137717	0.0212056	0.0037173	CCTAGTCATATTTAGGTTGTAATCGTGCTAGTCGTGACAGCCCC	CCTAGTCATAtttaGGTTATAATCGTACTAGTCGTGATAGTCCT
A2		0.0 ±0.0%		0.0187485	0.0442604	0.0210029	0.012756	GATCATGAGCTTTACACAATTACGACTGTTGGGGGTAGCACGAC
A2	A17G, T22C, A23G	0.0 ±0.0%	0.00390648	0.0274016	0.0316146	0.0209742	0.00862009	GATCATGAGCTTTACACAATTACGACTATTGGGAGCGGCACGAC	GATCATGAGCtttaCACAATTACGACTATTAGGAGTAGCACGAC
A3	A21G, T26C	0.0 ±0.0%	0.0165732	0.0277986	0.0185254	0.0209657	0.00346259	GGACTAGCACTTTACCAATATTAGCATGATCAGCGTCACCAGGA	GGACTAGCACtttaCCAATATTAGCATGATCAGCATCACTAGGA
A6	A5G, A7G, T18C, T21C	0.0 ±0.0%	0.0333542	0.0155183	0.0137717	0.0208814	0.00625673	CCTAGTCATATTTAGGTTGTGATCGTACTAGCCGCGATAGTCCT	CCTAGTCATAtttaGGTTATAATCGTACTAGTCGTGATAGTCCT
A1	A7G, A10G, A19G	0.0 ±0.0%	0.00752578	0.0335843	0.0212608	0.0207903	0.00752612	AGTATTACGATTTAACCACTGTCGGCACGAGTGTGACGATCAGC	AGTATTACGAtttaACCACTATCAGCACGAGTATGACGATCAGC
A1	A4G, A7G, A10G, A19G	0.0 ±0.0%	0.0150516	0.00279869	0.0443975	0.0207492	0.0123418	AGTATTACGATTTAACCGCTGTCGGCACGAGTGTGACGATCAGC	AGTATTACGAtttaACCACTATCAGCACGAGTATGACGATCAGC
A6	A7G, A13G, T24C, T27C	0.0 ±0.0%	0.00833854	0.0434513	0.0103288	0.0207062	0.011387	CCTAGTCATATTTAGGTTATGATCGTGCTAGTCGTGACAGCCCT	CCTAGTCATAtttaGGTTATAATCGTACTAGTCGTGATAGTCCT
A2	A8G, A14G, A23G	0.0 ±0.0%	0.00781296	0.0288438	0.0252916	0.0206495	0.00649965	GATCATGAGCTTTACACAATTGCGACTGTTAGGAGTGGCACGAC	GATCATGAGCtttaCACAATTACGACTATTAGGAGTAGCACGAC
A4	A6G, A8G, A18G, T19C	0.0 ±0.0%	0.0188863	0.0186989	0.0243218	0.0206357	0.00184387	TCGTGGTACTTTTATGGTGGTGGTCGTGCTCGCACTACTGATCA	TCGTGGTACTtttaTGGTGATAGTCGTGCTCATACTACTGATCA
A1		0.0 ±0.0%		0.0307856	0.0306405	0.0204754	7.25403e-05	AGTATTACGATTTAACCGCTATCAGCGCGGGTATGACGATCAGC
A6	A13G, T15C, T24C	0.0 ±0.0%	0.0291849	0.0248293	0.00688587	0.0203	0.00682392	CCTAGTCATATTTAGGTTATAATCGTGCCAGTCGTGACAGTCCT	CCTAGTCATAtttaGGTTATAATCGTACTAGTCGTGATAGTCCT
A1	A10G, T18C, A19G, T20C	0.0 ±0.0%	0.012543	0.0195908	0.0287646	0.0202995	0.00469616	AGTATTACGATTTAACCACTATCGGCACGAGCGCGACGATCAGC	AGTATTACGAtttaACCACTATCAGCACGAGTATGACGATCAGC
A2	T16C, A17G, A23G	0.0 ±0.0%	0.00781296	0.0245172	0.0284531	0.0202611	0.00632692	GATCATGAGCTTTACACAATTACGACTATCGGGAGTGGCACGAC	GATCATGAGCtttaCACAATTACGACTATTAGGAGTAGCACGAC
A2	A5G, T22C	0.0 ±0.0%	0.0117194	0.0201907	0.0284531	0.0201211	0.00483072	GATCATGAGCTTTACACAGTTACGACTATTAGGAGCAGCACGAC	GATCATGAGCtttaCACAATTACGACTATTAGGAGTAGCACGAC
A6	T18C, T24C, T27C	0.0 ±0.0%	0.0208464	0.018622	0.0206576	0.020042	0.00071209	CCTAGTCATATTTAGGTTATAATCGTACTAGCCGTGACAGCCCT	CCTAGTCATAtttaGGTTATAATCGTACTAGTCGTGATAGTCCT
A6	A5G, A16G, T18C, T21C	0.0 ±0.0%	0.0125078	0.00620732	0.0413152	0.0200101	0.0108067	CCTAGTCATATTTAGGTTGTAATCGTACTGGCCGCGATAGTCCT	CCTAGTCATAtttaGGTTATAATCGTACTAGTCGTGATAGTCCT
A3	A4G, A21G	0.0 ±0.0%	0.0165732	0.0277986	0.0154378	0.0199365	0.00394466	GGACTAGCACTTTACCAGTATTAGCATGATCAGCGTCACTAGGA	GGACTAGCACtttaCCAATATTAGCATGATCAGCATCACTAGGA
A6	A5G, T12C, T15C, T18C	0.0 ±0.0%	0.0166771	0.0155183	0.0275435	0.019913	0.00382989	CCTAGTCATATTTAGGTTGTAATCGCACCAGCCGTGATAGTCCT	CCTAGTCATAtttaGGTTATAATCGTACTAGTCGTGATAGTCCT
A6		0.0 ±0.0%		0.0217256	0.0378723	0.019866	0.00807332	CCTAGTCATATTTAGGTTATAATCGTACCGGCCGTGATAGTCCT
A4	A6G, A8G, T22C	0.0 ±0.0%	0.0101695	0.0299183	0.0194575	0.0198484	0.00570432	TCGTGGTACTTTTATGGTGGTGGTCGTGCTCATACCACTGATCA	TCGTGGTACTtttaTGGTGATAGTCGTGCTCATACTACTGATCA
A3	A6G, A9G, T22C, T26C	0.0 ±0.0%	0.0193354	0.0213835	0.0185254	0.0197481	0.000850483	GGACTAGCACTTTACCAATGTTGGCATGATCAGCACCACCAGGA	GGACTAGCACtttaCCAATATTAGCATGATCAGCATCACTAGGA
A6	A16G, T18C, T24C, T27C	0.0 ±0.0%	0.0125078	0.0155183	0.0309864	0.0196708	0.00572413	CCTAGTCATATTTAGGTTATAATCGTACTGGCCGTGACAGCCCT	CCTAGTCATAtttaGGTTATAATCGTACTAGTCGTGATAGTCCT
A1	A4G, A16G, T20C	0.0 ±0.0%	0.00250859	0.0307856	0.025638	0.0196441	0.00869564	AGTATTACGATTTAACCGCTATCAGCACGGGTACGACGATCAGC	AGTATTACGAtttaACCACTATCAGCACGAGTATGACGATCAGC
A2	A8G, A14G, T16C	0.0 ±0.0%	0.0156259	0.0201907	0.0221302	0.0193156	0.00192793	GATCATGAGCTTTACACAATTGCGACTGTCAGGAGTAGCACGAC	GATCATGAGCtttaCACAATTACGACTATTAGGAGTAGCACGAC
A2	A8G, T16C, A23G	0.0 ±0.0%	0.0097662	0.0259594	0.0221302	0.0192853	0.00488621	GATCATGAGCTTTACACAATTGCGACTATCAGGAGTGGCACGAC	GATCATGAGCtttaCACAATTACGACTATTAGGAGTAGCACGAC
A6	A7G, A13G, T21C	0.0 ±0.0%	0.00833854	0.0217256	0.0275435	0.0192025	0.00568571	CCTAGTCATATTTAGGTTATGATCGTGCTAGTCGCGATAGTCCT	CCTAGTCATAtttaGGTTATAATCGTACTAGTCGTGATAGTCCT
A3	A4G, T22C, T26C	0.0 ±0.0%	0.0193354	0.0042767	0.0339632	0.0191918	0.00857005	GGACTAGCACTTTACCAGTATTAGCATGATCAGCACCACCAGGA	GGACTAGCACtttaCCAATATTAGCATGATCAGCATCACTAGGA
A2	A2G, A14G	0.0 ±0.0%	0.0156259	0.0259594	0.0158073	0.0191309	0.00341467	GATCATGAGCTTTACGCAATTACGACTGTTAGGAGTAGCACGAC	GATCATGAGCtttaCACAATTACGACTATTAGGAGTAGCACGAC
A6	A8G, A16G, T24C	0.0 ±0.0%	0.00833854	0.0248293	0.0241005	0.0190895	0.00537957	CCTAGTCATATTTAGGTTATAGTCGTACTGGTCGTGACAGTCCT	CCTAGTCATAtttaGGTTATAATCGTACTAGTCGTGATAGTCCT
A2	A8G, A14G, T16C, T22C	0.0 ±0.0%	0.0253921	0.0158641	0.0158073	0.0190212	0.00318552	GATCATGAGCTTTACACAATTGCGACTGTCAGGAGCAGCACGAC	GATCATGAGCtttaCACAATTACGACTATTAGGAGTAGCACGAC
A2	A14G, A17G, A23G	0.0 ±0.0%	0.00390648	0.0403813	0.0126458	0.0189779	0.0109951	GATCATGAGCTTTACACAATTACGACTGTTGGGAGTGGCACGAC	GATCATGAGCtttaCACAATTACGACTATTAGGAGTAGCACGAC
A6	A13G, T18C, T24C, T30C	0.0 ±0.0%	0.0208464	0.018622	0.0172147	0.0188943	0.00105719	CCTAGTCATATTTAGGTTATAATCGTGCTAGCCGTGACAGTCCC	CCTAGTCATAtttaGGTTATAATCGTACTAGTCGTGATAGTCCT
A5		0.0 ±0.0%		0.022368	0.0337458	0.0187046	0.00568888	CTGATGCTCATTTAGTGTTAATGCTGATGATCCTCGTCATGCTA
A6	T15C, T18C, T24C, T30C	0.0 ±0.0%	0.0291849	0.00620732	0.0206576	0.0186833	0.00670611	CCTAGTCATATTTAGGTTATAATCGTACCAGCCGTGACAGTCCC	CCTAGTCATAtttaGGTTATAATCGTACTAGTCGTGATAGTCCT
A3	A9G, A18G, A21G	0.0 ±0.0%	0.0248598	0.0277986	0.00308756	0.018582	0.00779352	GGACTAGCACTTTACCAATATTGGCATGATCGGCGTCACTAGGA	GGACTAGCACtttaCCAATATTAGCATGATCAGCATCACTAGGA
A4	A8G, T16C, T19C, A23G	0.0 ±0.0%	0.027603	0.0149591	0.0129716	0.0185113	0.00458195	TCGTGGTACTTTTATGGTGATGGTCGTGCCCACACTGCTGATCA	TCGTGGTACTtttaTGGTGATAGTCGTGCTCATACTACTGATCA
A5	A6G, T26C	0.0 ±0.0%	0.0159295	0.01864	0.0206224	0.0183973	0.00136016	CTGATGCTCATTTAGTGTTGATGCTGATAATCCTCGTCACACTA	CTGATGCTCAtttaGTGTTAATGCTGATAATCCTCGTCATACTA
A3	A3G, A9G, A24G	0.0 ±0.0%	0.0110488	0.0192452	0.0247005	0.0183315	0.0039673	GGACTAGCACTTTACCGATATTGGCATGATCAGCATCGCTAGGA	GGACTAGCACtttaCCAATATTAGCATGATCAGCATCACTAGGA
A6	A5G, A7G, T21C	0.0 ±0.0%	0.0125078	0.0217256	0.0206576	0.018297	0.00291097	CCTAGTCATATTTAGGTTGTGATCGTACTAGTCGCGATAGTCCT	CCTAGTCATAtttaGGTTATAATCGTACTAGTCGTGATAGTCCT
A6	A7G, A16G, T21C	0.0 ±0.0%	0.00833854	0.0155183	0.0309864	0.0182811	0.00668222	CCTAGTCATATTTAGGTTATGATCGTACTGGTCGCGATAGTCCT	CCTAGTCATAtttaGGTTATAATCGTACTAGTCGTGATAGTCCT
A6	A8G, A13G, A16G	0.0 ±0.0%	0.00833854	0.0155183	0.0309864	0.0182811	0.00668222	CCTAGTCATATTTAGGTTATAGTCGTGCTGGTCGTGATAGTCCT	CCTAGTCATAtttaGGTTATAATCGTACTAGTCGTGATAGTCCT
A4	A8G, T19C, T22C, T28C	0.0 ±0.0%	0.00581117	0.0149591	0.0340506	0.0182736	0.00831876	TCGTGGTACTTTTATGGTGATGGTCGTGCTCACACCACTGACCA	TCGTGGTACTtttaTGGTGATAGTCGTGCTCATACTACTGATCA
A4	A8G, T19C, T22C, A30G	0.0 ±0.0%	0.0130751	0.016829	0.0243218	0.0180753	0.0033059	TCGTGGTACTTTTATGGTGATGGTCGTGCTCACACCACTGATCG	TCGTGGTACTtttaTGGTGATAGTCGTGCTCATACTACTGATCA
A3	A6G, T22C	0.0 ±0.0%	0.0055244	0.0235219	0.0247005	0.0179156	0.00620493	GGACTAGCACTTTACCAATGTTAGCATGATCAGCACCACTAGGA	GGACTAGCACtttaCCAATATTAGCATGATCAGCATCACTAGGA
A1	A4G, A7G, T20C	0.0 ±0.0%	0.0100344	0.0167921	0.0262633	0.0176966	0.00470666	AGTATTACGATTTAACCGCTGTCAGCACGAGTACGACGATCAGC	AGTATTACGAtttaACCACTATCAGCACGAGTATGACGATCAGC
A4	A8G, T13C, T16C, T19C, T22C	0.0 ±0.0%	0.0116223	0.0261785	0.0145931	0.0174646	0.00444053	TCGTGGTACTTTTATGGTGATGGTCGCGCCCACACCACTGATCA	TCGTGGTACTtttaTGGTGATAGTCGTGCTCATACTACTGATCA
A6		0.0 ±0.0%		0.027933	0.0241005	0.0173445	0.00191621	CCTAGTCATATTTAGGTTGTAATCGTACTAGTCGTGACGGTCCT
A1	A4G, A16G, T18C, A19G	0.0 ±0.0%	0.00752578	0.0167921	0.0275139	0.0172773	0.00577518	AGTATTACGATTTAACCGCTATCAGCACGGGCGTGACGATCAGC	AGTATTACGAtttaACCACTATCAGCACGAGTATGACGATCAGC
A6	A7G, A25G	0.0 ±0.0%	0.0125078	0.018622	0.0206576	0.0172625	0.00244887	CCTAGTCATATTTAGGTTATGATCGTACTAGTCGTGATGGTCCT	CCTAGTCATAtttaGGTTATAATCGTACTAGTCGTGATAGTCCT
A5	A16G, T17C	0.0 ±0.0%	0.0159295	0.01864	0.0168729	0.0171475	0.000794418	CTGATGCTCATTTAGTGTTAATGCTGATAGCCCTCGTCATACTA	CTGATGCTCAtttaGTGTTAATGCTGATAATCCTCGTCATACTA
A6	A13G, T18C, T21C, T24C, T27C	0.0 ±0.0%	0.00833854	0.0155183	0.0275435	0.0171334	0.00560249	CCTAGTCATATTTAGGTTATAATCGTGCTAGCCGCGACAGCCCT	CCTAGTCATAtttaGGTTATAATCGTACTAGTCGTGATAGTCCT
A2	T15C	0.0 ±0.0%	0.0175792	0.0274016	0.00632291	0.0171012	0.00608959	GATCATGAGCTTTACACAATTACGACTACTAGGAGTAGCACGAC	GATCATGAGCtttaCACAATTACGACTATTAGGAGTAGCACGAC
A2	A17G, A20G, A23G	0.0 ±0.0%	0.0097662	0.0346126	0.00632291	0.0169006	0.00891161	GATCATGAGCTTTACACAATTACGACTATTGGGGGTGGCACGAC	GATCATGAGCtttaCACAATTACGACTATTAGGAGTAGCACGAC
A3	A3G, A12G, A21G	0.0 ±0.0%	0.00828661	0.0299369	0.0123503	0.0168579	0.00664388	GGACTAGCACTTTACCGATATTAGCGTGATCAGCGTCACTAGGA	GGACTAGCACtttaCCAATATTAGCATGATCAGCATCACTAGGA
A5	T17C, T20C, T29C	0.0 ±0.0%	0.00530983	0.022368	0.0224972	0.016725	0.00570772	CTGATGCTCATTTAGTGTTAATGCTGATAACCCCCGTCATACCA	CTGATGCTCAtttaGTGTTAATGCTGATAATCCTCGTCATACTA
A4	A6G, A8G, T19C, A20G, T22C	0.0 ±0.0%	0.027603	0.0112194	0.0113502	0.0167242	0.00543955	TCGTGGTACTTTTATGGTGGTGGTCGTGCTCACGCCACTGATCA	TCGTGGTACTtttaTGGTGATAGTCGTGCTCATACTACTGATCA
A6	A7G, A16G, T18C	0.0 ±0.0%	0.0208464	0.0155183	0.0137717	0.0167121	0.00212771	CCTAGTCATATTTAGGTTATGATCGTACTGGCCGTGATAGTCCT	CCTAGTCATAtttaGGTTATAATCGTACTAGTCGTGATAGTCCT
A6	A5G, A8G, T18C	0.0 ±0.0%	0.0125078	0.0341403	0.00344293	0.016697	0.00910575	CCTAGTCATATTTAGGTTGTAGTCGTACTAGCCGTGATAGTCCT	CCTAGTCATAtttaGGTTATAATCGTACTAGTCGTGATAGTCCT
A6	A5G, A23G	0.0 ±0.0%	0.00416927	0.0217256	0.0241005	0.0166651	0.00628544	CCTAGTCATATTTAGGTTGTAATCGTACTAGTCGTGGTAGTCCT	CCTAGTCATAtttaGGTTATAATCGTACTAGTCGTGATAGTCCT
A6	A25G	0.0 ±0.0%	0.0250156	0.0248293		0.016615	9.31681e-05	CCTAGTCATATTTAGGTTATAATCGTACTAGTCGTGATGGTCCT	CCTAGTCATAtttaGGTTATAATCGTACTAGTCGTGATAGTCCT
A6	A7G, T24C, T27C	0.0 ±0.0%	0.00833854	0.0310366	0.0103288	0.016568	0.0072571	CCTAGTCATATTTAGGTTATGATCGTACTAGTCGTGACAGCCCT	CCTAGTCATAtttaGGTTATAATCGTACTAGTCGTGATAGTCCT
A5	T20C, T29C	0.0 ±0.0%	0.0159295	0.022368	0.0112486	0.0165154	0.00322324	CTGATGCTCATTTAGTGTTAATGCTGATAATCCCCGTCATACCA	CTGATGCTCAtttaGTGTTAATGCTGATAATCCTCGTCATACTA
A6	A13G, A16G, T30C	0.0 ±0.0%	0.0166771	0.0155183	0.0172147	0.01647	0.000500521	CCTAGTCATATTTAGGTTATAATCGTGCTGGTCGTGATAGTCCC	CCTAGTCATAtttaGGTTATAATCGTACTAGTCGTGATAGTCCT
A6	A5G, A7G, T27C	0.0 ±0.0%	0.00416927	0.027933	0.0172147	0.016439	0.00687094	CCTAGTCATATTTAGGTTGTGATCGTACTAGTCGTGATAGCCCT	CCTAGTCATAtttaGGTTATAATCGTACTAGTCGTGATAGTCCT
A6	A16G, T18C, T27C	0.0 ±0.0%	0.0166771	0.0217256	0.0103288	0.0162438	0.00329711	CCTAGTCATATTTAGGTTATAATCGTACTGGCCGTGATAGCCCT	CCTAGTCATAtttaGGTTATAATCGTACTAGTCGTGATAGTCCT
A2	A2G, T16C	0.0 ±0.0%	0.0175792	0.0216328	0.00948437	0.0162321	0.00357105	GATCATGAGCTTTACGCAATTACGACTATCAGGAGTAGCACGAC	GATCATGAGCtttaCACAATTACGACTATTAGGAGTAGCACGAC
A5	T14C, T20C, T26C	0.0 ±0.0%	0.0106197	0.01864	0.0187477	0.0160024	0.00269157	CTGATGCTCATTTAGTGTTAATGCTGACAATCCCCGTCACACTA	CTGATGCTCAtttaGTGTTAATGCTGATAATCCTCGTCATACTA
A3	A15G	0.0 ±0.0%	0.0110488	0.0213835	0.0154378	0.0159567	0.00299463	GGACTAGCACTTTACCAATATTAGCATGGTCAGCATCACTAGGA	GGACTAGCACtttaCCAATATTAGCATGATCAGCATCACTAGGA
A2	A20G	0.0 ±0.0%	0.0156259	0.0288438	0.00316146	0.0158771	0.00741492	GATCATGAGCTTTACACAATTACGACTATTAGGGGTAGCACGAC	GATCATGAGCtttaCACAATTACGACTATTAGGAGTAGCACGAC
A6	T18C, T30C	0.0 ±0.0%	0.00833854	0.0217256	0.0172147	0.0157596	0.00393241	CCTAGTCATATTTAGGTTATAATCGTACTAGCCGTGATAGTCCC	CCTAGTCATAtttaGGTTATAATCGTACTAGTCGTGATAGTCCT
A6	A5G, A16G, A23G	0.0 ±0.0%	0.00833854	0.0248293	0.0137717	0.0156465	0.00485189	CCTAGTCATATTTAGGTTGTAATCGTACTGGTCGTGGTAGTCCT	CCTAGTCATAtttaGGTTATAATCGTACTAGTCGTGATAGTCCT
A6		0.0 ±0.0%		0.0124146	0.0344293	0.0156147	0.0110073	CCTAGTCATATTTAGGTTATGATCGTACTGGTCGCGACAGTCCT
A4	A8G, T19C, A30G	0.0 ±0.0%	0.0116223	0.0205688	0.0145931	0.0155947	0.00263074	TCGTGGTACTTTTATGGTGATGGTCGTGCTCACACTACTGATCG	TCGTGGTACTtttaTGGTGATAGTCGTGCTCATACTACTGATCA
A1	A4G, A7G, T18C, A19G	0.0 ±0.0%	0.0200687	0.00839607	0.0181342	0.015533	0.0036119	AGTATTACGATTTAACCGCTGTCAGCACGAGCGTGACGATCAGC	AGTATTACGAtttaACCACTATCAGCACGAGTATGACGATCAGC
A3	A9G, A21G, A24G	0.0 ±0.0%	0.013811	0.0235219	0.00926269	0.0155319	0.00420523	GGACTAGCACTTTACCAATATTGGCATGATCAGCGTCGCTAGGA	GGACTAGCACtttaCCAATATTAGCATGATCAGCATCACTAGGA
A2	A11G, A14G, A17G	0.0 ±0.0%	0.0097662	0.0115375	0.0252916	0.0155318	0.00490665	GATCATGAGCTTTACACAATTACGGCTGTTGGGAGTAGCACGAC	GATCATGAGCtttaCACAATTACGACTATTAGGAGTAGCACGAC
A2	A14G, T15C, T16C, T22C	0.0 ±0.0%	0.0214856	0.00288438	0.0221302	0.0155001	0.00631059	GATCATGAGCTTTACACAATTACGACTGCCAGGAGCAGCACGAC	GATCATGAGCtttaCACAATTACGACTATTAGGAGTAGCACGAC
A2	A8G, T13C	0.0 ±0.0%	0.0097662	0.0144219	0.0221302	0.0154394	0.00360526	GATCATGAGCTTTACACAATTGCGACCATTAGGAGTAGCACGAC	GATCATGAGCtttaCACAATTACGACTATTAGGAGTAGCACGAC
A6	A16G, T18C, T21C, T24C, T27C	0.0 ±0.0%	0.0166771	0.0124146	0.0172147	0.0154355	0.00151836	CCTAGTCATATTTAGGTTATAATCGTACTGGCCGCGACAGCCCT	CCTAGTCATAtttaGGTTATAATCGTACTAGTCGTGATAGTCCT
A4	T22C	0.0 ±0.0%	0.0246975	0.00373979	0.017836	0.0154244	0.00616895	TCGTGGTACTTTTATGGTGATAGTCGTGCTCATACCACTGATCA	TCGTGGTACTtttaTGGTGATAGTCGTGCTCATACTACTGATCA
A6	A5G, A8G, A16G	0.0 ±0.0%	0.00416927	0.0248293	0.0172147	0.0154044	0.00603233	CCTAGTCATATTTAGGTTGTAGTCGTACTGGTCGTGATAGTCCT	CCTAGTCATAtttaGGTTATAATCGTACTAGTCGTGATAGTCCT
A6		0.0 ±0.0%		0.018622	0.0275435	0.0153885	0.00446075	CCTAGTCATATTTAGGTTATAATCGTACTGGTCGCGATAGTCCC
A6	T15C, A25G	0.0 ±0.0%	0.0166771	0.0155183	0.0137717	0.0153224	0.000844406	CCTAGTCATATTTAGGTTATAATCGTACCAGTCGTGATGGTCCT	CCTAGTCATAtttaGGTTATAATCGTACTAGTCGTGATAGTCCT
A4	T13C, T19C, T22C	0.0 ±0.0%	0.0101695	0.0243086	0.0113502	0.0152761	0.00452909	TCGTGGTACTTTTATGGTGATAGTCGCGCTCACACCACTGATCA	TCGTGGTACTtttaTGGTGATAGTCGTGCTCATACTACTGATCA
A6	A8G, T18C, T24C	0.0 ±0.0%	0.0291849	0.00931099	0.00688587	0.0151273	0.0070636	CCTAGTCATATTTAGGTTATAGTCGTACTAGCCGTGACAGTCCT	CCTAGTCATAtttaGGTTATAATCGTACTAGTCGTGATAGTCCT
A4	A8G, A18G, T19C, T22C, A23G	0.0 ±0.0%	0.0159807	0.0130892	0.0162146	0.0150948	0.00100506	TCGTGGTACTTTTATGGTGATGGTCGTGCTCGCACCGCTGATCA	TCGTGGTACTtttaTGGTGATAGTCGTGCTCATACTACTGATCA
A1	A10G, T20C	0.0 ±0.0%	0.012543	0.0195908	0.0131316	0.0150885	0.00225758	AGTATTACGATTTAACCACTATCGGCACGAGTACGACGATCAGC	AGTATTACGAtttaACCACTATCAGCACGAGTATGACGATCAGC
A3	A12G, T13C	0.0 ±0.0%	0.00828661	0.0149685	0.0216129	0.014956	0.00384699	GGACTAGCACTTTACCAATATTAGCGCGATCAGCATCACTAGGA	GGACTAGCACtttaCCAATATTAGCATGATCAGCATCACTAGGA
A3	A9G, A15G	0.0 ±0.0%	0.0248598	0.0106918	0.00926269	0.0149381	0.00497799	GGACTAGCACTTTACCAATATTGGCATGGTCAGCATCACTAGGA	GGACTAGCACtttaCCAATATTAGCATGATCAGCATCACTAGGA
A6		0.0 ±0.0%		0.0310366	0.0137717	0.0149361	0.00863244	CCTAGTCATATTTAGGTTATAATCGTACTGGCCGTGACAGTCCC
A6	A5G, A7G, T18C, T21C, T24C	0.0 ±0.0%	0.0166771	0.027933		0.01487	0.00562794	CCTAGTCATATTTAGGTTGTGATCGTACTAGCCGCGACAGTCCT	CCTAGTCATAtttaGGTTATAATCGTACTAGTCGTGATAGTCCT
A6	A13G, A16G, T18C, T21C	0.0 ±0.0%	0.00833854	0.0155183	0.0206576	0.0148382	0.00357243	CCTAGTCATATTTAGGTTATAATCGTGCTGGCCGCGATAGTCCT	CCTAGTCATAtttaGGTTATAATCGTACTAGTCGTGATAGTCCT
A4	A8G, T16C, T19C, A20G, T22C	0.0 ±0.0%	0.00871675	0.0130892	0.0227004	0.0148355	0.00413007	TCGTGGTACTTTTATGGTGATGGTCGTGCCCACGCCACTGATCA	TCGTGGTACTtttaTGGTGATAGTCGTGCTCATACTACTGATCA
A3	A9G, A12G, T22C	0.0 ±0.0%	0.0055244	0.0171068	0.0216129	0.0147481	0.00479177	GGACTAGCACTTTACCAATATTGGCGTGATCAGCACCACTAGGA	GGACTAGCACtttaCCAATATTAGCATGATCAGCATCACTAGGA
A2	A4G, A8G, T16C	0.0 ±0.0%	0.0156259	0.0158641	0.0126458	0.0147119	0.00103535	GATCATGAGCTTTACACGATTGCGACTATCAGGAGTAGCACGAC	GATCATGAGCtttaCACAATTACGACTATTAGGAGTAGCACGAC
A4	A8G, T19C, A20G, T22C, A23G	0.0 ±0.0%	0.00435837	0.016829	0.0227004	0.0146293	0.00540791	TCGTGGTACTTTTATGGTGATGGTCGTGCTCACGCCGCTGATCA	TCGTGGTACTtttaTGGTGATAGTCGTGCTCATACTACTGATCA
A6	A5G, T18C, T21C, T27C	0.0 ±0.0%	0.0125078	0.027933	0.00344293	0.0146279	0.00714869	CCTAGTCATATTTAGGTTGTAATCGTACTAGCCGCGATAGCCCT	CCTAGTCATAtttaGGTTATAATCGTACTAGTCGTGATAGTCCT
A2	A11G, A20G	0.0 ±0.0%	0.0136727	0.0173063	0.0126458	0.0145416	0.00141377	GATCATGAGCTTTACACAATTACGGCTATTAGGGGTAGCACGAC	GATCATGAGCtttaCACAATTACGACTATTAGGAGTAGCACGAC
A2	A4G, A8G, A14G, T22C	0.0 ±0.0%	0.00390648	0.0144219	0.0252916	0.01454	0.00617365	GATCATGAGCTTTACACGATTGCGACTGTTAGGAGCAGCACGAC	GATCATGAGCtttaCACAATTACGACTATTAGGAGTAGCACGAC
A2	A8G, T13C, T22C	0.0 ±0.0%	0.00585972	0.0187485	0.0189687	0.0145256	0.00433343	GATCATGAGCTTTACACAATTGCGACCATTAGGAGCAGCACGAC	GATCATGAGCtttaCACAATTACGACTATTAGGAGTAGCACGAC
A2	A14G, A20G	0.0 ±0.0%	0.0195324	0.0173063	0.00632291	0.0143872	0.00408303	GATCATGAGCTTTACACAATTACGACTGTTAGGGGTAGCACGAC	GATCATGAGCtttaCACAATTACGACTATTAGGAGTAGCACGAC
A1		0.0 ±0.0%		0.0111948	0.0318911	0.014362	0.0103482	AGTATTACGATTTAACCGCTATCAGCACGAGTGCGACGATCAGC
A2	T16C, T22C, A26G	0.0 ±0.0%	0.00585972	0.0245172	0.0126458	0.0143409	0.00545224	GATCATGAGCTTTACACAATTACGACTATCAGGAGCAGCGCGAC	GATCATGAGCtttaCACAATTACGACTATTAGGAGTAGCACGAC
A6		0.0 ±0.0%		0.018622	0.0241005	0.0142408	0.00273928	CCTAGTCATATTTAGGTTATAATCGCGCCAGTCGTGATAGTCCT
A6	A5G, T12C, T15C	0.0 ±0.0%	0.0166771	0.0155183	0.0103288	0.0141747	0.00195184	CCTAGTCATATTTAGGTTGTAATCGCACCAGTCGTGATAGTCCT	CCTAGTCATAtttaGGTTATAATCGTACTAGTCGTGATAGTCCT
A6	A5G, A13G, T27C, T30C	0.0 ±0.0%	0.00416927	0.027933	0.0103288	0.0141437	0.00712023	CCTAGTCATATTTAGGTTGTAATCGTGCTAGTCGTGATAGCCCC	CCTAGTCATAtttaGGTTATAATCGTACTAGTCGTGATAGTCCT
A1	A10G, A16G, T18C, T20C	0.0 ±0.0%	0.00250859	0.0139935	0.025638	0.0140467	0.00667693	AGTATTACGATTTAACCACTATCGGCACGGGCACGACGATCAGC	AGTATTACGAtttaACCACTATCAGCACGAGTATGACGATCAGC
A6	A8G, T18C, T21C	0.0 ±0.0%	0.00416927	0.0310366	0.00688587	0.0140306	0.0085391	CCTAGTCATATTTAGGTTATAGTCGTACTAGCCGCGATAGTCCT	CCTAGTCATAtttaGGTTATAATCGTACTAGTCGTGATAGTCCT
A3	A6G, A9G, T22C	0.0 ±0.0%	0.0165732	0.0192452	0.00617513	0.0139978	0.00398668	GGACTAGCACTTTACCAATGTTGGCATGATCAGCACCACTAGGA	GGACTAGCACtttaCCAATATTAGCATGATCAGCATCACTAGGA
A2	A4G, A11G, A17G	0.0 ±0.0%	0.00390648	0.0158641	0.0221302	0.0139669	0.00534557	GATCATGAGCTTTACACGATTACGGCTATTGGGAGTAGCACGAC	GATCATGAGCtttaCACAATTACGACTATTAGGAGTAGCACGAC
A6	A7G, T30C	0.0 ±0.0%	0.0125078	0.0155183	0.0137717	0.0139326	0.00087277	CCTAGTCATATTTAGGTTATGATCGTACTAGTCGTGATAGTCCC	CCTAGTCATAtttaGGTTATAATCGTACTAGTCGTGATAGTCCT
A1	A16G, T18C, A19G, T20C	0.0 ±0.0%	0.00501718	0.0223895	0.0143823	0.0139297	0.00502007	AGTATTACGATTTAACCACTATCAGCACGGGCGCGACGATCAGC	AGTATTACGAtttaACCACTATCAGCACGAGTATGACGATCAGC
A4	A8G, T16C, T19C, A20G	0.0 ±0.0%	0.0130751	0.0205688	0.00810728	0.0139171	0.00362189	TCGTGGTACTTTTATGGTGATGGTCGTGCCCACGCTACTGATCA	TCGTGGTACTtttaTGGTGATAGTCGTGCTCATACTACTGATCA
A2	A4G, A14G, A17G	0.0 ±0.0%	0.0097662	0.0129797	0.0189687	0.0139049	0.00269652	GATCATGAGCTTTACACGATTACGACTGTTGGGAGTAGCACGAC	GATCATGAGCtttaCACAATTACGACTATTAGGAGTAGCACGAC
A1	A4G, T18C, A22G	0.0 ±0.0%	0.0175601	0.0139935	0.0100051	0.0138529	0.0021821	AGTATTACGATTTAACCGCTATCAGCACGAGCATGGCGATCAGC	AGTATTACGAtttaACCACTATCAGCACGAGTATGACGATCAGC
A1	A16G, A19G, T20C	0.0 ±0.0%	0.00250859	0.0251882	0.013757	0.0138179	0.00654711	AGTATTACGATTTAACCACTATCAGCACGGGTGCGACGATCAGC	AGTATTACGAtttaACCACTATCAGCACGAGTATGACGATCAGC
A3	A9G, A21G, T22C	0.0 ±0.0%	0.0055244	0.0235219	0.0123503	0.0137988	0.00524566	GGACTAGCACTTTACCAATATTGGCATGATCAGCGCCACTAGGA	GGACTAGCACtttaCCAATATTAGCATGATCAGCATCACTAGGA
A3	A6G, A9G, A21G, T26C	0.0 ±0.0%	0.0055244	0.0235219	0.0123503	0.0137988	0.00524566	GGACTAGCACTTTACCAATGTTGGCATGATCAGCGTCACCAGGA	GGACTAGCACtttaCCAATATTAGCATGATCAGCATCACTAGGA
A6		0.0 ±0.0%		0.0310366	0.0103288	0.0137885	0.0103539	CCTAGTCATATTTAGGTTATGGTCGTGCTAGTCGTGATAGTCCT
A6	T12C, A16G, T21C	0.0 ±0.0%	0.0166771		0.0241005	0.0135925	0.00371172	CCTAGTCATATTTAGGTTATAATCGCACTGGTCGCGATAGTCCT	CCTAGTCATAtttaGGTTATAATCGTACTAGTCGTGATAGTCCT
A6	A7G, A8G, A16G	0.0 ±0.0%	0.00833854	0.018622	0.0137717	0.0135774	0.00297016	CCTAGTCATATTTAGGTTATGGTCGTACTGGTCGTGATAGTCCT	CCTAGTCATAtttaGGTTATAATCGTACTAGTCGTGATAGTCCT
A6	T15C, T30C	0.0 ±0.0%	0.00833854	0.018622	0.0137717	0.0135774	0.00297016	CCTAGTCATATTTAGGTTATAATCGTACCAGTCGTGATAGTCCC	CCTAGTCATAtttaGGTTATAATCGTACTAGTCGTGATAGTCCT
A3	A9G, A21G, T22C, T26C	0.0 ±0.0%	0.0165732	0.00855341	0.0154378	0.0135215	0.00250557	GGACTAGCACTTTACCAATATTGGCATGATCAGCGCCACCAGGA	GGACTAGCACtttaCCAATATTAGCATGATCAGCATCACTAGGA
A2	A8G, T15C, T16C, T22C	0.0 ±0.0%	0.0097662	0.0115375	0.0189687	0.0134241	0.00281905	GATCATGAGCTTTACACAATTGCGACTACCAGGAGCAGCACGAC	GATCATGAGCtttaCACAATTACGACTATTAGGAGTAGCACGAC
A4	A18G, T19C, T22C	0.0 ±0.0%	0.0174335	0.0130892	0.00972873	0.0134172	0.00223021	TCGTGGTACTTTTATGGTGATAGTCGTGCTCGCACCACTGATCA	TCGTGGTACTtttaTGGTGATAGTCGTGCTCATACTACTGATCA
A5	T17C, T23C, T26C, T29C	0.0 ±0.0%	0.0159295	0.011184	0.0131234	0.0134123	0.0013775	CTGATGCTCATTTAGTGTTAATGCTGATAACCCTCGCCACACCA	CTGATGCTCAtttaGTGTTAATGCTGATAATCCTCGTCATACTA
A3	A12G, T22C, T26C	0.0 ±0.0%	0.0220976	0.00855341	0.00926269	0.0133046	0.00440129	GGACTAGCACTTTACCAATATTAGCGTGATCAGCACCACCAGGA	GGACTAGCACtttaCCAATATTAGCATGATCAGCATCACTAGGA
A2	A14G, T22C, A23G	0.0 ±0.0%	0.00390648	0.0201907	0.0158073	0.0133015	0.00486494	GATCATGAGCTTTACACAATTACGACTGTTAGGAGCGGCACGAC	GATCATGAGCtttaCACAATTACGACTATTAGGAGTAGCACGAC
A6	A8G, T15C	0.0 ±0.0%	0.0166771	0.00931099	0.0137717	0.0132533	0.00214215	CCTAGTCATATTTAGGTTATAGTCGTACCAGTCGTGATAGTCCT	CCTAGTCATAtttaGGTTATAATCGTACTAGTCGTGATAGTCCT
A6	A5G, A16G, T18C, T21C, T24C	0.0 ±0.0%	0.00416927	0.0217256	0.0137717	0.0132222	0.00507553	CCTAGTCATATTTAGGTTGTAATCGTACTGGCCGCGACAGTCCT	CCTAGTCATAtttaGGTTATAATCGTACTAGTCGTGATAGTCCT
A5	A7G, T17C	0.0 ±0.0%	0.0265491	0.003728	0.00937383	0.013217	0.00686242	CTGATGCTCATTTAGTGTTAGTGCTGATAACCCTCGTCATACTA	CTGATGCTCAtttaGTGTTAATGCTGATAATCCTCGTCATACTA
A2	T16C, A17G, T22C, A23G	0.0 ±0.0%	0.00390648	0.023075	0.0126458	0.0132091	0.00554065	GATCATGAGCTTTACACAATTACGACTATCGGGAGCGGCACGAC	GATCATGAGCtttaCACAATTACGACTATTAGGAGTAGCACGAC
A2	A2G, T16C, T22C	0.0 ±0.0%	0.00781296	0.0158641	0.0158073	0.0131614	0.00267429	GATCATGAGCTTTACGCAATTACGACTATCAGGAGCAGCACGAC	GATCATGAGCtttaCACAATTACGACTATTAGGAGTAGCACGAC
A6	T21C, T24C, T27C	0.0 ±0.0%	0.0166771	0.0124146	0.0103288	0.0131402	0.00186815	CCTAGTCATATTTAGGTTATAATCGTACTAGTCGCGACAGCCCT	CCTAGTCATAtttaGGTTATAATCGTACTAGTCGTGATAGTCCT
A6	A7G, T12C, T21C	0.0 ±0.0%	0.0166771	0.0155183	0.00688587	0.0130271	0.00308878	CCTAGTCATATTTAGGTTATGATCGCACTAGTCGCGATAGTCCT	CCTAGTCATAtttaGGTTATAATCGTACTAGTCGTGATAGTCCT
A6	A5G, A7G, T15C	0.0 ±0.0%	0.0125078	0.00931099	0.0172147	0.0130112	0.00229543	CCTAGTCATATTTAGGTTGTGATCGTACCAGTCGTGATAGTCCT	CCTAGTCATAtttaGGTTATAATCGTACTAGTCGTGATAGTCCT
A3	A12G, T22C	0.0 ±0.0%	0.0055244	0.0149685	0.0185254	0.0130061	0.0038792	GGACTAGCACTTTACCAATATTAGCGTGATCAGCACCACTAGGA	GGACTAGCACtttaCCAATATTAGCATGATCAGCATCACTAGGA
A6		0.0 ±0.0%		0.0217256	0.0172147	0.0129801	0.00225548	CCTAGTCATATTTAGGTTATGATCGCACCAGTCGTGACAGTCCT
A3	A6G, A24G	0.0 ±0.0%	0.0055244	0.00855341	0.0247005	0.0129261	0.00595178	GGACTAGCACTTTACCAATGTTAGCATGATCAGCATCGCTAGGA	GGACTAGCACtttaCCAATATTAGCATGATCAGCATCACTAGGA
A2	A17G, A20G, T22C	0.0 ±0.0%	0.00585972	0.0201907	0.0126458	0.0128987	0.00413892	GATCATGAGCTTTACACAATTACGACTATTGGGGGCAGCACGAC	GATCATGAGCtttaCACAATTACGACTATTAGGAGTAGCACGAC
A6	T15C, T21C, T24C, T27C	0.0 ±0.0%	0.0125078	0.0124146	0.0137717	0.0128981	0.000437661	CCTAGTCATATTTAGGTTATAATCGTACCAGTCGCGACAGCCCT	CCTAGTCATAtttaGGTTATAATCGTACTAGTCGTGATAGTCCT
A3	A6G, A18G	0.0 ±0.0%	0.0055244	0.0299369	0.00308756	0.0128496	0.00857256	GGACTAGCACTTTACCAATGTTAGCATGATCGGCATCACTAGGA	GGACTAGCACtttaCCAATATTAGCATGATCAGCATCACTAGGA
A6	A5G, T21C, T24C, T30C	0.0 ±0.0%	0.0125078	0.0155183	0.0103288	0.012785	0.00150448	CCTAGTCATATTTAGGTTGTAATCGTACTAGTCGCGACAGTCCC	CCTAGTCATAtttaGGTTATAATCGTACTAGTCGTGATAGTCCT
A6	T15C, T24C, T27C, T30C	0.0 ±0.0%	0.00833854	0.00931099	0.0206576	0.012769	0.00395426	CCTAGTCATATTTAGGTTATAATCGTACCAGTCGTGACAGCCCC	CCTAGTCATAtttaGGTTATAATCGTACTAGTCGTGATAGTCCT
A5	T14C, T17C, T20C, T23C	0.0 ±0.0%	0.0212393	0.003728	0.0131234	0.0126969	0.00505957	CTGATGCTCATTTAGTGTTAATGCTGACAACCCCCGCCATACTA	CTGATGCTCAtttaGTGTTAATGCTGATAATCCTCGTCATACTA
A2	T-2C	0.0 ±0.0%	0.00195324	0.00432657	0.0316146	0.0126315	0.00951624	GATCATGAGCTTCACACAATTACGACTATTAGGAGTAGCACGAC	GATCATGAGCtttaCACAATTACGACTATTAGGAGTAGCACGAC
A4	A6G	0.0 ±0.0%	0.00726396	0.0224387	0.00810728	0.0126033	0.00492372	TCGTGGTACTTTTATGGTGGTAGTCGTGCTCATACTACTGATCA	TCGTGGTACTtttaTGGTGATAGTCGTGCTCATACTACTGATCA
A6	A13G, T18C, T21C, T24C, T30C	0.0 ±0.0%	0.0250156	0.00931099	0.00344293	0.0125899	0.00643968	CCTAGTCATATTTAGGTTATAATCGTGCTAGCCGCGACAGTCCC	CCTAGTCATAtttaGGTTATAATCGTACTAGTCGTGATAGTCCT
A6	A7G, A13G, T18C, T21C	0.0 ±0.0%	0.0250156	0.00931099	0.00344293	0.0125899	0.00643968	CCTAGTCATATTTAGGTTATGATCGTGCTAGCCGCGATAGTCCT	CCTAGTCATAtttaGGTTATAATCGTACTAGTCGTGATAGTCCT
A6	A7G, A13G, T18C, T21C, T24C	0.0 ±0.0%	0.0125078	0.0217256	0.00344293	0.0125588	0.00527782	CCTAGTCATATTTAGGTTATGATCGTGCTAGCCGCGACAGTCCT	CCTAGTCATAtttaGGTTATAATCGTACTAGTCGTGATAGTCCT
A2	A8G, T13C, T16C	0.0 ±0.0%	0.0195324	0.00865314	0.00948437	0.0125566	0.00349612	GATCATGAGCTTTACACAATTGCGACCATCAGGAGTAGCACGAC	GATCATGAGCtttaCACAATTACGACTATTAGGAGTAGCACGAC
A6	A7G, A13G, A16G, T24C	0.0 ±0.0%	0.00416927	0.00931099	0.0241005	0.0125269	0.00597413	CCTAGTCATATTTAGGTTATGATCGTGCTGGTCGTGACAGTCCT	CCTAGTCATAtttaGGTTATAATCGTACTAGTCGTGATAGTCCT
A1	A4G, A28G	0.0 ±0.0%	0.00501718		0.0325165	0.0125112	0.0137496	AGTATTACGATTTAACCGCTATCAGCACGAGTATGACGATCGGC	AGTATTACGAtttaACCACTATCAGCACGAGTATGACGATCAGC
A6	T15C, T24C, T30C	0.0 ±0.0%	0.0208464	0.00620732	0.0103288	0.0124608	0.00435831	CCTAGTCATATTTAGGTTATAATCGTACCAGTCGTGACAGTCCC	CCTAGTCATAtttaGGTTATAATCGTACTAGTCGTGATAGTCCT
A6	A13G, T21C, A25G	0.0 ±0.0%	0.0208464	0.00620732	0.0103288	0.0124608	0.00435831	CCTAGTCATATTTAGGTTATAATCGTGCTAGTCGCGATGGTCCT	CCTAGTCATAtttaGGTTATAATCGTACTAGTCGTGATAGTCCT
A2	A4G, A17G, A23G	0.0 ±0.0%	0.00585972	0.0216328	0.00948437	0.0123256	0.00476978	GATCATGAGCTTTACACGATTACGACTATTGGGAGTGGCACGAC	GATCATGAGCtttaCACAATTACGACTATTAGGAGTAGCACGAC
A6	A8G, A13G, T18C	0.0 ±0.0%	0.00416927	0.0155183	0.0172147	0.0123008	0.00409512	CCTAGTCATATTTAGGTTATAGTCGTGCTAGCCGTGATAGTCCT	CCTAGTCATAtttaGGTTATAATCGTACTAGTCGTGATAGTCCT
A2	A14G, T16C, A23G	0.0 ±0.0%	0.0097662	0.0144219	0.0126458	0.012278	0.00135651	GATCATGAGCTTTACACAATTACGACTGTCAGGAGTGGCACGAC	GATCATGAGCtttaCACAATTACGACTATTAGGAGTAGCACGAC
A6	A13G, T15C, T21C, T24C	0.0 ±0.0%	0.0208464	0.0124146	0.00344293	0.0122346	0.00502474	CCTAGTCATATTTAGGTTATAATCGTGCCAGTCGCGACAGTCCT	CCTAGTCATAtttaGGTTATAATCGTACTAGTCGTGATAGTCCT
A6	A5G, A16G, T27C, T30C	0.0 ±0.0%	0.0208464	0.0124146	0.00344293	0.0122346	0.00502474	CCTAGTCATATTTAGGTTGTAATCGTACTGGTCGTGATAGCCCC	CCTAGTCATAtttaGGTTATAATCGTACTAGTCGTGATAGTCCT
A6	T15C, T18C, T21C, T24C, T27C	0.0 ±0.0%	0.0208464	0.0124146	0.00344293	0.0122346	0.00502474	CCTAGTCATATTTAGGTTATAATCGTACCAGCCGCGACAGCCCT	CCTAGTCATAtttaGGTTATAATCGTACTAGTCGTGATAGTCCT
A6	A5G, T12C, T24C	0.0 ±0.0%	0.0166771	0.00620732	0.0137717	0.0122187	0.00312052	CCTAGTCATATTTAGGTTGTAATCGCACTAGTCGTGACAGTCCT	CCTAGTCATAtttaGGTTATAATCGTACTAGTCGTGATAGTCCT
A3	A6G, A9G, A12G, A21G	0.0 ±0.0%	0.0027622	0.0213835	0.0123503	0.0121653	0.0053763	GGACTAGCACTTTACCAATGTTGGCGTGATCAGCGTCACTAGGA	GGACTAGCACtttaCCAATATTAGCATGATCAGCATCACTAGGA
A6	A16G, T21C, T24C, A25G	0.0 ±0.0%	0.0333542	0.00310366		0.0121526	0.0151253	CCTAGTCATATTTAGGTTATAATCGTACTGGTCGCGACGGTCCT	CCTAGTCATAtttaGGTTATAATCGTACTAGTCGTGATAGTCCT
A2	T22C, A23G	0.0 ±0.0%	0.00781296	0.0158641	0.0126458	0.0121076	0.00233969	GATCATGAGCTTTACACAATTACGACTATTAGGAGCGGCACGAC	GATCATGAGCtttaCACAATTACGACTATTAGGAGTAGCACGAC
A6	A7G, T12C, A13G	0.0 ±0.0%	0.0166771	0.00931099	0.0103288	0.0121056	0.00230454	CCTAGTCATATTTAGGTTATGATCGCGCTAGTCGTGATAGTCCT	CCTAGTCATAtttaGGTTATAATCGTACTAGTCGTGATAGTCCT
A2	A8G, A26G	0.0 ±0.0%	0.00781296	0.0187485	0.00948437	0.0120153	0.003401	GATCATGAGCTTTACACAATTGCGACTATTAGGAGTAGCGCGAC	GATCATGAGCtttaCACAATTACGACTATTAGGAGTAGCACGAC
A1	A7G, A13G, T18C	0.0 ±0.0%	0.0100344	0.0195908	0.00625317	0.0119595	0.00396874	AGTATTACGATTTAACCACTGTCAGCGCGAGCATGACGATCAGC	AGTATTACGAtttaACCACTATCAGCACGAGTATGACGATCAGC
A2	A11G, T13C, T16C, T22C	0.0 ±0.0%	0.0136727	0.0187485	0.00316146	0.0118609	0.00458987	GATCATGAGCTTTACACAATTACGGCCATCAGGAGCAGCACGAC	GATCATGAGCtttaCACAATTACGACTATTAGGAGTAGCACGAC
A4	T-8C, A8G, T19C	0.0 ±0.0%	0.00726396	0.00560968	0.0227004	0.011858	0.00544218	TCGTGGCACTTTTATGGTGATGGTCGTGCTCACACTACTGATCA	TCGTGGTACTtttaTGGTGATAGTCGTGCTCATACTACTGATCA
A2	A2G, A4G	0.0 ±0.0%	0.00781296	0.00865314	0.0189687	0.0118116	0.00358677	GATCATGAGCTTTACGCGATTACGACTATTAGGAGTAGCACGAC	GATCATGAGCtttaCACAATTACGACTATTAGGAGTAGCACGAC
A1	A4G, A10G, A16G, A19G	0.0 ±0.0%	0.00501718	0.00839607	0.0218861	0.0117664	0.00515298	AGTATTACGATTTAACCGCTATCGGCACGGGTGTGACGATCAGC	AGTATTACGAtttaACCACTATCAGCACGAGTATGACGATCAGC
A6	A7G, A13G, T18C, T24C	0.0 ±0.0%	0.0125078	0.0124146	0.0103288	0.0117504	0.00071132	CCTAGTCATATTTAGGTTATGATCGTGCTAGCCGTGACAGTCCT	CCTAGTCATAtttaGGTTATAATCGTACTAGTCGTGATAGTCCT
A6	A13G, T15C, A16G	0.0 ±0.0%	0.00833854	0.00620732	0.0206576	0.0117345	0.00450377	CCTAGTCATATTTAGGTTATAATCGTGCCGGTCGTGATAGTCCT	CCTAGTCATAtttaGGTTATAATCGTACTAGTCGTGATAGTCCT
A5	T14C, T29C	0.0 ±0.0%	0.00530983	0.01864	0.0112486	0.0117328	0.0038557	CTGATGCTCATTTAGTGTTAATGCTGACAATCCTCGTCATACCA	CTGATGCTCAtttaGTGTTAATGCTGATAATCCTCGTCATACTA
A6		0.0 ±0.0%		0.0248293	0.0103288	0.0117194	0.00725025	CCTAGTCATATTTAGGTTATGATCGTGCTAGTCGCGACAGTCCT
A6		0.0 ±0.0%		0.0248293	0.0103288	0.0117194	0.00725025	CCTAGTCATATTTAGGTTATAATCGCGCTAGTCGCGATAGTCCT
A6		0.0 ±0.0%		0.0248293	0.0103288	0.0117194	0.00725025	CCTAGTCATATTTAGGTTGTAATCGTGCTAGCCGTGATAGCCCT
A5	T11C	0.0 ±0.0%	0.0106197	0.011184	0.0131234	0.0116423	0.000758217	CTGATGCTCATTTAGTGTTAATGCCGATAATCCTCGTCATACTA	CTGATGCTCAtttaGTGTTAATGCTGATAATCCTCGTCATACTA
A3		0.0 ±0.0%		0.0256602	0.00926269	0.011641	0.00819876	GGACTAGCACTTTACCAATATTGGCGTGATCGGCATCACTAGGA
A6	A7G, A13G, T27C	0.0 ±0.0%	0.0125078	0.0155183	0.00688587	0.0116373	0.0025297	CCTAGTCATATTTAGGTTATGATCGTGCTAGTCGTGATAGCCCT	CCTAGTCATAtttaGGTTATAATCGTACTAGTCGTGATAGTCCT
A6	T15C, A16G, T18C, T21C	0.0 ±0.0%	0.00833854	0.0124146	0.0137717	0.0115083	0.00163258	CCTAGTCATATTTAGGTTATAATCGTACCGGCCGCGATAGTCCT	CCTAGTCATAtttaGGTTATAATCGTACTAGTCGTGATAGTCCT
A6	A7G, T24C, T30C	0.0 ±0.0%	0.00833854	0.0124146	0.0137717	0.0115083	0.00163258	CCTAGTCATATTTAGGTTATGATCGTACTAGTCGTGACAGTCCC	CCTAGTCATAtttaGGTTATAATCGTACTAGTCGTGATAGTCCT
A4	T16C, T19C, T22C	0.0 ±0.0%	0.0101695	0.0112194	0.0129716	0.0114535	0.000817325	TCGTGGTACTTTTATGGTGATAGTCGTGCCCACACCACTGATCA	TCGTGGTACTtttaTGGTGATAGTCGTGCTCATACTACTGATCA
A5	A6G, T23C	0.0 ±0.0%	0.0212393	0.00745601	0.0056243	0.0114399	0.00492817	CTGATGCTCATTTAGTGTTGATGCTGATAATCCTCGCCATACTA	CTGATGCTCAtttaGTGTTAATGCTGATAATCCTCGTCATACTA
A5	A-11G	0.0 ±0.0%	0.0212393	0.00745601	0.0056243	0.0114399	0.00492817	CTGGTGCTCATTTAGTGTTAATGCTGATAATCCTCGTCATACTA	CTGATGCTCAtttaGTGTTAATGCTGATAATCCTCGTCATACTA
A6		0.0 ±nan%		0.0341403		0.0113801		CCTAGTCATATTTAGGTTATGATCGCACCGGTCGTGACAGTCCT
A4	T-8C, A8G, T19C, T22C	0.0 ±0.0%	0.00726396	0.0186989	0.00810728	0.0113567	0.00367917	TCGTGGCACTTTTATGGTGATGGTCGTGCTCACACCACTGATCA	TCGTGGTACTtttaTGGTGATAGTCGTGCTCATACTACTGATCA
A1	T18C, A22G	0.0 ±0.0%	0.00752578	0.0139935	0.0125063	0.0113419	0.00195574	AGTATTACGATTTAACCACTATCAGCACGAGCATGGCGATCAGC	AGTATTACGAtttaACCACTATCAGCACGAGTATGACGATCAGC
A2	T7C, T22C	0.0 ±0.0%	0.0292986	0.00144219	0.00316146	0.0113007	0.0090126	GATCATGAGCTTTACACAATCACGACTATTAGGAGCAGCACGAC	GATCATGAGCtttaCACAATTACGACTATTAGGAGTAGCACGAC
A6	A5G, A16G, T24C, A25G	0.0 ±0.0%	0.00833854	0.018622	0.00688587	0.0112821	0.0036938	CCTAGTCATATTTAGGTTGTAATCGTACTGGTCGTGACGGTCCT	CCTAGTCATAtttaGGTTATAATCGTACTAGTCGTGATAGTCCT
A6	A5G, T21C, T24C, T27C, T30C	0.0 ±0.0%	0.00833854	0.018622	0.00688587	0.0112821	0.0036938	CCTAGTCATATTTAGGTTGTAATCGTACTAGTCGCGACAGCCCC	CCTAGTCATAtttaGGTTATAATCGTACTAGTCGTGATAGTCCT
A6	A5G, A7G, A13G, T24C, T27C	0.0 ±0.0%	0.0166771	0.00310366	0.0137717	0.0111842	0.00412638	CCTAGTCATATTTAGGTTGTGATCGTGCTAGTCGTGACAGCCCT	CCTAGTCATAtttaGGTTATAATCGTACTAGTCGTGATAGTCCT
A4	T19C, A20G	0.0 ±0.0%	0.0130751	0.00747957	0.0129716	0.0111754	0.00184818	TCGTGGTACTTTTATGGTGATAGTCGTGCTCACGCTACTGATCA	TCGTGGTACTtttaTGGTGATAGTCGTGCTCATACTACTGATCA
A6	A5G, A7G, A8G	0.0 ±0.0%	0.00833854	0.0217256	0.00344293	0.011169	0.00546422	CCTAGTCATATTTAGGTTGTGGTCGTACTAGTCGTGATAGTCCT	CCTAGTCATAtttaGGTTATAATCGTACTAGTCGTGATAGTCCT
A5	T14C, T26C, T29C	0.0 ±0.0%	0.00530983	0.003728	0.024372	0.0111366	0.00663341	CTGATGCTCATTTAGTGTTAATGCTGACAATCCTCGTCACACCA	CTGATGCTCAtttaGTGTTAATGCTGATAATCCTCGTCATACTA
A1	A4G, A19G, A22G	0.0 ±0.0%	0.00501718	0.0195908	0.00875443	0.0111208	0.00437026	AGTATTACGATTTAACCGCTATCAGCACGAGTGTGGCGATCAGC	AGTATTACGAtttaACCACTATCAGCACGAGTATGACGATCAGC
A6	A7G, T12C, T18C, T21C	0.0 ±0.0%	0.0166771	0.00620732	0.0103288	0.0110711	0.00304506	CCTAGTCATATTTAGGTTATGATCGCACTAGCCGCGATAGTCCT	CCTAGTCATAtttaGGTTATAATCGTACTAGTCGTGATAGTCCT
A5	T14C, T23C	0.0 ±0.0%	0.0106197	0.003728	0.0187477	0.0110318	0.00434069	CTGATGCTCATTTAGTGTTAATGCTGACAATCCTCGCCATACTA	CTGATGCTCAtttaGTGTTAATGCTGATAATCCTCGTCATACTA
A6		0.0 ±0.0%		0.0124146	0.0206576	0.0110241	0.00412148	CCTAGTCATATTTAGGTTGTAATCGTGCTAGCCGTGATAGTCCC
A2	T13C, A17G, T22C	0.0 ±0.0%	0.0117194	0.00865314	0.0126458	0.0110061	0.00120651	GATCATGAGCTTTACACAATTACGACCATTGGGAGCAGCACGAC	GATCATGAGCtttaCACAATTACGACTATTAGGAGTAGCACGAC
A6	T18C, T21C, T24C, T27C	0.0 ±0.0%	0.0166771	0.00931099	0.00688587	0.010958	0.002944	CCTAGTCATATTTAGGTTATAATCGTACTAGCCGCGACAGCCCT	CCTAGTCATAtttaGGTTATAATCGTACTAGTCGTGATAGTCCT
A3		0.0 ±0.0%		0.0235219	0.00926269	0.0109282	0.00712959	GGACTAGCACTTTACCAATATTGGCGTGATCAGCGTCACCAGGA
A6	A13G, A16G, T24C, T27C, T30C	0.0 ±0.0%	0.00416927	0.0217256	0.00688587	0.0109269	0.00545601	CCTAGTCATATTTAGGTTATAATCGTGCTGGTCGTGACAGCCCC	CCTAGTCATAtttaGGTTATAATCGTACTAGTCGTGATAGTCCT
A2	A4G, A8G, A17G, T22C	0.0 ±0.0%	0.0117194	0.0115375	0.00948437	0.0109138	0.00071663	GATCATGAGCTTTACACGATTGCGACTATTGGGAGCAGCACGAC	GATCATGAGCtttaCACAATTACGACTATTAGGAGTAGCACGAC
A6	A13G, T18C, T21C, A25G	0.0 ±0.0%	0.0125078	0.00620732	0.0137717	0.010829	0.00233944	CCTAGTCATATTTAGGTTATAATCGTGCTAGCCGCGATGGTCCT	CCTAGTCATAtttaGGTTATAATCGTACTAGTCGTGATAGTCCT
A6		0.0 ±0.0%		0.018622	0.0137717	0.0107979	0.00242512	CCTAGTCATATTTAGGTTATAATCGCACTGGTCGTGACAGTCCT
A4	T19C, A20G, T22C	0.0 ±0.0%	0.0159807	0.0130892	0.00324291	0.010771	0.00385546	TCGTGGTACTTTTATGGTGATAGTCGTGCTCACGCCACTGATCA	TCGTGGTACTtttaTGGTGATAGTCGTGCTCATACTACTGATCA
A3	A3G, A4G, A6G, A12G	0.0 ±0.0%	0.0110488	0.00855341	0.0123503	0.0106508	0.00111397	GGACTAGCACTTTACCGGTGTTAGCGTGATCAGCATCACTAGGA	GGACTAGCACtttaCCAATATTAGCATGATCAGCATCACTAGGA
A1	T6C	0.0 ±0.0%	0.0225773	0.00559738	0.0037519	0.0106422	0.0059913	AGTATTACGATTTAACCACCATCAGCACGAGTATGACGATCAGC	AGTATTACGAtttaACCACTATCAGCACGAGTATGACGATCAGC
A2	A11G, T15C, T16C, T22C	0.0 ±0.0%	0.0136727	0.00865314	0.00948437	0.0106034	0.00155329	GATCATGAGCTTTACACAATTACGGCTACCAGGAGCAGCACGAC	GATCATGAGCtttaCACAATTACGACTATTAGGAGTAGCACGAC
A6	A5G, T18C, T27C, T30C	0.0 ±0.0%	0.0125078	0.0124146	0.00688587	0.0106028	0.00185865	CCTAGTCATATTTAGGTTGTAATCGTACTAGCCGTGATAGCCCC	CCTAGTCATAtttaGGTTATAATCGTACTAGTCGTGATAGTCCT
A3	T16C, T22C, T26C	0.0 ±0.0%	0.0055244	0.0106918	0.0154378	0.0105513	0.00286262	GGACTAGCACTTTACCAATATTAGCATGACCAGCACCACCAGGA	GGACTAGCACtttaCCAATATTAGCATGATCAGCATCACTAGGA
A6	T12C, T27C	0.0 ±0.0%	0.0250156	0.00310366	0.00344293	0.0105207	0.00724811	CCTAGTCATATTTAGGTTATAATCGCACTAGTCGTGATAGCCCT	CCTAGTCATAtttaGGTTATAATCGTACTAGTCGTGATAGTCCT
A1	A7G, A10G, A13G	0.0 ±0.0%	0.0100344	0.00839607	0.0131316	0.0105207	0.0013885	AGTATTACGATTTAACCACTGTCGGCGCGAGTATGACGATCAGC	AGTATTACGAtttaACCACTATCAGCACGAGTATGACGATCAGC
A6	A13G, T18C, T21C, T24C, T27C, T30C	0.0 ±0.0%	0.00833854	0.00931099	0.0137717	0.0104738	0.00167271	CCTAGTCATATTTAGGTTATAATCGTGCTAGCCGCGACAGCCCC	CCTAGTCATAtttaGGTTATAATCGTACTAGTCGTGATAGTCCT
A6	A16G, T21C, T24C, T27C, T30C	0.0 ±0.0%	0.00833854	0.00931099	0.0137717	0.0104738	0.00167271	CCTAGTCATATTTAGGTTATAATCGTACTGGTCGCGACAGCCCC	CCTAGTCATAtttaGGTTATAATCGTACTAGTCGTGATAGTCCT
A3	A12G, A18G	0.0 ±0.0%	0.0055244	0.0042767	0.0216129	0.0104713	0.00558243	GGACTAGCACTTTACCAATATTAGCGTGATCGGCATCACTAGGA	GGACTAGCACtttaCCAATATTAGCATGATCAGCATCACTAGGA
A3	T13C, T26C	0.0 ±0.0%	0.013811	0.00213835	0.0154378	0.0104624	0.00418843	GGACTAGCACTTTACCAATATTAGCACGATCAGCATCACCAGGA	GGACTAGCACtttaCCAATATTAGCATGATCAGCATCACTAGGA
A2	A8G, T16C, T22C, A23G	0.0 ±0.0%	0.0175792	0.00721095	0.00632291	0.010371	0.00361318	GATCATGAGCTTTACACAATTGCGACTATCAGGAGCGGCACGAC	GATCATGAGCtttaCACAATTACGACTATTAGGAGTAGCACGAC
A6	A7G, T15C, T21C, T24C	0.0 ±0.0%	0.00833854	0.0124146	0.0103288	0.0103607	0.00117678	CCTAGTCATATTTAGGTTATGATCGTACCAGTCGCGACAGTCCT	CCTAGTCATAtttaGGTTATAATCGTACTAGTCGTGATAGTCCT
A5	T17C, T20C, A27G	0.0 ±0.0%	0.0159295	0.003728	0.0112486	0.010302	0.00355392	CTGATGCTCATTTAGTGTTAATGCTGATAACCCCCGTCATGCTA	CTGATGCTCAtttaGTGTTAATGCTGATAATCCTCGTCATACTA
A6	A13G, A23G, A25G	0.0 ±0.0%	0.00833854	0.0155183	0.00688587	0.0102476	0.00266852	CCTAGTCATATTTAGGTTATAATCGTGCTAGTCGTGGTGGTCCT	CCTAGTCATAtttaGGTTATAATCGTACTAGTCGTGATAGTCCT
A6	A16G, T21C, T27C	0.0 ±0.0%	0.00833854	0.0155183	0.00688587	0.0102476	0.00266852	CCTAGTCATATTTAGGTTATAATCGTACTGGTCGCGATAGCCCT	CCTAGTCATAtttaGGTTATAATCGTACTAGTCGTGATAGTCCT
A6	A5G, A16G, T21C, T24C, T27C	0.0 ±0.0%	0.00833854	0.0155183	0.00688587	0.0102476	0.00266852	CCTAGTCATATTTAGGTTGTAATCGTACTGGTCGCGACAGCCCT	CCTAGTCATAtttaGGTTATAATCGTACTAGTCGTGATAGTCCT
A6	A5G, A7G, A13G, A16G, A25G	0.0 ±0.0%	0.00416927	0.00931099	0.0172147	0.0102316	0.00379391	CCTAGTCATATTTAGGTTGTGATCGTGCTGGTCGTGATGGTCCT	CCTAGTCATAtttaGGTTATAATCGTACTAGTCGTGATAGTCCT
A6	T12C, A16G, T18C	0.0 ±0.0%	0.00416927	0.00931099	0.0172147	0.0102316	0.00379391	CCTAGTCATATTTAGGTTATAATCGCACTGGCCGTGATAGTCCT	CCTAGTCATAtttaGGTTATAATCGTACTAGTCGTGATAGTCCT
A6	A13G, A16G, T18C, T24C	0.0 ±0.0%	0.00416927	0.00931099	0.0172147	0.0102316	0.00379391	CCTAGTCATATTTAGGTTATAATCGTGCTGGCCGTGACAGTCCT	CCTAGTCATAtttaGGTTATAATCGTACTAGTCGTGATAGTCCT
A6	A7G, T12C, T15C, T21C	0.0 ±0.0%	0.00416927	0.0124146	0.0137717	0.0101186	0.00300033	CCTAGTCATATTTAGGTTATGATCGCACCAGTCGCGATAGTCCT	CCTAGTCATAtttaGGTTATAATCGTACTAGTCGTGATAGTCCT
A1	A7G, A16G, T18C, T20C	0.0 ±0.0%	0.00501718	0.0139935	0.0112557	0.0100888	0.0026561	AGTATTACGATTTAACCACTGTCAGCACGGGCACGACGATCAGC	AGTATTACGAtttaACCACTATCAGCACGAGTATGACGATCAGC
A3	A6G, A9G, A24G	0.0 ±0.0%	0.0027622	0.0149685	0.0123503	0.010027	0.00371018	GGACTAGCACTTTACCAATGTTGGCATGATCAGCATCGCTAGGA	GGACTAGCACtttaCCAATATTAGCATGATCAGCATCACTAGGA
A6	A5G, A13G, A16G, T21C	0.0 ±0.0%	0.00833854	0.0217256		0.0100214	0.00669355	CCTAGTCATATTTAGGTTGTAATCGTGCTGGTCGCGATAGTCCT	CCTAGTCATAtttaGGTTATAATCGTACTAGTCGTGATAGTCCT
A6	A5G, T18C, T21C, T24C, T27C, T30C	0.0 ±0.0%	0.00833854	0.0217256		0.0100214	0.00669355	CCTAGTCATATTTAGGTTGTAATCGTACTAGCCGCGACAGCCCC	CCTAGTCATAtttaGGTTATAATCGTACTAGTCGTGATAGTCCT
A6	T12C, A13G, T18C, T21C, T24C	0.0 ±0.0%	0.00416927	0.0155183	0.0103288	0.0100055	0.00328017	CCTAGTCATATTTAGGTTATAATCGCGCTAGCCGCGACAGTCCT	CCTAGTCATAtttaGGTTATAATCGTACTAGTCGTGATAGTCCT
A4	A6G, A8G, A18G, T19C, T22C	0.0 ±0.0%	0.00435837	0.00934946	0.0162146	0.00997413	0.0034368	TCGTGGTACTTTTATGGTGGTGGTCGTGCTCGCACCACTGATCA	TCGTGGTACTtttaTGGTGATAGTCGTGCTCATACTACTGATCA
A2	A8G, A17G, A20G	0.0 ±0.0%	0.00781296	0.0187485	0.00316146	0.00990763	0.00461987	GATCATGAGCTTTACACAATTGCGACTATTGGGGGTAGCACGAC	GATCATGAGCtttaCACAATTACGACTATTAGGAGTAGCACGAC
A5	A15G, T26C, T29C	0.0 ±0.0%	0.00530983	0.014912	0.00937383	0.00986523	0.00278278	CTGATGCTCATTTAGTGTTAATGCTGATGATCCTCGTCACACCA	CTGATGCTCAtttaGTGTTAATGCTGATAATCCTCGTCATACTA
A2	A2G, A8G, T22C	0.0 ±0.0%	0.0117194	0.0115375	0.00632291	0.00985996	0.0017693	GATCATGAGCTTTACGCAATTGCGACTATTAGGAGCAGCACGAC	GATCATGAGCtttaCACAATTACGACTATTAGGAGTAGCACGAC
A5	T17C, A25G	0.0 ±0.0%	0.00530983	0.01864	0.0056243	0.00985805	0.00439193	CTGATGCTCATTTAGTGTTAATGCTGATAACCCTCGTCGTACTA	CTGATGCTCAtttaGTGTTAATGCTGATAATCCTCGTCATACTA
A3	A3G, A9G, A12G, T22C, T26C	0.0 ±0.0%	0.0055244	0.00855341	0.0154378	0.00983854	0.00293301	GGACTAGCACTTTACCGATATTGGCGTGATCAGCACCACCAGGA	GGACTAGCACtttaCCAATATTAGCATGATCAGCATCACTAGGA
A6	A7G, T12C, T15C, T18C, T21C	0.0 ±0.0%	0.0166771	0.00931099	0.00344293	0.00981034	0.00382852	CCTAGTCATATTTAGGTTATGATCGCACCAGCCGCGATAGTCCT	CCTAGTCATAtttaGGTTATAATCGTACTAGTCGTGATAGTCCT
A6	A5G, A7G, A13G, A25G	0.0 ±0.0%	0.0125078	0.00310366	0.0137717	0.0097944	0.00336521	CCTAGTCATATTTAGGTTGTGATCGTGCTAGTCGTGATGGTCCT	CCTAGTCATAtttaGGTTATAATCGTACTAGTCGTGATAGTCCT
A6	T15C, A16G, T18C, T21C, T24C	0.0 ±0.0%	0.0125078	0.00310366	0.0137717	0.0097944	0.00336521	CCTAGTCATATTTAGGTTATAATCGTACCGGCCGCGACAGTCCT	CCTAGTCATAtttaGGTTATAATCGTACTAGTCGTGATAGTCCT
A6	T15C, T21C, T24C, T30C	0.0 ±0.0%	0.00416927	0.0217256	0.00344293	0.00977928	0.00597686	CCTAGTCATATTTAGGTTATAATCGTACCAGTCGCGACAGTCCC	CCTAGTCATAtttaGGTTATAATCGTACTAGTCGTGATAGTCCT
A6		0.0 ±0.0%		0.0155183	0.0137717	0.00976335	0.000873289	CCTAGTCATATTTAGGTTATAGTCGCACTAGTCGTGATAGTCCT
A6	T15C, T18C, T27C	0.0 ±0.0%	0.0125078	0.00620732	0.0103288	0.00968131	0.00184738	CCTAGTCATATTTAGGTTATAATCGTACCAGCCGTGATAGCCCT	CCTAGTCATAtttaGGTTATAATCGTACTAGTCGTGATAGTCCT
A6	T12C, T15C, A16G	0.0 ±0.0%	0.00833854		0.0206576	0.00966538	0.00615953	CCTAGTCATATTTAGGTTATAATCGCACCGGTCGTGATAGTCCT	CCTAGTCATAtttaGGTTATAATCGTACTAGTCGTGATAGTCCT
A2	A4G, A8G, A23G	0.0 ±0.0%	0.00585972	0.023075		0.00964492	0.00860766	GATCATGAGCTTTACACGATTGCGACTATTAGGAGTGGCACGAC	GATCATGAGCtttaCACAATTACGACTATTAGGAGTAGCACGAC
A3	A3G, A9G, A12G, T22C	0.0 ±0.0%	0.013811	0.0149685		0.00959316	0.000578725	GGACTAGCACTTTACCGATATTGGCGTGATCAGCACCACTAGGA	GGACTAGCACtttaCCAATATTAGCATGATCAGCATCACTAGGA
A3		0.0 ±0.0%		0.0256602	0.00308756	0.00958259	0.0112863	GGACTAGCACTTTACCGATGTTGGCATGATCGGCATCACTAGGA
A6	T12C, T30C	0.0 ±0.0%	0.0125078	0.00931099	0.00688587	0.00956822	0.00162801	CCTAGTCATATTTAGGTTATAATCGCACTAGTCGTGATAGTCCC	CCTAGTCATAtttaGGTTATAATCGTACTAGTCGTGATAGTCCT
A6	A7G, T12C, T18C, T24C	0.0 ±0.0%	0.0125078	0.0124146	0.00344293	0.00945513	0.00300622	CCTAGTCATATTTAGGTTATGATCGCACTAGCCGTGACAGTCCT	CCTAGTCATAtttaGGTTATAATCGTACTAGTCGTGATAGTCCT
A6	A7G, A16G, T30C	0.0 ±0.0%	0.00833854	0.00620732	0.0137717	0.0094392	0.00225194	CCTAGTCATATTTAGGTTATGATCGTACTGGTCGTGATAGTCCC	CCTAGTCATAtttaGGTTATAATCGTACTAGTCGTGATAGTCCT
A6	A5G, A13G, T21C, T24C, T27C	0.0 ±0.0%	0.00416927		0.0241005	0.00942327	0.00996563	CCTAGTCATATTTAGGTTGTAATCGTGCTAGTCGCGACAGCCCT	CCTAGTCATAtttaGGTTATAATCGTACTAGTCGTGATAGTCCT
A3	A3G, A4G, A9G, T22C	0.0 ±0.0%	0.00828661	0.0106918	0.00926269	0.00941368	0.0006984	GGACTAGCACTTTACCGGTATTGGCATGATCAGCACCACTAGGA	GGACTAGCACtttaCCAATATTAGCATGATCAGCATCACTAGGA
A5		0.0 ±0.0%		0.003728	0.024372	0.00936665	0.010322	CTGATGCTCATTTAGTGTTGATGCTGGTAATCCTCGTCATACTA
A4	A8G, A18G, T19C, A20G, T22C, A23G	0.0 ±0.0%	0.0261502		0.00162146	0.00925723	0.0122644	TCGTGGTACTTTTATGGTGATGGTCGTGCTCGCGCCGCTGATCA	TCGTGGTACTtttaTGGTGATAGTCGTGCTCATACTACTGATCA
A2		0.0 ±0.0%		0.0245172	0.00316146	0.00922623	0.0106779	GATCATGAGCTTTACACGATTACGGCTGTTAGGAGTAGCACGAC
A6	A5G, A7G, A13G, A16G, A23G, A25G	0.0 ±0.0%	0.00416927	0.00620732	0.0172147	0.00919709	0.00405173	CCTAGTCATATTTAGGTTGTGATCGTGCTGGTCGTGGTGGTCCT	CCTAGTCATAtttaGGTTATAATCGTACTAGTCGTGATAGTCCT
A5	A6G, A27G	0.0 ±0.0%	0.0106197	0.003728	0.0131234	0.00915701	0.00280907	CTGATGCTCATTTAGTGTTGATGCTGATAATCCTCGTCATGCTA	CTGATGCTCAtttaGTGTTAATGCTGATAATCCTCGTCATACTA
A5	T14C, T23C, T26C	0.0 ±0.0%	0.0106197	0.011184	0.0056243	0.00914266	0.00176671	CTGATGCTCATTTAGTGTTAATGCTGACAATCCTCGCCACACTA	CTGATGCTCAtttaGTGTTAATGCTGATAATCCTCGTCATACTA
A5	T14C, T20C, T23C	0.0 ±0.0%	0.0106197	0.014912	0.00187477	0.00913548	0.003836	CTGATGCTCATTTAGTGTTAATGCTGACAATCCCCGCCATACTA	CTGATGCTCAtttaGTGTTAATGCTGATAATCCTCGTCATACTA
A6	T18C, T24C, T27C, T30C	0.0 ±0.0%	0.00833854	0.0155183	0.00344293	0.00909993	0.00350659	CCTAGTCATATTTAGGTTATAATCGTACTAGCCGTGACAGCCCC	CCTAGTCATAtttaGGTTATAATCGTACTAGTCGTGATAGTCCT
A6	A16G, T18C, T24C, T27C, T30C	0.0 ±0.0%	0.00416927	0.00931099	0.0137717	0.009084	0.00277431	CCTAGTCATATTTAGGTTATAATCGTACTGGCCGTGACAGCCCC	CCTAGTCATAtttaGGTTATAATCGTACTAGTCGTGATAGTCCT
A6	A5G, A7G, A13G, T21C	0.0 ±0.0%	0.00416927	0.00931099	0.0137717	0.009084	0.00277431	CCTAGTCATATTTAGGTTGTGATCGTGCTAGTCGCGATAGTCCT	CCTAGTCATAtttaGGTTATAATCGTACTAGTCGTGATAGTCCT
A6		0.0 ±0.0%		0.00310366	0.0241005	0.00906807	0.0104984	CCTAGTCATATTTAGGTTATGATCGTGCTGGTCGTGACAGCCCT
A5	A-1G	0.0 ±0.0%	0.0159295		0.0112486	0.00905936	0.00234045	CTGATGCTCATTTGGTGTTAATGCTGATAATCCTCGTCATACTA	CTGATGCTCAtttaGTGTTAATGCTGATAATCCTCGTCATACTA
A6	T12C, T18C, T24C, T27C	0.0 ±0.0%	0.0208464	0.00620732		0.0090179	0.00731952	CCTAGTCATATTTAGGTTATAATCGCACTAGCCGTGACAGCCCT	CCTAGTCATAtttaGGTTATAATCGTACTAGTCGTGATAGTCCT
A3	T16C, T22C	0.0 ±0.0%	0.0165732	0.0042767	0.00617513	0.00900835	0.00382193	GGACTAGCACTTTACCAATATTAGCATGACCAGCACCACTAGGA	GGACTAGCACtttaCCAATATTAGCATGATCAGCATCACTAGGA
A3	A24G	0.0 ±0.0%	0.0027622	0.0149685	0.00926269	0.00899778	0.00352613	GGACTAGCACTTTACCAATATTAGCATGATCAGCATCGCTAGGA	GGACTAGCACtttaCCAATATTAGCATGATCAGCATCACTAGGA
A4	T-2C, A8G, T19C	0.0 ±0.0%	0.00726396	0.00186989	0.017836	0.00898995	0.00468912	TCGTGGTACTTTCATGGTGATGGTCGTGCTCACACTACTGATCA	TCGTGGTACTtttaTGGTGATAGTCGTGCTCATACTACTGATCA
A6	A13G, T21C, T24C, T30C	0.0 ±0.0%	0.00416927	0.0124146	0.0103288	0.00897091	0.00247517	CCTAGTCATATTTAGGTTATAATCGTGCTAGTCGCGACAGTCCC	CCTAGTCATAtttaGGTTATAATCGTACTAGTCGTGATAGTCCT
A6	A5G, T12C, T21C	0.0 ±0.0%	0.00416927	0.0124146	0.0103288	0.00897091	0.00247517	CCTAGTCATATTTAGGTTGTAATCGCACTAGTCGCGATAGTCCT	CCTAGTCATAtttaGGTTATAATCGTACTAGTCGTGATAGTCCT
A6		0.0 ±0.0%		0.00620732	0.0206576	0.00895497	0.00722514	CCTAGTCATATTTAGGTTGTGATCGTACTAGTCGTGATAGTCCC
A1	A13G, A16G, T18C	0.0 ±0.0%	0.00250859	0.0167921	0.0075038	0.00893484	0.00418493	AGTATTACGATTTAACCACTATCAGCGCGGGCATGACGATCAGC	AGTATTACGAtttaACCACTATCAGCACGAGTATGACGATCAGC
A6	T12C, T21C, T24C, T27C	0.0 ±0.0%	0.0166771	0.00310366	0.00688587	0.00888887	0.00404428	CCTAGTCATATTTAGGTTATAATCGCACTAGTCGCGACAGCCCT	CCTAGTCATAtttaGGTTATAATCGTACTAGTCGTGATAGTCCT
A6	T12C, A13G, T15C, T18C	0.0 ±0.0%	0.0166771	0.00310366	0.00688587	0.00888887	0.00404428	CCTAGTCATATTTAGGTTATAATCGCGCCAGCCGTGATAGTCCT	CCTAGTCATAtttaGGTTATAATCGTACTAGTCGTGATAGTCCT
A6	A13G, T24C, A25G	0.0 ±0.0%	0.00416927	0.0155183	0.00688587	0.00885782	0.00342134	CCTAGTCATATTTAGGTTATAATCGTGCTAGTCGTGACGGTCCT	CCTAGTCATAtttaGGTTATAATCGTACTAGTCGTGATAGTCCT
A6	A8G, A13G, T24C	0.0 ±0.0%	0.00416927	0.0155183	0.00688587	0.00885782	0.00342134	CCTAGTCATATTTAGGTTATAGTCGTGCTAGTCGTGACAGTCCT	CCTAGTCATAtttaGGTTATAATCGTACTAGTCGTGATAGTCCT
A1		0.0 ±0.0%		0.0195908	0.00687848	0.0088231	0.00635617	AGTATTACGATTTAACCGCTATCAGCACGAGTATGGCGATCAGC
A4		0.0 ±0.0%		0.00373979	0.0227004	0.00881339	0.00948029	TCGTGGTACTTTTATGGCGATAGTCGTGCTCACACCACTGATCA
A3	A4G, A6G, T26C	0.0 ±0.0%	0.0055244	0.00855341	0.0123503	0.00880935	0.0019746	GGACTAGCACTTTACCAGTGTTAGCATGATCAGCATCACCAGGA	GGACTAGCACtttaCCAATATTAGCATGATCAGCATCACTAGGA
A2	A4G, A20G	0.0 ±0.0%	0.00390648	0.0129797	0.00948437	0.00879018	0.00264211	GATCATGAGCTTTACACGATTACGACTATTAGGGGTAGCACGAC	GATCATGAGCtttaCACAATTACGACTATTAGGAGTAGCACGAC
A3	A3G, T16C	0.0 ±0.0%	0.00828661	0.0149685	0.00308756	0.00878088	0.00343861	GGACTAGCACTTTACCGATATTAGCATGACCAGCATCACTAGGA	GGACTAGCACtttaCCAATATTAGCATGATCAGCATCACTAGGA
A6	A13G, A16G, T27C, T30C	0.0 ±0.0%	0.0166771	0.00620732	0.00344293	0.00877578	0.00403044	CCTAGTCATATTTAGGTTATAATCGTGCTGGTCGTGATAGCCCC	CCTAGTCATAtttaGGTTATAATCGTACTAGTCGTGATAGTCCT
A2	A5G, T16C, T22C	0.0 ±0.0%	0.00781296	0.00576876	0.0126458	0.00874251	0.00203892	GATCATGAGCTTTACACAGTTACGACTATCAGGAGCAGCACGAC	GATCATGAGCtttaCACAATTACGACTATTAGGAGTAGCACGAC
A6		0.0 ±0.0%		0.0124146	0.0137717	0.00872879	0.000678542	CCTAGTCATATTTAGGTTGTAATCGTACTGGTCGTGGTGGTCCT
A6		0.0 ±0.0%		0.0124146	0.0137717	0.00872879	0.000678542	CCTAGTCATATTTAGGTTATAATCGTGCTAGCCGTGATAGTCCC
A5		0.0 ±0.0%		0.011184	0.0149981	0.00872738	0.00190706	CTGATGCTCATTTAGTGTTAATGCTGATAATCCTCGCCATACCA
A4	A8G, T16C, T19C, T22C, A23G	0.0 ±0.0%	0.00871675	0.00934946	0.00810728	0.0087245	0.00035861	TCGTGGTACTTTTATGGTGATGGTCGTGCCCACACCGCTGATCA	TCGTGGTACTtttaTGGTGATAGTCGTGCTCATACTACTGATCA
A3	A3G, A6G, A9G, T22C	0.0 ±0.0%	0.00828661	0.00855341	0.00926269	0.0087009	0.000291262	GGACTAGCACTTTACCGATGTTGGCATGATCAGCACCACTAGGA	GGACTAGCACtttaCCAATATTAGCATGATCAGCATCACTAGGA
A6	A13G, T15C, T24C, T30C	0.0 ±0.0%	0.0166771	0.00931099		0.00866269	0.00368305	CCTAGTCATATTTAGGTTATAATCGTGCCAGTCGTGACAGTCCC	CCTAGTCATAtttaGGTTATAATCGTACTAGTCGTGATAGTCCT
A6	T12C, T24C, T30C	0.0 ±0.0%	0.0166771	0.00931099		0.00866269	0.00368305	CCTAGTCATATTTAGGTTATAATCGCACTAGTCGTGACAGTCCC	CCTAGTCATAtttaGGTTATAATCGTACTAGTCGTGATAGTCCT
A5	A25G, T26C	0.0 ±0.0%	0.00530983	0.003728	0.0168729	0.00863691	0.00414323	CTGATGCTCATTTAGTGTTAATGCTGATAATCCTCGTCGCACTA	CTGATGCTCAtttaGTGTTAATGCTGATAATCCTCGTCATACTA
A3	A4G, A9G, A21G	0.0 ±0.0%	0.0027622	0.0106918	0.0123503	0.0086014	0.0029586	GGACTAGCACTTTACCAGTATTGGCATGATCAGCGTCACTAGGA	GGACTAGCACtttaCCAATATTAGCATGATCAGCATCACTAGGA
A2	T15C, T16C, A17G, T22C	0.0 ±0.0%	0.00781296	0.0115375	0.00632291	0.0085578	0.00155071	GATCATGAGCTTTACACAATTACGACTACCGGGAGCAGCACGAC	GATCATGAGCtttaCACAATTACGACTATTAGGAGTAGCACGAC
A6	A5G, A13G, T18C, T24C, T30C	0.0 ±0.0%	0.0125078	0.00620732	0.00688587	0.00853367	0.00199671	CCTAGTCATATTTAGGTTGTAATCGTGCTAGCCGTGACAGTCCC	CCTAGTCATAtttaGGTTATAATCGTACTAGTCGTGATAGTCCT
A5	T8C	0.0 ±0.0%	0.0106197	0.00745601	0.00749906	0.00852491	0.00104745	CTGATGCTCATTTAGTGTTAACGCTGATAATCCTCGTCATACTA	CTGATGCTCAtttaGTGTTAATGCTGATAATCCTCGTCATACTA
A2	A8G, A11G, T16C, T22C	0.0 ±0.0%	0.0136727	0.00865314	0.00316146	0.00849576	0.00303535	GATCATGAGCTTTACACAATTGCGGCTATCAGGAGCAGCACGAC	GATCATGAGCtttaCACAATTACGACTATTAGGAGTAGCACGAC
A4	A8G, A20G, T22C, T25C	0.0 ±0.0%	0.00145279	0.0205688	0.00324291	0.00842151	0.0060956	TCGTGGTACTTTTATGGTGATGGTCGTGCTCATGCCACCGATCA	TCGTGGTACTtttaTGGTGATAGTCGTGCTCATACTACTGATCA
A6	T15C, T18C, T21C, T27C	0.0 ±0.0%	0.0125078	0.00931099	0.00344293	0.00842058	0.00265441	CCTAGTCATATTTAGGTTATAATCGTACCAGCCGCGATAGCCCT	CCTAGTCATAtttaGGTTATAATCGTACTAGTCGTGATAGTCCT
A2	A8G, A20G, A23G	0.0 ±0.0%	0.0117194	0.00721095	0.00632291	0.00841777	0.00167062	GATCATGAGCTTTACACAATTGCGACTATTAGGGGTGGCACGAC	GATCATGAGCtttaCACAATTACGACTATTAGGAGTAGCACGAC
A2	A11G, A14G, A23G	0.0 ±0.0%	0.00195324	0.00432657	0.0189687	0.00841618	0.00532057	GATCATGAGCTTTACACAATTACGGCTGTTAGGAGTGGCACGAC	GATCATGAGCtttaCACAATTACGACTATTAGGAGTAGCACGAC
A3	A3G, T8C, A9G	0.0 ±0.0%	0.013811	0.00213835	0.00926269	0.00840402	0.00339685	GGACTAGCACTTTACCGATATCGGCATGATCAGCATCACTAGGA	GGACTAGCACtttaCCAATATTAGCATGATCAGCATCACTAGGA
A4		0.0 ±0.0%		0.0186989	0.00648582	0.00839492	0.00610655	TCGTGGTACTTTTATGGTGATAGTCGCGCCCACACCACTGATCA
A2	A8G, A20G, T22C	0.0 ±0.0%	0.00585972	0.0129797	0.00632291	0.00838745	0.00230002	GATCATGAGCTTTACACAATTGCGACTATTAGGGGCAGCACGAC	GATCATGAGCtttaCACAATTACGACTATTAGGAGTAGCACGAC
A6	A7G, A13G, T24C, T30C	0.0 ±nan%	0.0250156			0.00833854		CCTAGTCATATTTAGGTTATGATCGTGCTAGTCGTGACAGTCCC	CCTAGTCATAtttaGGTTATAATCGTACTAGTCGTGATAGTCCT
A2	A4G, A8G, A11G, A14G	0.0 ±0.0%	0.00585972	0.0158641	0.00316146	0.00829509	0.00386383	GATCATGAGCTTTACACGATTGCGGCTGTTAGGAGTAGCACGAC	GATCATGAGCtttaCACAATTACGACTATTAGGAGTAGCACGAC
A6	T12C, A13G, T24C	0.0 ±0.0%	0.00833854	0.00620732	0.0103288	0.00829156	0.00119	CCTAGTCATATTTAGGTTATAATCGCGCTAGTCGTGACAGTCCT	CCTAGTCATAtttaGGTTATAATCGTACTAGTCGTGATAGTCCT
A6	A7G, T18C, T24C, T27C	0.0 ±0.0%	0.00833854	0.00620732	0.0103288	0.00829156	0.00119	CCTAGTCATATTTAGGTTATGATCGTACTAGCCGTGACAGCCCT	CCTAGTCATAtttaGGTTATAATCGTACTAGTCGTGATAGTCCT
A2	A5G, A11G	0.0 ±0.0%	0.0097662	0.00865314	0.00632291	0.00824742	0.00101448	GATCATGAGCTTTACACAGTTACGGCTATTAGGAGTAGCACGAC	GATCATGAGCtttaCACAATTACGACTATTAGGAGTAGCACGAC
A5		0.0 ±0.0%		0.011184	0.0131234	0.00810246	0.000969673	CTGATGCTCATTTAGTGTTAATGCTGATAATCCTCGTCATACTG
A3	T5C	0.0 ±0.0%	0.0055244	0.00641505	0.0123503	0.00809657	0.00214233	GGACTAGCACTTTACCAACATTAGCATGATCAGCATCACTAGGA	GGACTAGCACtttaCCAATATTAGCATGATCAGCATCACTAGGA
A2	A14G, T15C, T16C	0.0 ±0.0%	0.0156259	0.00865314		0.00809302	0.00348639	GATCATGAGCTTTACACAATTACGACTGCCAGGAGTAGCACGAC	GATCATGAGCtttaCACAATTACGACTATTAGGAGTAGCACGAC
A3	A3G, A6G, T22C, T26C	0.0 ±0.0%	0.00828661	0.0128301	0.00308756	0.00806809	0.00281455	GGACTAGCACTTTACCGATGTTAGCATGATCAGCACCACCAGGA	GGACTAGCACtttaCCAATATTAGCATGATCAGCATCACTAGGA
A4	T4C, T19C	0.0 ±0.0%	0.00581117	0.0149591	0.00324291	0.00800441	0.00355552	TCGTGGTACTTTTATGGCGATAGTCGTGCTCACACTACTGATCA	TCGTGGTACTtttaTGGTGATAGTCGTGCTCATACTACTGATCA
A3		0.0 ±0.0%		0.00855341	0.0154378	0.00799707	0.00344221	GGACTAGCACTTTACCAGTGTTAGCGTGATCAGCATCACTAGGA
A6	T12C, A13G, T21C, T24C	0.0 ±0.0%	0.0208464	0.00310366		0.00798334	0.00887135	CCTAGTCATATTTAGGTTATAATCGCGCTAGTCGCGACAGTCCT	CCTAGTCATAtttaGGTTATAATCGTACTAGTCGTGATAGTCCT
A4	A20G	0.0 ±0.0%	0.0101695	0.00560968	0.00810728	0.00796216	0.00131832	TCGTGGTACTTTTATGGTGATAGTCGTGCTCATGCTACTGATCA	TCGTGGTACTtttaTGGTGATAGTCGTGCTCATACTACTGATCA
A6	A7G, A16G, T24C, T27C	0.0 ±0.0%	0.00416927	0.00931099	0.0103288	0.00793635	0.00190632	CCTAGTCATATTTAGGTTATGATCGTACTGGTCGTGACAGCCCT	CCTAGTCATAtttaGGTTATAATCGTACTAGTCGTGATAGTCCT
A1	A4G, A7G, A10G, A13G, T18C	0.0 ±0.0%	0.00501718	0.0167921	0.00187595	0.00789509	0.00454001	AGTATTACGATTTAACCGCTGTCGGCGCGAGCATGACGATCAGC	AGTATTACGAtttaACCACTATCAGCACGAGTATGACGATCAGC
A4	T-2C, A8G, T19C, T22C	0.0 ±0.0%	0.00726396	0.0130892	0.00324291	0.00786537	0.00285826	TCGTGGTACTTTCATGGTGATGGTCGTGCTCACACCACTGATCA	TCGTGGTACTtttaTGGTGATAGTCGTGCTCATACTACTGATCA
A6	A7G, A16G, T24C, T27C, T30C	0.0 ±0.0%	0.0166771		0.00688587	0.00785432	0.00489561	CCTAGTCATATTTAGGTTATGATCGTACTGGTCGTGACAGCCCC	CCTAGTCATAtttaGGTTATAATCGTACTAGTCGTGATAGTCCT
A2	A2G, A4G, A8G	0.0 ±0.0%	0.0117194	0.00865314	0.00316146	0.00784468	0.00250333	GATCATGAGCTTTACGCGATTGCGACTATTAGGAGTAGCACGAC	GATCATGAGCtttaCACAATTACGACTATTAGGAGTAGCACGAC
A6	A5G, A13G, T15C	0.0 ±0.0%	0.00416927	0.0124146	0.00688587	0.00782326	0.00242594	CCTAGTCATATTTAGGTTGTAATCGTGCCAGTCGTGATAGTCCT	CCTAGTCATAtttaGGTTATAATCGTACTAGTCGTGATAGTCCT
A6	A8G, A13G, T21C	0.0 ±0.0%	0.00416927	0.0124146	0.00688587	0.00782326	0.00242594	CCTAGTCATATTTAGGTTATAGTCGTGCTAGTCGCGATAGTCCT	CCTAGTCATAtttaGGTTATAATCGTACTAGTCGTGATAGTCCT
A6	T12C, T18C, T21C, T24C, T27C	0.0 ±0.0%	0.00416927	0.0124146	0.00688587	0.00782326	0.00242594	CCTAGTCATATTTAGGTTATAATCGCACTAGCCGCGACAGCCCT	CCTAGTCATAtttaGGTTATAATCGTACTAGTCGTGATAGTCCT
A3	A9G, A12G, T13C	0.0 ±0.0%	0.0027622	0.00213835	0.0185254	0.00780864	0.00536139	GGACTAGCACTTTACCAATATTGGCGCGATCAGCATCACTAGGA	GGACTAGCACtttaCCAATATTAGCATGATCAGCATCACTAGGA
A1	A4G, A13G, A16G, A19G	0.0 ±0.0%	0.00501718	0.0139935	0.00437722	0.00779595	0.00310425	AGTATTACGATTTAACCGCTATCAGCGCGGGTGTGACGATCAGC	AGTATTACGAtttaACCACTATCAGCACGAGTATGACGATCAGC
A2		0.0 ±0.0%		0.00432657	0.0189687	0.0077651	0.00732108	GATCATGAGCTTTACACAATTGCGGCTATTGGGAGTGGCACGAC
A3		0.0 ±0.0%		0.0171068	0.00617513	0.00776065	0.00546584	GGACTAGCACTTTACCAGTATTGGCGTGATCAGCATCACCAGGA
A6	A7G, T12C, T18C, T21C, T24C	0.0 ±0.0%	0.0166771	0.00310366	0.00344293	0.00774123	0.004469	CCTAGTCATATTTAGGTTATGATCGCACTAGCCGCGACAGTCCT	CCTAGTCATAtttaGGTTATAATCGTACTAGTCGTGATAGTCCT
A6	T27C, T30C	0.0 ±0.0%	0.0166771	0.00310366	0.00344293	0.00774123	0.004469	CCTAGTCATATTTAGGTTATAATCGTACTAGTCGTGATAGCCCC	CCTAGTCATAtttaGGTTATAATCGTACTAGTCGTGATAGTCCT
A6	A5G, T15C, A16G	0.0 ±0.0%	0.00416927	0.0155183	0.00344293	0.00771017	0.0039097	CCTAGTCATATTTAGGTTGTAATCGTACCGGTCGTGATAGTCCT	CCTAGTCATAtttaGGTTATAATCGTACTAGTCGTGATAGTCCT
A3	A3G, A4G, A9G, T22C, T26C	0.0 ±0.0%	0.00828661	0.00855341	0.00617513	0.00767171	0.000752246	GGACTAGCACTTTACCGGTATTGGCATGATCAGCACCACCAGGA	GGACTAGCACtttaCCAATATTAGCATGATCAGCATCACTAGGA
A2	T16C, A20G, A23G	0.0 ±0.0%	0.00195324	0.0115375	0.00948437	0.00765837	0.00291349	GATCATGAGCTTTACACAATTACGACTATCAGGGGTGGCACGAC	GATCATGAGCtttaCACAATTACGACTATTAGGAGTAGCACGAC
A4	A18G, T19C	0.0 ±0.0%	0.00726396	0.00747957	0.00810728	0.00761693	0.000252948	TCGTGGTACTTTTATGGTGATAGTCGTGCTCGCACTACTGATCA	TCGTGGTACTtttaTGGTGATAGTCGTGCTCATACTACTGATCA
A3	A3G, A4G, A6G, T26C	0.0 ±0.0%	0.0165732		0.00617513	0.00758278	0.00519904	GGACTAGCACTTTACCGGTGTTAGCATGATCAGCATCACCAGGA	GGACTAGCACtttaCCAATATTAGCATGATCAGCATCACTAGGA
A3	A4G, T22C	0.0 ±0.0%	0.0027622	0.0106918	0.00926269	0.00757222	0.00244013	GGACTAGCACTTTACCAGTATTAGCATGATCAGCACCACTAGGA	GGACTAGCACtttaCCAATATTAGCATGATCAGCATCACTAGGA
A3	A3G, A4G, A9G, A12G, T26C	0.0 ±0.0%	0.0027622	0.0106918	0.00926269	0.00757222	0.00244013	GGACTAGCACTTTACCGGTATTGGCGTGATCAGCATCACCAGGA	GGACTAGCACtttaCCAATATTAGCATGATCAGCATCACTAGGA
A2	A11G, A20G, T22C	0.0 ±0.0%	0.0195324		0.00316146	0.00756462	0.00818547	GATCATGAGCTTTACACAATTACGGCTATTAGGGGCAGCACGAC	GATCATGAGCtttaCACAATTACGACTATTAGGAGTAGCACGAC
A1	A-1G, A4G, A10G, T18C	0.0 ±nan%	0.0225773			0.00752578		AGTATTACGATTTGACCGCTATCGGCACGAGCATGACGATCAGC	AGTATTACGAtttaACCACTATCAGCACGAGTATGACGATCAGC
A2	T7C	0.0 ±0.0%	0.00585972	0.00721095	0.00948437	0.00751834	0.00105757	GATCATGAGCTTTACACAATCACGACTATTAGGAGTAGCACGAC	GATCATGAGCtttaCACAATTACGACTATTAGGAGTAGCACGAC
A6	A7G, A13G, T15C	0.0 ±0.0%	0.0125078	0.00310366	0.00688587	0.00749912	0.00273201	CCTAGTCATATTTAGGTTATGATCGTGCCAGTCGTGATAGTCCT	CCTAGTCATAtttaGGTTATAATCGTACTAGTCGTGATAGTCCT
A6	A5G, A7G, A13G, T27C	0.0 ±0.0%	0.0125078	0.00310366	0.00688587	0.00749912	0.00273201	CCTAGTCATATTTAGGTTGTGATCGTGCTAGTCGTGATAGCCCT	CCTAGTCATAtttaGGTTATAATCGTACTAGTCGTGATAGTCCT
A1	A13G, T20C	0.0 ±0.0%	0.00501718	0.0111948	0.00625317	0.00748837	0.00188723	AGTATTACGATTTAACCACTATCAGCGCGAGTACGACGATCAGC	AGTATTACGAtttaACCACTATCAGCACGAGTATGACGATCAGC
A1	A4G, A7G, A16G, A19G	0.0 ±0.0%	0.00250859	0.0111948	0.00875443	0.00748593	0.00258645	AGTATTACGATTTAACCGCTGTCAGCACGGGTGTGACGATCAGC	AGTATTACGAtttaACCACTATCAGCACGAGTATGACGATCAGC
A5		0.0 ±0.0%		0.00745601	0.0149981	0.00748471	0.00377106	CTGATGCTCATTTAGTGTTAATGCTGACAACCCTCGTCACACCA
A5		0.0 ±0.0%		0.011184	0.0112486	0.00747754	3.22898e-05	CTGATGCTCATTTAGTGTTAATGCTGATGACCCCCGTCATACTA
A6		0.0 ±0.0%		0.0155183	0.00688587	0.00746806	0.00431622	CCTAGTCATATTTAGGTTATAATCGCACTAGTCGCGACAGCCCC
A4	A6G, A8G, T19C, A20G, A23G	0.0 ±0.0%	0.00145279	0.0112194	0.00972873	0.00746696	0.00303772	TCGTGGTACTTTTATGGTGGTGGTCGTGCTCACGCTGCTGATCA	TCGTGGTACTtttaTGGTGATAGTCGTGCTCATACTACTGATCA
A5	A7G, A15G	0.0 ±0.0%	0.00530983	0.003728	0.0131234	0.00738706	0.00290427	CTGATGCTCATTTAGTGTTAGTGCTGATGATCCTCGTCATACTA	CTGATGCTCAtttaGTGTTAATGCTGATAATCCTCGTCATACTA
A5	T20C, A27G	0.0 ±0.0%	0.00530983	0.011184	0.0056243	0.00737271	0.00190781	CTGATGCTCATTTAGTGTTAATGCTGATAATCCCCGTCATGCTA	CTGATGCTCAtttaGTGTTAATGCTGATAATCCTCGTCATACTA
A5	T20C, T23C, T26C, T29C	0.0 ±0.0%	0.00530983	0.011184	0.0056243	0.00737271	0.00190781	CTGATGCTCATTTAGTGTTAATGCTGATAATCCCCGCCACACCA	CTGATGCTCAtttaGTGTTAATGCTGATAATCCTCGTCATACTA
A2	A8G, A17G, T22C, A23G	0.0 ±0.0%	0.00195324	0.00432657	0.0158073	0.00736236	0.00427768	GATCATGAGCTTTACACAATTGCGACTATTGGGAGCGGCACGAC	GATCATGAGCtttaCACAATTACGACTATTAGGAGTAGCACGAC
A3	A12G, A21G, T26C	0.0 ±0.0%	0.00828661	0.0106918	0.00308756	0.00735531	0.00224399	GGACTAGCACTTTACCAATATTAGCGTGATCAGCGTCACCAGGA	GGACTAGCACtttaCCAATATTAGCATGATCAGCATCACTAGGA
A2		0.0 ±0.0%		0.00288438	0.0189687	0.00728437	0.00804218	GATCATGAGCTTTACACAATTGCGACTGTTGGGAGTGGCACGAC
A6	A7G, T12C, T15C, T18C, T24C	0.0 ±0.0%	0.00833854	0.00310366	0.0103288	0.007257	0.00215468	CCTAGTCATATTTAGGTTATGATCGCACCAGCCGTGACAGTCCT	CCTAGTCATAtttaGGTTATAATCGTACTAGTCGTGATAGTCCT
A2	A2G, A11G	0.0 ±0.0%	0.00390648	0.0115375	0.00632291	0.00725564	0.00225172	GATCATGAGCTTTACGCAATTACGGCTATTAGGAGTAGCACGAC	GATCATGAGCtttaCACAATTACGACTATTAGGAGTAGCACGAC
A4	A8G, T19C, T22C, T25C, T28C	0.0 ±0.0%	0.00290558	0.00747957	0.0113502	0.00724511	0.00244056	TCGTGGTACTTTTATGGTGATGGTCGTGCTCACACCACCGACCA	TCGTGGTACTtttaTGGTGATAGTCGTGCTCATACTACTGATCA
A1	T20C	0.0 ±0.0%	0.00752578	0.00839607	0.00562785	0.00718323	0.000817265	AGTATTACGATTTAACCACTATCAGCACGAGTACGACGATCAGC	AGTATTACGAtttaACCACTATCAGCACGAGTATGACGATCAGC
A3	A4G, A18G	0.0 ±0.0%	0.0027622	0.00641505	0.0123503	0.00717584	0.00279385	GGACTAGCACTTTACCAGTATTAGCATGATCGGCATCACTAGGA	GGACTAGCACtttaCCAATATTAGCATGATCAGCATCACTAGGA
A3	A3G, A6G, T22C	0.0 ±0.0%	0.0110488	0.0042767	0.00617513	0.00716688	0.00201685	GGACTAGCACTTTACCGATGTTAGCATGATCAGCACCACTAGGA	GGACTAGCACtttaCCAATATTAGCATGATCAGCATCACTAGGA
A3	A3G, A9G, A15G	0.0 ±0.0%	0.0055244	0.0128301	0.00308756	0.00714736	0.00292716	GGACTAGCACTTTACCGATATTGGCATGGTCAGCATCACTAGGA	GGACTAGCACtttaCCAATATTAGCATGATCAGCATCACTAGGA
A6	A7G, A13G, T24C, T27C, T30C	0.0 ±0.0%	0.00833854	0.00620732	0.00688587	0.00714391	0.000628614	CCTAGTCATATTTAGGTTATGATCGTGCTAGTCGTGACAGCCCC	CCTAGTCATAtttaGGTTATAATCGTACTAGTCGTGATAGTCCT
A6	T21C, T24C, T27C, T30C	0.0 ±0.0%	0.00833854	0.00620732	0.00688587	0.00714391	0.000628614	CCTAGTCATATTTAGGTTATAATCGTACTAGTCGCGACAGCCCC	CCTAGTCATAtttaGGTTATAATCGTACTAGTCGTGATAGTCCT
A6	A16G, T18C, T24C, A25G	0.0 ±0.0%	0.00416927		0.0172147	0.00712798	0.0065227	CCTAGTCATATTTAGGTTATAATCGTACTGGCCGTGACGGTCCT	CCTAGTCATAtttaGGTTATAATCGTACTAGTCGTGATAGTCCT
A6	A13G, T21C, T24C, T27C, T30C	0.0 ±0.0%	0.00416927		0.0172147	0.00712798	0.0065227	CCTAGTCATATTTAGGTTATAATCGTGCTAGTCGCGACAGCCCC	CCTAGTCATAtttaGGTTATAATCGTACTAGTCGTGATAGTCCT
A5	T-13C	0.0 ±nan%	0.0212393			0.00707977		CCGATGCTCATTTAGTGTTAATGCTGATAATCCTCGTCATACTA	CTGATGCTCAtttaGTGTTAATGCTGATAATCCTCGTCATACTA
A3	A3G, A18G, T26C	0.0 ±0.0%	0.0055244	0.00641505	0.00926269	0.00706738	0.00112736	GGACTAGCACTTTACCGATATTAGCATGATCGGCATCACCAGGA	GGACTAGCACtttaCCAATATTAGCATGATCAGCATCACTAGGA
A3	A3G, A6G, A9G, A21G, T26C	0.0 ±0.0%	0.0055244	0.00641505	0.00926269	0.00706738	0.00112736	GGACTAGCACTTTACCGATGTTGGCATGATCAGCGTCACCAGGA	GGACTAGCACtttaCCAATATTAGCATGATCAGCATCACTAGGA
A3		0.0 ±0.0%		0.0149685	0.00617513	0.00704786	0.00439667	GGACTAGCACTTTACCAATGTTGGCATGATCGGCATCACTAGGA
A6	A5G, A7G, A13G, T21C, T24C	0.0 ±0.0%	0.00833854	0.00931099	0.00344293	0.00703082	0.00181578	CCTAGTCATATTTAGGTTGTGATCGTGCTAGTCGCGACAGTCCT	CCTAGTCATAtttaGGTTATAATCGTACTAGTCGTGATAGTCCT
A6	A5G, A7G, A8G, A13G	0.0 ±0.0%	0.00416927	0.00310366	0.0137717	0.00701489	0.0033924	CCTAGTCATATTTAGGTTGTGGTCGTGCTAGTCGTGATAGTCCT	CCTAGTCATAtttaGGTTATAATCGTACTAGTCGTGATAGTCCT
A6	A8G, A16G, T18C	0.0 ±0.0%	0.00416927	0.00310366	0.0137717	0.00701489	0.0033924	CCTAGTCATATTTAGGTTATAGTCGTACTGGCCGTGATAGTCCT	CCTAGTCATAtttaGGTTATAATCGTACTAGTCGTGATAGTCCT
A1	A4G, A7G, A10G, A16G	0.0 ±0.0%	0.00250859	0.00839607	0.0100051	0.00696991	0.0022785	AGTATTACGATTTAACCGCTGTCGGCACGGGTATGACGATCAGC	AGTATTACGAtttaACCACTATCAGCACGAGTATGACGATCAGC
A3	A9G, T16C, T22C, T26C	0.0 ±0.0%	0.0165732	0.0042767		0.00694997	0.00614825	GGACTAGCACTTTACCAATATTGGCATGACCAGCACCACCAGGA	GGACTAGCACtttaCCAATATTAGCATGATCAGCATCACTAGGA
A6	A13G, T15C, A25G	0.0 ±nan%	0.0208464			0.00694879		CCTAGTCATATTTAGGTTATAATCGTGCCAGTCGTGATGGTCCT	CCTAGTCATAtttaGGTTATAATCGTACTAGTCGTGATAGTCCT
A6	A8G, A13G, T30C	0.0 ±nan%	0.0208464			0.00694879		CCTAGTCATATTTAGGTTATAGTCGTGCTAGTCGTGATAGTCCC	CCTAGTCATAtttaGGTTATAATCGTACTAGTCGTGATAGTCCT
A2	T16C, A26G	0.0 ±0.0%	0.00585972	0.00865314	0.00632291	0.00694526	0.000864347	GATCATGAGCTTTACACAATTACGACTATCAGGAGTAGCGCGAC	GATCATGAGCtttaCACAATTACGACTATTAGGAGTAGCACGAC
A6	A5G, A7G, A16G, A25G	0.0 ±0.0%	0.00416927	0.00620732	0.0103288	0.0069018	0.00181169	CCTAGTCATATTTAGGTTGTGATCGTACTGGTCGTGATGGTCCT	CCTAGTCATAtttaGGTTATAATCGTACTAGTCGTGATAGTCCT
A6	A16G, T24C, A25G, T27C	0.0 ±0.0%	0.00416927	0.00620732	0.0103288	0.0069018	0.00181169	CCTAGTCATATTTAGGTTATAATCGTACTGGTCGTGACGGCCCT	CCTAGTCATAtttaGGTTATAATCGTACTAGTCGTGATAGTCCT
A6	A7G, A13G, A16G, A25G	0.0 ±0.0%	0.00416927	0.00620732	0.0103288	0.0069018	0.00181169	CCTAGTCATATTTAGGTTATGATCGTGCTGGTCGTGATGGTCCT	CCTAGTCATAtttaGGTTATAATCGTACTAGTCGTGATAGTCCT
A6	A7G, T12C, T15C, A16G	0.0 ±0.0%	0.00416927	0.00620732	0.0103288	0.0069018	0.00181169	CCTAGTCATATTTAGGTTATGATCGCACCGGTCGTGATAGTCCT	CCTAGTCATAtttaGGTTATAATCGTACTAGTCGTGATAGTCCT
A3	A9G, T13C, T22C	0.0 ±0.0%	0.0110488	0.00641505	0.00308756	0.00685048	0.0023085	GGACTAGCACTTTACCAATATTGGCACGATCAGCACCACTAGGA	GGACTAGCACtttaCCAATATTAGCATGATCAGCATCACTAGGA
A5		0.0 ±0.0%		0.014912	0.0056243	0.00684544	0.00464386	CTGATGCTCATTTAGTGTTAATGCTGATGACCCTCGCCATACTA
A6	A16G, A25G, T30C	0.0 ±0.0%	0.00416927	0.00931099	0.00688587	0.00678871	0.00148508	CCTAGTCATATTTAGGTTATAATCGTACTGGTCGTGATGGTCCC	CCTAGTCATAtttaGGTTATAATCGTACTAGTCGTGATAGTCCT
A6	A5G, A13G, A16G, T18C, T21C, T24C	0.0 ±0.0%	0.00416927	0.00931099	0.00688587	0.00678871	0.00148508	CCTAGTCATATTTAGGTTGTAATCGTGCTGGCCGCGACAGTCCT	CCTAGTCATAtttaGGTTATAATCGTACTAGTCGTGATAGTCCT
A6	T12C, A16G, A25G	0.0 ±0.0%	0.00416927	0.00931099	0.00688587	0.00678871	0.00148508	CCTAGTCATATTTAGGTTATAATCGCACTGGTCGTGATGGTCCT	CCTAGTCATAtttaGGTTATAATCGTACTAGTCGTGATAGTCCT
A1	A13G, A16G, A19G	0.0 ±0.0%	0.012543	0.00279869	0.00500253	0.00678139	0.0029502	AGTATTACGATTTAACCACTATCAGCGCGGGTGTGACGATCAGC	AGTATTACGAtttaACCACTATCAGCACGAGTATGACGATCAGC
A6		0.0 ±0.0%		0.00310366	0.0172147	0.00677278	0.0070555	CCTAGTCATATTTAGGTTGTAATCGTGCTGGTCGCGACAGTCCT
A6		0.0 ±0.0%		0.00310366	0.0172147	0.00677278	0.0070555	CCTAGTCATATTTAGGTTGTAATCGCACTGGTCGTGATAGTCCT
A6		0.0 ±0.0%		0.00310366	0.0172147	0.00677278	0.0070555	CCTAGTCATATTTAGGTTGTAATCGTACTAGTCGTGATGGCCCT
A6		0.0 ±0.0%		0.00310366	0.0172147	0.00677278	0.0070555	CCTAGTCATATTTAGGTTATAATCGTACTGGTCGTGATGGCCCT
A3	A9G, T13C, A21G	0.0 ±0.0%	0.0055244	0.00855341	0.00617513	0.00675098	0.000920582	GGACTAGCACTTTACCAATATTGGCACGATCAGCGTCACTAGGA	GGACTAGCACtttaCCAATATTAGCATGATCAGCATCACTAGGA
A3	T-2C, A9G	0.0 ±0.0%	0.0055244	0.00855341	0.00617513	0.00675098	0.000920582	GGACTAGCACTTCACCAATATTGGCATGATCAGCATCACTAGGA	GGACTAGCACtttaCCAATATTAGCATGATCAGCATCACTAGGA
A5	A15G, T29C	0.0 ±0.0%	0.00530983	0.011184	0.00374953	0.00674779	0.00226338	CTGATGCTCATTTAGTGTTAATGCTGATGATCCTCGTCATACCA	CTGATGCTCAtttaGTGTTAATGCTGATAATCCTCGTCATACTA
A6	A5G, A13G, A16G, T24C, T27C	0.0 ±0.0%	0.0166771		0.00344293	0.00670667	0.00661708	CCTAGTCATATTTAGGTTGTAATCGTGCTGGTCGTGACAGCCCT	CCTAGTCATAtttaGGTTATAATCGTACTAGTCGTGATAGTCCT
A6	A16G, A23G, T24C, T27C	0.0 ±0.0%	0.0166771		0.00344293	0.00670667	0.00661708	CCTAGTCATATTTAGGTTATAATCGTACTGGTCGTGGCAGCCCT	CCTAGTCATAtttaGGTTATAATCGTACTAGTCGTGATAGTCCT
A6	T12C, T24C, T27C	0.0 ±0.0%	0.00416927	0.0124146	0.00344293	0.00667562	0.00287717	CCTAGTCATATTTAGGTTATAATCGCACTAGTCGTGACAGCCCT	CCTAGTCATAtttaGGTTATAATCGTACTAGTCGTGATAGTCCT
A3		0.0 ±0.0%		0.0106918	0.00926269	0.00665148	0.000714533	GGACTAGCACTTTACCGATATTGGCATGATCGGCATCACCAGGA
A6	A5G, A13G, A16G, T18C, T21C	0.0 ±0.0%	0.00416927	0.0155183		0.00656253	0.00567452	CCTAGTCATATTTAGGTTGTAATCGTGCTGGCCGCGATAGTCCT	CCTAGTCATAtttaGGTTATAATCGTACTAGTCGTGATAGTCCT
A6	A8G, T15C, T18C, T21C	0.0 ±0.0%	0.00416927	0.0155183		0.00656253	0.00567452	CCTAGTCATATTTAGGTTATAGTCGTACCAGCCGCGATAGTCCT	CCTAGTCATAtttaGGTTATAATCGTACTAGTCGTGATAGTCCT
A6		0.0 ±0.0%		0.00931099	0.0103288	0.0065466	0.000508907	CCTAGTCATATTTAGGTTGTAATCGTGCTGGTCGTGATAGCCCT
A6		0.0 ±0.0%		0.00931099	0.0103288	0.0065466	0.000508907	CCTAGTCATATTTAGGTTATAATCGTGCTAGTCGTGGTAGTCCT
A2		0.0 ±0.0%		0.0100953	0.00948437	0.00652657	0.000305481	GATCATGAGCTTTACACAATTACGACTGTCAGGAGCGGCACGAC
A2	A4G, A8G, A17G, A23G	0.0 ±0.0%	0.0136727	0.00576876		0.00648048	0.00395196	GATCATGAGCTTTACACGATTGCGACTATTGGGAGTGGCACGAC	GATCATGAGCtttaCACAATTACGACTATTAGGAGTAGCACGAC
A6	A7G, T12C, T27C	0.0 ±0.0%	0.0125078		0.00688587	0.00646456	0.00281098	CCTAGTCATATTTAGGTTATGATCGCACTAGTCGTGATAGCCCT	CCTAGTCATAtttaGGTTATAATCGTACTAGTCGTGATAGTCCT
A2	A11G, T16C, A23G	0.0 ±0.0%	0.00585972	0.00721095	0.00632291	0.00646453	0.000396441	GATCATGAGCTTTACACAATTACGGCTATCAGGAGTGGCACGAC	GATCATGAGCtttaCACAATTACGACTATTAGGAGTAGCACGAC
A3	A3G, A9G, T16C	0.0 ±0.0%	0.0027622	0.0042767	0.0123503	0.00646305	0.00297589	GGACTAGCACTTTACCGATATTGGCATGACCAGCATCACTAGGA	GGACTAGCACtttaCCAATATTAGCATGATCAGCATCACTAGGA
A2	A4G, T22C, A23G	0.0 ±0.0%	0.00781296	0.0115375		0.00645016	0.00186228	GATCATGAGCTTTACACGATTACGACTATTAGGAGCGGCACGAC	GATCATGAGCtttaCACAATTACGACTATTAGGAGTAGCACGAC
A6		0.0 ±0.0%		0.0124146	0.00688587	0.00643351	0.00276439	CCTAGTCATATTTAGGTTGTGATCGTGCTGGCCGTGATAGTCCT
A6		0.0 ±0.0%		0.0124146	0.00688587	0.00643351	0.00276439	CCTAGTCATATTTAGGTTATGATCGTACTGGTCGTGACAGTCCC
A6		0.0 ±0.0%		0.0124146	0.00688587	0.00643351	0.00276439	CCTAGTCATATTTAGGTTATAATCGTGCTGGCCGCGACAGTCCT
A2	A8G, A11G, T16C	0.0 ±0.0%	0.00390648	0.00576876	0.00948437	0.00638653	0.00163956	GATCATGAGCTTTACACAATTGCGGCTATCAGGAGTAGCACGAC	GATCATGAGCtttaCACAATTACGACTATTAGGAGTAGCACGAC
A3	A3G, A6G, A9G, A12G, A21G	0.0 ±0.0%	0.0055244	0.0042767	0.00926269	0.0063546	0.00149799	GGACTAGCACTTTACCGATGTTGGCGTGATCAGCGTCACTAGGA	GGACTAGCACtttaCCAATATTAGCATGATCAGCATCACTAGGA
A6	A7G, T12C, T21C, T24C	0.0 ±0.0%	0.0125078	0.00310366	0.00344293	0.00635147	0.00307973	CCTAGTCATATTTAGGTTATGATCGCACTAGTCGCGACAGTCCT	CCTAGTCATAtttaGGTTATAATCGTACTAGTCGTGATAGTCCT
A6	A7G, T12C, T15C, T18C, T21C, T24C	0.0 ±0.0%	0.0125078	0.00310366	0.00344293	0.00635147	0.00307973	CCTAGTCATATTTAGGTTATGATCGCACCAGCCGCGACAGTCCT	CCTAGTCATAtttaGGTTATAATCGTACTAGTCGTGATAGTCCT
A6	A5G, A16G, A23G, T24C	0.0 ±0.0%	0.0125078	0.00310366	0.00344293	0.00635147	0.00307973	CCTAGTCATATTTAGGTTGTAATCGTACTGGTCGTGGCAGTCCT	CCTAGTCATAtttaGGTTATAATCGTACTAGTCGTGATAGTCCT
A6	A16G, T24C, A25G, T30C	0.0 ±0.0%	0.0125078	0.00310366	0.00344293	0.00635147	0.00307973	CCTAGTCATATTTAGGTTATAATCGTACTGGTCGTGACGGTCCC	CCTAGTCATAtttaGGTTATAATCGTACTAGTCGTGATAGTCCT
A6	T12C, T18C, T24C, T30C	0.0 ±0.0%	0.0125078	0.00310366	0.00344293	0.00635147	0.00307973	CCTAGTCATATTTAGGTTATAATCGCACTAGCCGTGACAGTCCC	CCTAGTCATAtttaGGTTATAATCGTACTAGTCGTGATAGTCCT
A6	T18C, T21C, A25G	0.0 ±0.0%	0.0125078	0.00310366	0.00344293	0.00635147	0.00307973	CCTAGTCATATTTAGGTTATAATCGTACTAGCCGCGATGGTCCT	CCTAGTCATAtttaGGTTATAATCGTACTAGTCGTGATAGTCCT
A6	T15C, T18C, T21C, T30C	0.0 ±0.0%	0.0125078	0.00310366	0.00344293	0.00635147	0.00307973	CCTAGTCATATTTAGGTTATAATCGTACCAGCCGCGATAGTCCC	CCTAGTCATAtttaGGTTATAATCGTACTAGTCGTGATAGTCCT
A1		0.0 ±0.0%		0.0139935	0.00500253	0.00633199	0.00449546	AGTATTACGATTTAACCGCTATCAGCACGGGCGCGACGATCAGC
A6		0.0 ±0.0%		0.0155183	0.00344293	0.00632041	0.00603769	CCTAGTCATATTTAGGTTATAATCGTACTGGCCGTGGTGGTCCT
A6		0.0 ±0.0%		0.0155183	0.00344293	0.00632041	0.00603769	CCTAGTCATATTTAGGTTATAATCGCGCTAGCCGCGATAGTCCT
A4	A6G, T16C, T19C	0.0 ±0.0%	0.00871675	0.00373979	0.00648582	0.00631412	0.00143929	TCGTGGTACTTTTATGGTGGTAGTCGTGCCCACACTACTGATCA	TCGTGGTACTtttaTGGTGATAGTCGTGCTCATACTACTGATCA
A6	T15C, T21C, T27C	0.0 ±0.0%	0.0125078	0.00620732		0.00623838	0.00315025	CCTAGTCATATTTAGGTTATAATCGTACCAGTCGCGATAGCCCT	CCTAGTCATAtttaGGTTATAATCGTACTAGTCGTGATAGTCCT
A6	A5G, A8G, A13G, T18C, T21C, T24C	0.0 ±0.0%	0.0125078	0.00620732		0.00623838	0.00315025	CCTAGTCATATTTAGGTTGTAGTCGTGCTAGCCGCGACAGTCCT	CCTAGTCATAtttaGGTTATAATCGTACTAGTCGTGATAGTCCT
A5		0.0 ±0.0%		0.00745601	0.0112486	0.00623487	0.00189629	CTGATGCTCATTTAGTGTTGATGCTGATAACCCCCGTCATACTA
A2	T13C, A17G	0.0 ±0.0%	0.0097662	0.00576876	0.00316146	0.00623214	0.00192065	GATCATGAGCTTTACACAATTACGACCATTGGGAGTAGCACGAC	GATCATGAGCtttaCACAATTACGACTATTAGGAGTAGCACGAC
A3	A9G, A18G, T22C, T26C	0.0 ±0.0%	0.0027622	0.0128301	0.00308756	0.00622662	0.00330308	GGACTAGCACTTTACCAATATTGGCATGATCGGCACCACCAGGA	GGACTAGCACtttaCCAATATTAGCATGATCAGCATCACTAGGA
A2	A11G, A14G, T16C	0.0 ±0.0%	0.00195324	0.00721095	0.00948437	0.00621619	0.00223022	GATCATGAGCTTTACACAATTACGGCTGTCAGGAGTAGCACGAC	GATCATGAGCtttaCACAATTACGACTATTAGGAGTAGCACGAC
A3	A18G, T26C	0.0 ±0.0%	0.0110488	0.0042767	0.00308756	0.00613769	0.00247944	GGACTAGCACTTTACCAATATTAGCATGATCGGCATCACCAGGA	GGACTAGCACtttaCCAATATTAGCATGATCAGCATCACTAGGA
A5	A13G, T14C	0.0 ±0.0%	0.00530983	0.003728	0.00937383	0.00613722	0.00168149	CTGATGCTCATTTAGTGTTAATGCTGGCAATCCTCGTCATACTA	CTGATGCTCAtttaGTGTTAATGCTGATAATCCTCGTCATACTA
A5	T14C, T17C, T23C, T26C	0.0 ±0.0%	0.00530983	0.003728	0.00937383	0.00613722	0.00168149	CTGATGCTCATTTAGTGTTAATGCTGACAACCCTCGCCACACTA	CTGATGCTCAtttaGTGTTAATGCTGATAATCCTCGTCATACTA
A4	T25C	0.0 ±0.0%	0.00581117	0.00934946	0.00324291	0.00613451	0.00177021	TCGTGGTACTTTTATGGTGATAGTCGTGCTCATACTACCGATCA	TCGTGGTACTtttaTGGTGATAGTCGTGCTCATACTACTGATCA
A5	T2C	0.0 ±0.0%	0.00530983	0.00745601	0.0056243	0.00613004	0.000669168	CTGATGCTCATTTAGCGTTAATGCTGATAATCCTCGTCATACTA	CTGATGCTCAtttaGTGTTAATGCTGATAATCCTCGTCATACTA
A2	A8G, T15C, T16C	0.0 ±0.0%	0.00195324	0.0100953	0.00632291	0.00612383	0.00235253	GATCATGAGCTTTACACAATTGCGACTACCAGGAGTAGCACGAC	GATCATGAGCtttaCACAATTACGACTATTAGGAGTAGCACGAC
A6	A13G, A16G, T24C, A25G	0.0 ±0.0%	0.00833854	0.00310366	0.00688587	0.00610936	0.00156026	CCTAGTCATATTTAGGTTATAATCGTGCTGGTCGTGACGGTCCT	CCTAGTCATAtttaGGTTATAATCGTACTAGTCGTGATAGTCCT
A6	A5G, A8G, T18C, T24C	0.0 ±0.0%	0.00833854	0.00310366	0.00688587	0.00610936	0.00156026	CCTAGTCATATTTAGGTTGTAGTCGTACTAGCCGTGACAGTCCT	CCTAGTCATAtttaGGTTATAATCGTACTAGTCGTGATAGTCCT
A4	A8G, A18G, T19C, A20G, T25C	0.0 ±0.0%	0.00435837	0.00747957	0.00648582	0.00610792	0.000920611	TCGTGGTACTTTTATGGTGATGGTCGTGCTCGCGCTACCGATCA	TCGTGGTACTtttaTGGTGATAGTCGTGCTCATACTACTGATCA
A3	A4G, A9G, T22C	0.0 ±0.0%	0.0055244	0.00641505	0.00617513	0.00603819	0.000266068	GGACTAGCACTTTACCAGTATTGGCATGATCAGCACCACTAGGA	GGACTAGCACtttaCCAATATTAGCATGATCAGCATCACTAGGA
A3	A9G, A27G	0.0 ±0.0%	0.0055244	0.00641505	0.00617513	0.00603819	0.000266068	GGACTAGCACTTTACCAATATTGGCATGATCAGCATCACTGGGA	GGACTAGCACtttaCCAATATTAGCATGATCAGCATCACTAGGA
A5	T17C, T20C, T23C, T26C, T29C	0.0 ±0.0%	0.0106197	0.00745601		0.00602522	0.00158182	CTGATGCTCATTTAGTGTTAATGCTGATAACCCCCGCCACACCA	CTGATGCTCAtttaGTGTTAATGCTGATAATCCTCGTCATACTA
A5	T14C, T17C, T20C, T26C, T29C	0.0 ±0.0%	0.0106197	0.00745601		0.00602522	0.00158182	CTGATGCTCATTTAGTGTTAATGCTGACAACCCCCGTCACACCA	CTGATGCTCAtttaGTGTTAATGCTGATAATCCTCGTCATACTA
A6	A13G, T27C, T30C	0.0 ±0.0%	0.00833854	0.00620732	0.00344293	0.00599627	0.00141718	CCTAGTCATATTTAGGTTATAATCGTGCTAGTCGTGATAGCCCC	CCTAGTCATAtttaGGTTATAATCGTACTAGTCGTGATAGTCCT
A6	A5G, A13G, T18C, T27C, T30C	0.0 ±0.0%	0.00833854	0.00620732	0.00344293	0.00599627	0.00141718	CCTAGTCATATTTAGGTTGTAATCGTGCTAGCCGTGATAGCCCC	CCTAGTCATAtttaGGTTATAATCGTACTAGTCGTGATAGTCCT
A6	A5G, T12C, T15C, T18C, T21C, T24C	0.0 ±0.0%	0.00833854	0.00620732	0.00344293	0.00599627	0.00141718	CCTAGTCATATTTAGGTTGTAATCGCACCAGCCGCGACAGTCCT	CCTAGTCATAtttaGGTTATAATCGTACTAGTCGTGATAGTCCT
A6	A5G, A8G, A16G, T24C	0.0 ±0.0%	0.00833854	0.00620732	0.00344293	0.00599627	0.00141718	CCTAGTCATATTTAGGTTGTAGTCGTACTGGTCGTGACAGTCCT	CCTAGTCATAtttaGGTTATAATCGTACTAGTCGTGATAGTCCT
A6	A5G, A13G, T21C, T24C, T27C, T30C	0.0 ±0.0%	0.00416927		0.0137717	0.00598034	0.00480123	CCTAGTCATATTTAGGTTGTAATCGTGCTAGTCGCGACAGCCCC	CCTAGTCATAtttaGGTTATAATCGTACTAGTCGTGATAGTCCT
A2	A5G, A17G	0.0 ±0.0%	0.00781296	0.0100953		0.00596943	0.00114119	GATCATGAGCTTTACACAGTTACGACTATTGGGAGTAGCACGAC	GATCATGAGCtttaCACAATTACGACTATTAGGAGTAGCACGAC
A3	A3G, A18G, A21G	0.0 ±0.0%	0.00828661	0.00641505	0.00308756	0.00592974	0.00152032	GGACTAGCACTTTACCGATATTAGCATGATCGGCGTCACTAGGA	GGACTAGCACtttaCCAATATTAGCATGATCAGCATCACTAGGA
A2	T15C, T16C, A23G	0.0 ±0.0%	0.00585972	0.00865314	0.00316146	0.00589144	0.00158539	GATCATGAGCTTTACACAATTACGACTACCAGGAGTGGCACGAC	GATCATGAGCtttaCACAATTACGACTATTAGGAGTAGCACGAC
A6	A7G, T12C, T24C, T30C	0.0 ±0.0%	0.00833854	0.00931099		0.00588318	0.000486221	CCTAGTCATATTTAGGTTATGATCGCACTAGTCGTGACAGTCCC	CCTAGTCATAtttaGGTTATAATCGTACTAGTCGTGATAGTCCT
A6	A5G, A13G, T21C, T24C, T30C	0.0 ±0.0%	0.00833854	0.00931099		0.00588318	0.000486221	CCTAGTCATATTTAGGTTGTAATCGTGCTAGTCGCGACAGTCCC	CCTAGTCATAtttaGGTTATAATCGTACTAGTCGTGATAGTCCT
A6	A13G, A16G, T21C, T24C, T27C	0.0 ±0.0%	0.00833854	0.00931099		0.00588318	0.000486221	CCTAGTCATATTTAGGTTATAATCGTGCTGGTCGCGACAGCCCT	CCTAGTCATAtttaGGTTATAATCGTACTAGTCGTGATAGTCCT
A6	A8G, T15C, T18C	0.0 ±0.0%	0.00833854	0.00931099		0.00588318	0.000486221	CCTAGTCATATTTAGGTTATAGTCGTACCAGCCGTGATAGTCCT	CCTAGTCATAtttaGGTTATAATCGTACTAGTCGTGATAGTCCT
A6	A5G, A7G, A16G, T18C, T21C	0.0 ±0.0%	0.00416927	0.00310366	0.0103288	0.00586724	0.00225189	CCTAGTCATATTTAGGTTGTGATCGTACTGGCCGCGATAGTCCT	CCTAGTCATAtttaGGTTATAATCGTACTAGTCGTGATAGTCCT
A6	A13G, T18C, T21C, T27C	0.0 ±0.0%	0.00416927	0.00310366	0.0103288	0.00586724	0.00225189	CCTAGTCATATTTAGGTTATAATCGTGCTAGCCGCGATAGCCCT	CCTAGTCATAtttaGGTTATAATCGTACTAGTCGTGATAGTCCT
A6	A5G, A7G, A13G, T18C, A25G	0.0 ±0.0%	0.00416927	0.00310366	0.0103288	0.00586724	0.00225189	CCTAGTCATATTTAGGTTGTGATCGTGCTAGCCGTGATGGTCCT	CCTAGTCATAtttaGGTTATAATCGTACTAGTCGTGATAGTCCT
A6	A5G, A13G, T18C, A25G	0.0 ±0.0%	0.00416927	0.00310366	0.0103288	0.00586724	0.00225189	CCTAGTCATATTTAGGTTGTAATCGTGCTAGCCGTGATGGTCCT	CCTAGTCATAtttaGGTTATAATCGTACTAGTCGTGATAGTCCT
A3		0.0 ±0.0%		0.00213835	0.0154378	0.00585872	0.00664973	GGACTAGCACTTTACCGATATTAGCATGATCGGCGTCACCAGGA
A1	A4G, A10G, A16G, T18C, T20C	0.0 ±0.0%	0.00752578		0.0100051	0.00584361	0.00123964	AGTATTACGATTTAACCGCTATCGGCACGGGCACGACGATCAGC	AGTATTACGAtttaACCACTATCAGCACGAGTATGACGATCAGC
A3	A3G, A4G, A9G, A21G	0.0 ±0.0%	0.0027622	0.00855341	0.00617513	0.00583024	0.00168065	GGACTAGCACTTTACCGGTATTGGCATGATCAGCGTCACTAGGA	GGACTAGCACtttaCCAATATTAGCATGATCAGCATCACTAGGA
A2	A4G, A11G, A17G, A23G	0.0 ±0.0%	0.00195324	0.00288438	0.0126458	0.00582781	0.00341958	GATCATGAGCTTTACACGATTACGGCTATTGGGAGTGGCACGAC	GATCATGAGCtttaCACAATTACGACTATTAGGAGTAGCACGAC
A4		0.0 ±0.0%		0.00934946	0.00810728	0.00581891	0.000621094	TCGTGGTACTTTTATGGTGATGGTCGTGCTCATGCTACCGATCA
A4	A8G, A18G, T19C, A20G, T22C, T25C	0.0 ±0.0%	0.00871675	0.00373979	0.00486437	0.00577363	0.00150694	TCGTGGTACTTTTATGGTGATGGTCGTGCTCGCGCCACCGATCA	TCGTGGTACTtttaTGGTGATAGTCGTGCTCATACTACTGATCA
A6	A5G, T21C, A25G	0.0 ±0.0%	0.00416927	0.00620732	0.00688587	0.00575415	0.000816291	CCTAGTCATATTTAGGTTGTAATCGTACTAGTCGCGATGGTCCT	CCTAGTCATAtttaGGTTATAATCGTACTAGTCGTGATAGTCCT
A6	T21C, T27C	0.0 ±0.0%	0.00416927	0.00620732	0.00688587	0.00575415	0.000816291	CCTAGTCATATTTAGGTTATAATCGTACTAGTCGCGATAGCCCT	CCTAGTCATAtttaGGTTATAATCGTACTAGTCGTGATAGTCCT
A6	T12C, A16G, T21C, T24C	0.0 ±0.0%	0.00416927	0.00620732	0.00688587	0.00575415	0.000816291	CCTAGTCATATTTAGGTTATAATCGCACTGGTCGCGACAGTCCT	CCTAGTCATAtttaGGTTATAATCGTACTAGTCGTGATAGTCCT
A4	A8G, T16C, A18G, T19C, T22C	0.0 ±0.0%	0.00726396	0.00186989	0.00810728	0.00574704	0.0019538	TCGTGGTACTTTTATGGTGATGGTCGTGCCCGCACCACTGATCA	TCGTGGTACTtttaTGGTGATAGTCGTGCTCATACTACTGATCA
A4	T13C, T19C	0.0 ±0.0%	0.00435837	0.0112194	0.00162146	0.00573306	0.00285466	TCGTGGTACTTTTATGGTGATAGTCGCGCTCACACTACTGATCA	TCGTGGTACTtttaTGGTGATAGTCGTGCTCATACTACTGATCA
A1	A4G, A7G, A16G, T18C	0.0 ±0.0%	0.00250859	0.00279869	0.011881	0.00572943	0.00307693	AGTATTACGATTTAACCGCTGTCAGCACGGGCATGACGATCAGC	AGTATTACGAtttaACCACTATCAGCACGAGTATGACGATCAGC
A3	A4G, A12G, T26C	0.0 ±0.0%	0.0055244	0.00855341	0.00308756	0.00572179	0.00158094	GGACTAGCACTTTACCAGTATTAGCGTGATCAGCATCACCAGGA	GGACTAGCACtttaCCAATATTAGCATGATCAGCATCACTAGGA
A4	A8G, T19C, T28C	0.0 ±0.0%	0.00726396		0.00972873	0.00566423	0.00123239	TCGTGGTACTTTTATGGTGATGGTCGTGCTCACACTACTGACCA	TCGTGGTACTtttaTGGTGATAGTCGTGCTCATACTACTGATCA
A2	A4G, A5G	0.0 ±0.0%	0.00195324	0.00865314	0.00632291	0.0056431	0.00196374	GATCATGAGCTTTACACGGTTACGACTATTAGGAGTAGCACGAC	GATCATGAGCtttaCACAATTACGACTATTAGGAGTAGCACGAC
A6	A5G, A13G, A16G, A23G, A25G	0.0 ±0.0%	0.00416927	0.00931099	0.00344293	0.00564106	0.0018469	CCTAGTCATATTTAGGTTGTAATCGTGCTGGTCGTGGTGGTCCT	CCTAGTCATAtttaGGTTATAATCGTACTAGTCGTGATAGTCCT
A6	A5G, T15C, T27C	0.0 ±0.0%	0.00416927	0.00931099	0.00344293	0.00564106	0.0018469	CCTAGTCATATTTAGGTTGTAATCGTACCAGTCGTGATAGCCCT	CCTAGTCATAtttaGGTTATAATCGTACTAGTCGTGATAGTCCT
A6	A5G, A8G, T24C	0.0 ±0.0%	0.00416927	0.00931099	0.00344293	0.00564106	0.0018469	CCTAGTCATATTTAGGTTGTAGTCGTACTAGTCGTGACAGTCCT	CCTAGTCATAtttaGGTTATAATCGTACTAGTCGTGATAGTCCT
A6	A7G, T24C, T27C, T30C	0.0 ±0.0%	0.00416927	0.00931099	0.00344293	0.00564106	0.0018469	CCTAGTCATATTTAGGTTATGATCGTACTAGTCGTGACAGCCCC	CCTAGTCATAtttaGGTTATAATCGTACTAGTCGTGATAGTCCT
A6	A16G, T21C, A23G	0.0 ±0.0%	0.00416927	0.00931099	0.00344293	0.00564106	0.0018469	CCTAGTCATATTTAGGTTATAATCGTACTGGTCGCGGTAGTCCT	CCTAGTCATAtttaGGTTATAATCGTACTAGTCGTGATAGTCCT
A6		0.0 ±0.0%		0.00310366	0.0137717	0.00562513	0.00533404	CCTAGTCATATTTAGGTCATAATCGTACTAGTCGTGATAGTCCT
A6		0.0 ±0.0%		0.00310366	0.0137717	0.00562513	0.00533404	CCTAGTCATATTTAGGTTGTAATCGTGCTAGTCGTGACGGTCCT
A3		0.0 ±0.0%		0.0106918	0.00617513	0.00562229	0.00225832	GGACTAGCACTTTACCAGTGTTGGCGTGATCAGCATCACTAGGA
A5		0.0 ±0.0%		0.00745601	0.00937383	0.00560995	0.000958909	CTGATGCCCATTTAGTGTTAATGCTGATAATCCTCGTCATACTA
A6	T12C, T15C, T18C, T27C	0.0 ±nan%	0.0166771			0.00555903		CCTAGTCATATTTAGGTTATAATCGCACCAGCCGTGATAGCCCT	CCTAGTCATAtttaGGTTATAATCGTACTAGTCGTGATAGTCCT
A6	A16G, T18C, T21C, T24C, T27C, T30C	0.0 ±0.0%	0.00416927	0.0124146		0.00552797	0.00412269	CCTAGTCATATTTAGGTTATAATCGTACTGGCCGCGACAGCCCC	CCTAGTCATAtttaGGTTATAATCGTACTAGTCGTGATAGTCCT
A5	T5C	0.0 ±0.0%	0.00530983	0.003728	0.00749906	0.0055123	0.00109331	CTGATGCTCATTTAGTGTCAATGCTGATAATCCTCGTCATACTA	CTGATGCTCAtttaGTGTTAATGCTGATAATCCTCGTCATACTA
A6		0.0 ±0.0%		0.00620732	0.0103288	0.00551204	0.00206074	CCTAGTCATATTTAGGTTATAATCGCACTGGCCGTGACAGTCCT
A5	T20C, T23C, T26C	0.0 ±0.0%	0.00530983	0.00745601	0.00374953	0.00550512	0.00107441	CTGATGCTCATTTAGTGTTAATGCTGATAATCCCCGCCACACTA	CTGATGCTCAtttaGTGTTAATGCTGATAATCCTCGTCATACTA
A3	A3G, T16C, T26C	0.0 ±0.0%	0.0110488	0.00213835	0.00308756	0.00542491	0.00282527	GGACTAGCACTTTACCGATATTAGCATGACCAGCATCACCAGGA	GGACTAGCACtttaCCAATATTAGCATGATCAGCATCACTAGGA
A5	T23C, T26C, A27G	0.0 ±0.0%	0.0106197		0.0056243	0.00541465	0.00249768	CTGATGCTCATTTAGTGTTAATGCTGATAATCCTCGCCACGCTA	CTGATGCTCAtttaGTGTTAATGCTGATAATCCTCGTCATACTA
A5	T17C, T23C, T29C	0.0 ±0.0%	0.0106197		0.0056243	0.00541465	0.00249768	CTGATGCTCATTTAGTGTTAATGCTGATAACCCTCGCCATACCA	CTGATGCTCAtttaGTGTTAATGCTGATAATCCTCGTCATACTA
A6		0.0 ±0.0%		0.00931099	0.00688587	0.00539895	0.00121256	CCTAGTCATATTTAGGTTGTAATCGCACTAGTCGCGACAGTCCT
A6		0.0 ±0.0%		0.00931099	0.00688587	0.00539895	0.00121256	CCTAGTCATATTTAGGTTGTGATCGTACTGGCCGTGATAGTCCT
A6		0.0 ±0.0%		0.00931099	0.00688587	0.00539895	0.00121256	CCTAGTCATATTTAGGTTGTGATCGTGCTAGCCGCGACAGCCCT
A4		0.0 ±0.0%		0.0112194	0.00486437	0.00536124	0.0031775	TCGTGGTACTTTTATGGTGATGGTCGTGCTCGTACTACTGATCA
A3	A3G, A12G, T22C, T26C	0.0 ±0.0%	0.0055244	0.0042767	0.00617513	0.00532541	0.000556987	GGACTAGCACTTTACCGATATTAGCGTGATCAGCACCACCAGGA	GGACTAGCACtttaCCAATATTAGCATGATCAGCATCACTAGGA
A1	A4G, A7G, A10G, A13G	0.0 ±0.0%	0.00752578	0.00279869	0.00562785	0.00531744	0.00137339	AGTATTACGATTTAACCGCTGTCGGCGCGAGTATGACGATCAGC	AGTATTACGAtttaACCACTATCAGCACGAGTATGACGATCAGC
A6	A5G, A7G, A13G, A16G, T24C	0.0 ±0.0%	0.0125078		0.00344293	0.00531692	0.00453244	CCTAGTCATATTTAGGTTGTGATCGTGCTGGTCGTGACAGTCCT	CCTAGTCATAtttaGGTTATAATCGTACTAGTCGTGATAGTCCT
A5	A6G, A15G, T26C, T29C	0.0 ±nan%	0.0159295			0.00530983		CTGATGCTCATTTAGTGTTGATGCTGATGATCCTCGTCACACCA	CTGATGCTCAtttaGTGTTAATGCTGATAATCCTCGTCATACTA
A3		0.0 ±0.0%		0.0128301	0.00308756	0.00530589	0.00487127	GGACTAGCACTTTACCGATATTGGCGTGATCGGCATCACTAGGA
A6		0.0 ±0.0%		0.0124146	0.00344293	0.00528586	0.00448586	CCTAGTCATATTTAGGTTGTGATCGTGCTAGCCGTGACAGCCCT
A6		0.0 ±0.0%		0.0124146	0.00344293	0.00528586	0.00448586	CCTAGTCATATTTAGGTTATGATCGTGCTGGTCGCGACAGTCCT
A6		0.0 ±0.0%		0.0124146	0.00344293	0.00528586	0.00448586	CCTAGTCATATTTAGGTTATGATCGTGCCAGCCGCGACAGTCCT
A4	T4C, A8G, T19C, T22C	0.0 ±0.0%	0.00581117	0.00186989	0.00810728	0.00526278	0.00182133	TCGTGGTACTTTTATGGCGATGGTCGTGCTCACACCACTGATCA	TCGTGGTACTtttaTGGTGATAGTCGTGCTCATACTACTGATCA
A2	T15C, T16C, T22C, A23G	0.0 ±0.0%	0.00195324	0.00432657	0.00948437	0.00525473	0.00222303	GATCATGAGCTTTACACAATTACGACTACCAGGAGCGGCACGAC	GATCATGAGCtttaCACAATTACGACTATTAGGAGTAGCACGAC
A4	A6G, A8G, A20G, A23G	0.0 ±0.0%	0.00871675	0.00373979	0.00324291	0.00523315	0.0017477	TCGTGGTACTTTTATGGTGGTGGTCGTGCTCATGCTGCTGATCA	TCGTGGTACTtttaTGGTGATAGTCGTGCTCATACTACTGATCA
A4	T4C	0.0 ±0.0%	0.00871675	0.00373979	0.00324291	0.00523315	0.0017477	TCGTGGTACTTTTATGGCGATAGTCGTGCTCATACTACTGATCA	TCGTGGTACTtttaTGGTGATAGTCGTGCTCATACTACTGATCA
A3		0.0 ±0.0%		0.00641505	0.00926269	0.00522591	0.00142382	GGACTAGCACTTTACCGGTATTAGCGTGATCAGCATCACCAGGA
A3		0.0 ±0.0%		0.00641505	0.00926269	0.00522591	0.00142382	GGACTAGCACTTTACCAGTGTTGGCATGATCAGCATCACCAGGA
A6	T15C, T27C, T30C	0.0 ±0.0%	0.0125078	0.00310366		0.00520383	0.00470208	CCTAGTCATATTTAGGTTATAATCGTACCAGTCGTGATAGCCCC	CCTAGTCATAtttaGGTTATAATCGTACTAGTCGTGATAGTCCT
A6	T12C, A13G, T18C, T24C	0.0 ±0.0%	0.0125078	0.00310366		0.00520383	0.00470208	CCTAGTCATATTTAGGTTATAATCGCGCTAGCCGTGACAGTCCT	CCTAGTCATAtttaGGTTATAATCGTACTAGTCGTGATAGTCCT
A6	A5G, A8G, T24C, T30C	0.0 ±0.0%	0.0125078	0.00310366		0.00520383	0.00470208	CCTAGTCATATTTAGGTTGTAGTCGTACTAGTCGTGACAGTCCC	CCTAGTCATAtttaGGTTATAATCGTACTAGTCGTGATAGTCCT
A6	A13G, T15C, T27C	0.0 ±0.0%	0.0125078	0.00310366		0.00520383	0.00470208	CCTAGTCATATTTAGGTTATAATCGTGCCAGTCGTGATAGCCCT	CCTAGTCATAtttaGGTTATAATCGTACTAGTCGTGATAGTCCT
A6	A5G, T15C, T24C, T27C	0.0 ±0.0%	0.0125078	0.00310366		0.00520383	0.00470208	CCTAGTCATATTTAGGTTGTAATCGTACCAGTCGTGACAGCCCT	CCTAGTCATAtttaGGTTATAATCGTACTAGTCGTGATAGTCCT
A6		0.0 ±nan%		0.0155183		0.00517277		CCTAGTCATATTTAGGTTATAATCGTGCTGGTCGTGATGGCCCT
A6		0.0 ±nan%		0.0155183		0.00517277		CCTAGTCATATTTAGGTTGTAATCGTGCTAGCCGCGACGGTCCT
A6		0.0 ±nan%		0.0155183		0.00517277		CCTAGTCATATTTAGGTTATGATCGTACTAGCCGCGATAGTCCC
A2	A14G, A20G, A23G	0.0 ±0.0%	0.00195324	0.00721095	0.00632291	0.00516237	0.00162491	GATCATGAGCTTTACACAATTACGACTGTTAGGGGTGGCACGAC	GATCATGAGCtttaCACAATTACGACTATTAGGAGTAGCACGAC
A3	A15G, T26C	0.0 ±0.0%	0.0110488	0.0042767		0.0051085	0.00338605	GGACTAGCACTTTACCAATATTAGCATGGTCAGCATCACCAGGA	GGACTAGCACtttaCCAATATTAGCATGATCAGCATCACTAGGA
A2	A11G, T16C, T22C, A23G	0.0 ±0.0%	0.00781296	0.00432657	0.00316146	0.00510033	0.0013974	GATCATGAGCTTTACACAATTACGGCTATCAGGAGCGGCACGAC	GATCATGAGCtttaCACAATTACGACTATTAGGAGTAGCACGAC
A2	A8G, T15C	0.0 ±0.0%	0.00781296	0.00432657	0.00316146	0.00510033	0.0013974	GATCATGAGCTTTACACAATTGCGACTACTAGGAGTAGCACGAC	GATCATGAGCtttaCACAATTACGACTATTAGGAGTAGCACGAC
A2	A4G, A8G, A20G	0.0 ±0.0%	0.00195324	0.0100953	0.00316146	0.00507001	0.00253675	GATCATGAGCTTTACACGATTGCGACTATTAGGGGTAGCACGAC	GATCATGAGCtttaCACAATTACGACTATTAGGAGTAGCACGAC
A2	A5G, A14G	0.0 ±0.0%	0.00585972	0.00288438	0.00632291	0.00502234	0.00107731	GATCATGAGCTTTACACAGTTACGACTGTTAGGAGTAGCACGAC	GATCATGAGCtttaCACAATTACGACTATTAGGAGTAGCACGAC
A5		0.0 ±0.0%		0.003728	0.0112486	0.0049922	0.00376029	CTGATGCTCATTTAGTGTTGATGCTGATAATCCTCGTCATACCA
A5		0.0 ±0.0%		0.003728	0.0112486	0.0049922	0.00376029	CTGATGCTCATTTAGTGTTAATGCTGATAATCCTCGTCACGCTA
A1		0.0 ±0.0%		0.0111948	0.0037519	0.00498222	0.00372143	AGTATTACGATTTAACCGCTATCAGCACGGGTGCGACGATCAGC
A5		0.0 ±0.0%		0.011184	0.00374953	0.00497785	0.00371724	CTGATGCTCATTTAGTGTTAATGCTGACGATCCTCGTCATACTA
A6	A7G, T18C, T21C, T24C, T27C	0.0 ±0.0%	0.00833854	0.00310366	0.00344293	0.00496171	0.00169125	CCTAGTCATATTTAGGTTATGATCGTACTAGCCGCGACAGCCCT	CCTAGTCATAtttaGGTTATAATCGTACTAGTCGTGATAGTCCT
A6	T18C, T21C, T24C, T30C	0.0 ±0.0%	0.00833854	0.00310366	0.00344293	0.00496171	0.00169125	CCTAGTCATATTTAGGTTATAATCGTACTAGCCGCGACAGTCCC	CCTAGTCATAtttaGGTTATAATCGTACTAGTCGTGATAGTCCT
A6	A5G, A7G, T21C, T24C	0.0 ±0.0%	0.00833854	0.00310366	0.00344293	0.00496171	0.00169125	CCTAGTCATATTTAGGTTGTGATCGTACTAGTCGCGACAGTCCT	CCTAGTCATAtttaGGTTATAATCGTACTAGTCGTGATAGTCCT
A6	T15C, T18C, T30C	0.0 ±0.0%	0.00833854	0.00310366	0.00344293	0.00496171	0.00169125	CCTAGTCATATTTAGGTTATAATCGTACCAGCCGTGATAGTCCC	CCTAGTCATAtttaGGTTATAATCGTACTAGTCGTGATAGTCCT
A2	A4G, A5G, A8G, T22C	0.0 ±0.0%	0.0117194		0.00316146	0.0049603	0.00427899	GATCATGAGCTTTACACGGTTGCGACTATTAGGAGCAGCACGAC	GATCATGAGCtttaCACAATTACGACTATTAGGAGTAGCACGAC
A3		0.0 ±0.0%		0.00855341	0.00617513	0.00490951	0.00118914	GGACTAGCACTTTACCGATGTTGGCATGATCAGCATCGCTAGGA
A3	A3G, A4G, A6G, A9G, A21G	0.0 ±0.0%	0.00828661	0.00641505		0.00490055	0.000935776	GGACTAGCACTTTACCGGTGTTGGCATGATCAGCGTCACTAGGA	GGACTAGCACtttaCCAATATTAGCATGATCAGCATCACTAGGA
A5	A25G, A27G	0.0 ±0.0%	0.00530983		0.00937383	0.00489455	0.002032	CTGATGCTCATTTAGTGTTAATGCTGATAATCCTCGTCGTGCTA	CTGATGCTCAtttaGTGTTAATGCTGATAATCCTCGTCATACTA
A4	T19C, T22C, A23G	0.0 ±0.0%	0.00581117	0.00560968	0.00324291	0.00488792	0.000824558	TCGTGGTACTTTTATGGTGATAGTCGTGCTCACACCGCTGATCA	TCGTGGTACTtttaTGGTGATAGTCGTGCTCATACTACTGATCA
A4	A8G, T19C, A20G, T22C, A23G, T25C	0.0 ±0.0%	0.00581117	0.00560968	0.00324291	0.00488792	0.000824558	TCGTGGTACTTTTATGGTGATGGTCGTGCTCACGCCGCCGATCA	TCGTGGTACTtttaTGGTGATAGTCGTGCTCATACTACTGATCA
A2	T7C, T16C, T22C	0.0 ±0.0%	0.0117194	0.00288438		0.00486794	0.00441753	GATCATGAGCTTTACACAATCACGACTATCAGGAGCAGCACGAC	GATCATGAGCtttaCACAATTACGACTATTAGGAGTAGCACGAC
A4	T-4C, A8G, T19C, T22C	0.0 ±0.0%	0.00435837	0.00373979	0.00648582	0.00486133	0.000831644	TCGTGGTACTCTTATGGTGATGGTCGTGCTCACACCACTGATCA	TCGTGGTACTtttaTGGTGATAGTCGTGCTCATACTACTGATCA
A2	A4G, A11G, A17G, T22C	0.0 ±0.0%	0.00390648	0.00432657	0.00632291	0.00485199	0.000745393	GATCATGAGCTTTACACGATTACGGCTATTGGGAGCAGCACGAC	GATCATGAGCtttaCACAATTACGACTATTAGGAGTAGCACGAC
A6	T12C, A13G, T15C, T18C, T21C, T24C	0.0 ±0.0%	0.00833854	0.00620732		0.00484862	0.00106561	CCTAGTCATATTTAGGTTATAATCGCGCCAGCCGCGACAGTCCT	CCTAGTCATAtttaGGTTATAATCGTACTAGTCGTGATAGTCCT
A6	T15C, T18C, T21C, T24C, T27C, T30C	0.0 ±0.0%	0.00833854	0.00620732		0.00484862	0.00106561	CCTAGTCATATTTAGGTTATAATCGTACCAGCCGCGACAGCCCC	CCTAGTCATAtttaGGTTATAATCGTACTAGTCGTGATAGTCCT
A4	A8G, T13C, T19C, T25C	0.0 ±nan%	0.0145279			0.00484264		TCGTGGTACTTTTATGGTGATGGTCGCGCTCACACTACCGATCA	TCGTGGTACTtttaTGGTGATAGTCGTGCTCATACTACTGATCA
A6	A5G, A16G, T21C, T27C	0.0 ±0.0%	0.00416927		0.0103288	0.00483269	0.00307976	CCTAGTCATATTTAGGTTGTAATCGTACTGGTCGCGATAGCCCT	CCTAGTCATAtttaGGTTATAATCGTACTAGTCGTGATAGTCCT
A6	A13G, T21C, T30C	0.0 ±0.0%	0.00416927		0.0103288	0.00483269	0.00307976	CCTAGTCATATTTAGGTTATAATCGTGCTAGTCGCGATAGTCCC	CCTAGTCATAtttaGGTTATAATCGTACTAGTCGTGATAGTCCT
A6	T15C, T18C, A25G	0.0 ±0.0%	0.00416927		0.0103288	0.00483269	0.00307976	CCTAGTCATATTTAGGTTATAATCGTACCAGCCGTGATGGTCCT	CCTAGTCATAtttaGGTTATAATCGTACTAGTCGTGATAGTCCT
A6	A5G, A7G, A13G, T18C, T24C, T30C	0.0 ±0.0%	0.00416927		0.0103288	0.00483269	0.00307976	CCTAGTCATATTTAGGTTGTGATCGTGCTAGCCGTGACAGTCCC	CCTAGTCATAtttaGGTTATAATCGTACTAGTCGTGATAGTCCT
A6	A13G, T15C, T18C, A25G	0.0 ±0.0%	0.00416927		0.0103288	0.00483269	0.00307976	CCTAGTCATATTTAGGTTATAATCGTGCCAGCCGTGATGGTCCT	CCTAGTCATAtttaGGTTATAATCGTACTAGTCGTGATAGTCCT
A3	A3G, A12G, A18G	0.0 ±0.0%	0.00828661		0.00617513	0.00482058	0.00105574	GGACTAGCACTTTACCGATATTAGCGTGATCGGCATCACTAGGA	GGACTAGCACtttaCCAATATTAGCATGATCAGCATCACTAGGA
A2		0.0 ±nan%		0.0144219		0.0048073		GATCATGAGCTTTACACAATTGCGGCTATTAGGAGTGGCACGAC
A1	A1G, A4G, T18C	0.0 ±0.0%	0.00501718	0.00559738	0.0037519	0.00478882	0.000544843	AGTATTACGATTTAGCCGCTATCAGCACGAGCATGACGATCAGC	AGTATTACGAtttaACCACTATCAGCACGAGTATGACGATCAGC
A1		0.0 ±0.0%		0.0111948	0.00312658	0.00477378	0.00403409	AGTATTACGATTTAACCACTGTCAGCACGGGCGTGACGATCAGC
A4		0.0 ±0.0%		0.00934946	0.00486437	0.00473794	0.00224255	TCGTGGTACTTTTATGGTGATGGTCGTGCTCACGCTGCCGATCA
A6	T15C, T21C, T24C, T27C, T30C	0.0 ±0.0%	0.00416927	0.00310366	0.00688587	0.0047196	0.00112597	CCTAGTCATATTTAGGTTATAATCGTACCAGTCGCGACAGCCCC	CCTAGTCATAtttaGGTTATAATCGTACTAGTCGTGATAGTCCT
A6	A13G, A16G, A23G	0.0 ±0.0%	0.00416927	0.00310366	0.00688587	0.0047196	0.00112597	CCTAGTCATATTTAGGTTATAATCGTGCTGGTCGTGGTAGTCCT	CCTAGTCATAtttaGGTTATAATCGTACTAGTCGTGATAGTCCT
A6	A5G, A13G, A23G, A25G	0.0 ±0.0%	0.00416927	0.00310366	0.00688587	0.0047196	0.00112597	CCTAGTCATATTTAGGTTGTAATCGTGCTAGTCGTGGTGGTCCT	CCTAGTCATAtttaGGTTATAATCGTACTAGTCGTGATAGTCCT
A6	T12C, A16G, T18C, T21C	0.0 ±0.0%	0.00416927	0.00310366	0.00688587	0.0047196	0.00112597	CCTAGTCATATTTAGGTTATAATCGCACTGGCCGCGATAGTCCT	CCTAGTCATAtttaGGTTATAATCGTACTAGTCGTGATAGTCCT
A6	T21C, T30C	0.0 ±0.0%	0.00416927	0.00310366	0.00688587	0.0047196	0.00112597	CCTAGTCATATTTAGGTTATAATCGTACTAGTCGCGATAGTCCC	CCTAGTCATAtttaGGTTATAATCGTACTAGTCGTGATAGTCCT
A2		0.0 ±0.0%		0.00144219	0.0126458	0.004696	0.00560182	GATCATGAGCTTTACACAATTACGACCATTAGGAGTGGCACGAC
A4	A6G, A18G, T19C	0.0 ±0.0%	0.00871675	0.00373979	0.00162146	0.00469266	0.00210292	TCGTGGTACTTTTATGGTGGTAGTCGTGCTCGCACTACTGATCA	TCGTGGTACTtttaTGGTGATAGTCGTGCTCATACTACTGATCA
A3	A18G, A21G	0.0 ±0.0%	0.0055244	0.00855341		0.0046926	0.0015145	GGACTAGCACTTTACCAATATTAGCATGATCGGCGTCACTAGGA	GGACTAGCACtttaCCAATATTAGCATGATCAGCATCACTAGGA
A1	A7G, T18C, A19G, T20C	0.0 ±0.0%	0.00501718	0.00279869	0.00625317	0.00468968	0.00101058	AGTATTACGATTTAACCACTGTCAGCACGAGCGCGACGATCAGC	AGTATTACGAtttaACCACTATCAGCACGAGTATGACGATCAGC
A1	A4G, A10G, A13G, A19G	0.0 ±0.0%	0.00250859	0.00279869	0.00875443	0.00468724	0.00203532	AGTATTACGATTTAACCGCTATCGGCGCGAGTGTGACGATCAGC	AGTATTACGAtttaACCACTATCAGCACGAGTATGACGATCAGC
A1	A7G, A10G, T20C	0.0 ±0.0%	0.00250859	0.00839607	0.00312658	0.00467708	0.00186803	AGTATTACGATTTAACCACTGTCGGCACGAGTACGACGATCAGC	AGTATTACGAtttaACCACTATCAGCACGAGTATGACGATCAGC
A2	A11G, T13C, T16C	0.0 ±0.0%	0.00390648	0.0100953		0.00466727	0.00309442	GATCATGAGCTTTACACAATTACGGCCATCAGGAGTAGCACGAC	GATCATGAGCtttaCACAATTACGACTATTAGGAGTAGCACGAC
A4	A8G, A18G, T19C, A30G	0.0 ±0.0%	0.00726396	0.00186989	0.00486437	0.00466607	0.00156029	TCGTGGTACTTTTATGGTGATGGTCGTGCTCGCACTACTGATCG	TCGTGGTACTtttaTGGTGATAGTCGTGCTCATACTACTGATCA
A2	A11G, T16C, A20G, T22C	0.0 ±0.0%	0.00781296	0.00288438	0.00316146	0.0046196	0.00159868	GATCATGAGCTTTACACAATTACGGCTATCAGGGGCAGCACGAC	GATCATGAGCtttaCACAATTACGACTATTAGGAGTAGCACGAC
A2	A11G, T22C, A23G	0.0 ±0.0%	0.00781296	0.00288438	0.00316146	0.0046196	0.00159868	GATCATGAGCTTTACACAATTACGGCTATTAGGAGCGGCACGAC	GATCATGAGCtttaCACAATTACGACTATTAGGAGTAGCACGAC
A6	A13G, T18C, T24C, T27C, T30C	0.0 ±0.0%	0.00416927	0.00620732	0.00344293	0.00460651	0.000827415	CCTAGTCATATTTAGGTTATAATCGTGCTAGCCGTGACAGCCCC	CCTAGTCATAtttaGGTTATAATCGTACTAGTCGTGATAGTCCT
A6	A5G, A16G, T21C, T24C, T27C, T30C	0.0 ±0.0%	0.00416927	0.00620732	0.00344293	0.00460651	0.000827415	CCTAGTCATATTTAGGTTGTAATCGTACTGGTCGCGACAGCCCC	CCTAGTCATAtttaGGTTATAATCGTACTAGTCGTGATAGTCCT
A6	A5G, T21C, T30C	0.0 ±0.0%	0.00416927	0.00620732	0.00344293	0.00460651	0.000827415	CCTAGTCATATTTAGGTTGTAATCGTACTAGTCGCGATAGTCCC	CCTAGTCATAtttaGGTTATAATCGTACTAGTCGTGATAGTCCT
A6	A5G, A13G, A16G, T24C, T30C	0.0 ±0.0%	0.00416927	0.00620732	0.00344293	0.00460651	0.000827415	CCTAGTCATATTTAGGTTGTAATCGTGCTGGTCGTGACAGTCCC	CCTAGTCATAtttaGGTTATAATCGTACTAGTCGTGATAGTCCT
A6	A7G, T12C, A13G, T15C	0.0 ±0.0%	0.00416927	0.00620732	0.00344293	0.00460651	0.000827415	CCTAGTCATATTTAGGTTATGATCGCGCCAGTCGTGATAGTCCT	CCTAGTCATAtttaGGTTATAATCGTACTAGTCGTGATAGTCCT
A2		0.0 ±0.0%		0.00432657	0.00948437	0.00460365	0.0025789	GATCATGAGCTTTACACGATTACGACTATTGGGGGTAGCACGAC
A3		0.0 ±0.0%		0.0106918	0.00308756	0.00459311	0.0038021	GGACTAGCACTTTACCAATATTAGCATGATCAGCATCGCCAGGA
A6		0.0 ±nan%			0.0137717	0.00459058		CCTAGTCATATTTAGGTTATAATCGTACTGGTCGCGATAGCCCC
A6		0.0 ±nan%			0.0137717	0.00459058		CCTAGTCATATTTAGGTTATAATCGCACTAGTCGTGATGGTCCT
A6		0.0 ±nan%			0.0137717	0.00459058		CCTAGTCACATTTAGGTTGTAATCGTACTAGTCGTGATAGTCCT
A1	A10G, A13G, A16G	0.0 ±0.0%	0.00250859	0.00559738	0.00562785	0.00457794	0.00103471	AGTATTACGATTTAACCACTATCGGCGCGGGTATGACGATCAGC	AGTATTACGAtttaACCACTATCAGCACGAGTATGACGATCAGC
A3		0.0 ±0.0%		0.0042767	0.00926269	0.00451313	0.00249299	GGACTAGCACTTTACCAGTATTAGCATGATCAGCGTCACCAGGA
A2		0.0 ±0.0%		0.00721095	0.00632291	0.00451129	0.000444019	GATCATGAGCTTTACACAATTACGACCGTCAGGAGCAGCACGAC
A3	A3G, A27G	0.0 ±0.0%	0.00828661	0.00213835	0.00308756	0.00450417	0.00191096	GGACTAGCACTTTACCGATATTAGCATGATCAGCATCACTGGGA	GGACTAGCACtttaCCAATATTAGCATGATCAGCATCACTAGGA
A6	T21C, T24C, T30C	0.0 ±0.0%	0.00416927	0.00931099		0.00449342	0.00257086	CCTAGTCATATTTAGGTTATAATCGTACTAGTCGCGACAGTCCC	CCTAGTCATAtttaGGTTATAATCGTACTAGTCGTGATAGTCCT
A6	A7G, T18C, T21C, T27C	0.0 ±0.0%	0.00416927	0.00931099		0.00449342	0.00257086	CCTAGTCATATTTAGGTTATGATCGTACTAGCCGCGATAGCCCT	CCTAGTCATAtttaGGTTATAATCGTACTAGTCGTGATAGTCCT
A6	A8G, A16G, T24C, T27C	0.0 ±0.0%	0.00416927	0.00931099		0.00449342	0.00257086	CCTAGTCATATTTAGGTTATAGTCGTACTGGTCGTGACAGCCCT	CCTAGTCATAtttaGGTTATAATCGTACTAGTCGTGATAGTCCT
A6	A5G, A7G, T18C, T27C	0.0 ±0.0%	0.00416927	0.00931099		0.00449342	0.00257086	CCTAGTCATATTTAGGTTGTGATCGTACTAGCCGTGATAGCCCT	CCTAGTCATAtttaGGTTATAATCGTACTAGTCGTGATAGTCCT
A6		0.0 ±0.0%		0.00310366	0.0103288	0.00447749	0.00361257	CCTAGTCATATTTAGGTTGTAATCGTGCTGGTCGTGACAGCCCC
A6		0.0 ±0.0%		0.00310366	0.0103288	0.00447749	0.00361257	CCTAGTCATATTTAGGTTATGATCGTACTGGCCGCGATAGTCCT
A6		0.0 ±0.0%		0.00310366	0.0103288	0.00447749	0.00361257	CCTAGTCATATTTAGGTTGTAATCGCACTAGCCGCGATAGTCCT
A6		0.0 ±0.0%		0.00310366	0.0103288	0.00447749	0.00361257	CCTAGTCATATTTAGGTTATAATCGTGCTGGCCGTGATAGCCCT
A6		0.0 ±0.0%		0.00310366	0.0103288	0.00447749	0.00361257	CCTAGTCATATTTAGGTTGTAATCGTACTAGTCGTGGCAGTCCT
A2	A2G, A4G, T22C	0.0 ±0.0%	0.00585972	0.00432657	0.00316146	0.00444925	0.000781333	GATCATGAGCTTTACGCGATTACGACTATTAGGAGCAGCACGAC	GATCATGAGCtttaCACAATTACGACTATTAGGAGTAGCACGAC
A2		0.0 ±0.0%		0.0100953	0.00316146	0.00441893	0.00346694	GATCATGAGCTTTACACGATTGCGACTGTTGGGAGTAGCACGAC
A3	A3G, A4G, A18G	0.0 ±0.0%	0.0027622	0.0042767	0.00617513	0.00440468	0.000987302	GGACTAGCACTTTACCGGTATTAGCATGATCGGCATCACTAGGA	GGACTAGCACtttaCCAATATTAGCATGATCAGCATCACTAGGA
A3	A3G, A9G, A24G, T26C	0.0 ±0.0%	0.0027622	0.0042767	0.00617513	0.00440468	0.000987302	GGACTAGCACTTTACCGATATTGGCATGATCAGCATCGCCAGGA	GGACTAGCACtttaCCAATATTAGCATGATCAGCATCACTAGGA
A1	A4G, T6C	0.0 ±0.0%	0.00501718	0.00559738	0.00250127	0.00437194	0.000950216	AGTATTACGATTTAACCGCCATCAGCACGAGTATGACGATCAGC	AGTATTACGAtttaACCACTATCAGCACGAGTATGACGATCAGC
A5		0.0 ±0.0%		0.003728	0.00937383	0.00436728	0.00282291	CTGATGCTCATTCAGTGTTAATGCTGATAATCCTCGTCATACTA
A6		0.0 ±0.0%		0.00620732	0.00688587	0.0043644	0.000339271	CCTAGTCATATTTAGGTTATGATCGTACTGGTCGTGATAGCCCT
A5		0.0 ±0.0%		0.00745601	0.0056243	0.0043601	0.000915856	CTGATGCTCATTTAGTGTTAATGCTGACAACCCCCGCCACACTA
A4	T19C, A23G	0.0 ±0.0%	0.00581117	0.00560968	0.00162146	0.00434743	0.00136423	TCGTGGTACTTTTATGGTGATAGTCGTGCTCACACTGCTGATCA	TCGTGGTACTtttaTGGTGATAGTCGTGCTCATACTACTGATCA
A3	T13C, T22C, T26C	0.0 ±0.0%	0.0055244	0.0042767	0.00308756	0.00429622	0.000703523	GGACTAGCACTTTACCAATATTAGCACGATCAGCACCACCAGGA	GGACTAGCACtttaCCAATATTAGCATGATCAGCATCACTAGGA
A2	T-2C, A8G	0.0 ±0.0%	0.00195324	0.00144219	0.00948437	0.00429327	0.00259974	GATCATGAGCTTCACACAATTGCGACTATTAGGAGTAGCACGAC	GATCATGAGCtttaCACAATTACGACTATTAGGAGTAGCACGAC
A2	A11G, A17G, A20G, A23G	0.0 ±0.0%	0.00195324	0.00144219	0.00948437	0.00429327	0.00259974	GATCATGAGCTTTACACAATTACGGCTATTGGGGGTGGCACGAC	GATCATGAGCtttaCACAATTACGACTATTAGGAGTAGCACGAC
A2	A11G, T16C, A17G, T22C	0.0 ±0.0%	0.00390648	0.00576876	0.00316146	0.0042789	0.000775356	GATCATGAGCTTTACACAATTACGGCTATCGGGAGCAGCACGAC	GATCATGAGCtttaCACAATTACGACTATTAGGAGTAGCACGAC
A5	T23C, A27G	0.0 ±0.0%	0.00530983		0.00749906	0.00426963	0.00109462	CTGATGCTCATTTAGTGTTAATGCTGATAATCCTCGCCATGCTA	CTGATGCTCAtttaGTGTTAATGCTGATAATCCTCGTCATACTA
A5	A15G, T23C	0.0 ±0.0%	0.00530983		0.00749906	0.00426963	0.00109462	CTGATGCTCATTTAGTGTTAATGCTGATGATCCTCGCCATACTA	CTGATGCTCAtttaGTGTTAATGCTGATAATCCTCGTCATACTA
A5	A-5G	0.0 ±0.0%	0.00530983	0.003728	0.00374953	0.00426245	0.000523724	CTGATGCTCGTTTAGTGTTAATGCTGATAATCCTCGTCATACTA	CTGATGCTCAtttaGTGTTAATGCTGATAATCCTCGTCATACTA
A5	A6G, T14C	0.0 ±0.0%	0.00530983	0.00745601		0.00425528	0.00107309	CTGATGCTCATTTAGTGTTGATGCTGACAATCCTCGTCATACTA	CTGATGCTCAtttaGTGTTAATGCTGATAATCCTCGTCATACTA
A6		0.0 ±0.0%		0.00931099	0.00344293	0.00425131	0.00293403	CCTAGTCATATTTAGGTTATGGTCGTACTAGCCGTGATAGTCCT
A6		0.0 ±0.0%		0.00931099	0.00344293	0.00425131	0.00293403	CCTAGTCATATTTAGGTTGTAATCGTGCTGGTCGCGACAGCCCT
A6		0.0 ±0.0%		0.00931099	0.00344293	0.00425131	0.00293403	CCTAGTCATATTTAGGTTATGATCGTACTAGCCGCGACAGCCCC
A6		0.0 ±0.0%		0.00931099	0.00344293	0.00425131	0.00293403	CCTAGTCATATTTAGGTTATGATCGTACTGGTCGCGACAGCCCT
A6		0.0 ±0.0%		0.00931099	0.00344293	0.00425131	0.00293403	CCTAGTCATATTTAGGTTATGATCGCACTAGTCGTGACAGCCCT
A6		0.0 ±0.0%		0.00931099	0.00344293	0.00425131	0.00293403	CCTAGTCATATTTAGGTTATAGTCGTACTAGTCGTGACAGTCCT
A2	A2G, A8G, A14G	0.0 ±0.0%	0.0097662	0.00288438		0.00421686	0.00344091	GATCATGAGCTTTACGCAATTGCGACTGTTAGGAGTAGCACGAC	GATCATGAGCtttaCACAATTACGACTATTAGGAGTAGCACGAC
A3		0.0 ±0.0%		0.00641505	0.00617513	0.00419673	0.000119964	GGACTAGCACTTTACCGATATTAGCATGATCAGCATCGCCAGGA
A6	T12C, T24C, T27C, T30C	0.0 ±nan%	0.0125078			0.00416927		CCTAGTCATATTTAGGTTATAATCGCACTAGTCGTGACAGCCCC	CCTAGTCATAtttaGGTTATAATCGTACTAGTCGTGATAGTCCT
A6	A5G, A23G, A25G	0.0 ±nan%	0.0125078			0.00416927		CCTAGTCATATTTAGGTTGTAATCGTACTAGTCGTGGTGGTCCT	CCTAGTCATAtttaGGTTATAATCGTACTAGTCGTGATAGTCCT
A4	A8G, A18G, A20G, T22C	0.0 ±0.0%	0.00145279	0.00934946	0.00162146	0.00414124	0.00260457	TCGTGGTACTTTTATGGTGATGGTCGTGCTCGTGCCACTGATCA	TCGTGGTACTtttaTGGTGATAGTCGTGCTCATACTACTGATCA
A6		0.0 ±nan%		0.0124146		0.00413822		CCTAGTCATATTTAGGTTGTAATCGTACTGGTCGCGATAGTCCC
A6		0.0 ±nan%		0.0124146		0.00413822		CCTAGTCATATTTAGGTTATAATCGCACTAGCCGTGACAGCCCC
A6		0.0 ±nan%		0.0124146		0.00413822		CCTAGTCATATTTAGGTTATAGTCGTGCTAGTCGTGATGGTCCT
A6		0.0 ±nan%		0.0124146		0.00413822		CCTAGTCATATTTAGGTTATAATCGTACCAGCCGTGATGGCCCT
A6		0.0 ±nan%		0.0124146		0.00413822		CCTAGTCATATTTAGGTTATAGTCGTGCTGGTCGTGACAGTCCT
A6		0.0 ±nan%		0.0124146		0.00413822		CCTAGTCATATTTAGGTTGTGATCGTACTAGTCGTGACAGCCCC
A6		0.0 ±nan%		0.0124146		0.00413822		CCTAGTCATATTTAGGTTGTAGTCGTGCTAGTCGTGATGGTCCT
A3		0.0 ±nan%			0.0123503	0.00411675		GGACTAGCACTTTACCAATATTAGCATGATCGGCGTCACCAGGA
A4		0.0 ±0.0%		0.00747957	0.00486437	0.00411465	0.0013076	TCGTGGTACTTTTATGGTGATGGTCGTGCTCGTACCACTGATCA
A3	T8C, A9G	0.0 ±0.0%	0.0027622	0.00641505	0.00308756	0.00408827	0.00116718	GGACTAGCACTTTACCAATATCGGCATGATCAGCATCACTAGGA	GGACTAGCACtttaCCAATATTAGCATGATCAGCATCACTAGGA
A1	A16G, A19G, A22G	0.0 ±0.0%	0.00250859	0.00279869	0.00687848	0.00406192	0.00141077	AGTATTACGATTTAACCACTATCAGCACGGGTGTGGCGATCAGC	AGTATTACGAtttaACCACTATCAGCACGAGTATGACGATCAGC
A1	A4G, A13G, T20C	0.0 ±0.0%	0.00250859	0.00279869	0.00687848	0.00406192	0.00141077	AGTATTACGATTTAACCGCTATCAGCGCGAGTACGACGATCAGC	AGTATTACGAtttaACCACTATCAGCACGAGTATGACGATCAGC
A4	A6G, A8G, T19C, A20G, T22C, T25C	0.0 ±0.0%	0.00145279	0.00747957	0.00324291	0.00405842	0.00178693	TCGTGGTACTTTTATGGTGGTGGTCGTGCTCACGCCACCGATCA	TCGTGGTACTtttaTGGTGATAGTCGTGCTCATACTACTGATCA
A1	T-9C, A4G, T18C	0.0 ±0.0%	0.00250859	0.00839607	0.00125063	0.00405177	0.0022023	AGTATCACGATTTAACCGCTATCAGCACGAGCATGACGATCAGC	AGTATTACGAtttaACCACTATCAGCACGAGTATGACGATCAGC
A1		0.0 ±0.0%		0.00839607	0.0037519	0.00404932	0.00232209	AGTATTACGATTTAACCGCTGTCGGCACGAGCGTGACGATCAGC
A2		0.0 ±0.0%		0.00576876	0.00632291	0.00403056	0.000277076	GATCATGAGCTTTACACGATTACGGCTATTAGGAGTGGCACGAC
A3	A12G, A24G	0.0 ±0.0%	0.0027622		0.00926269	0.0040083	0.00325024	GGACTAGCACTTTACCAATATTAGCGTGATCAGCATCGCTAGGA	GGACTAGCACtttaCCAATATTAGCATGATCAGCATCACTAGGA
A4	T-5C, A8G, T19C	0.0 ±0.0%	0.00290558	0.00747957	0.00162146	0.0040022	0.00177776	TCGTGGTACCTTTATGGTGATGGTCGTGCTCACACTACTGATCA	TCGTGGTACTtttaTGGTGATAGTCGTGCTCATACTACTGATCA
A3	A3G, A6G, A12G, A21G	0.0 ±0.0%	0.0055244	0.00641505		0.00397982	0.000445325	GGACTAGCACTTTACCGATGTTAGCGTGATCAGCGTCACTAGGA	GGACTAGCACtttaCCAATATTAGCATGATCAGCATCACTAGGA
A4	T-8C, A8G, T19C, T22C, T25C	0.0 ±0.0%	0.00145279	0.00560968	0.00486437	0.00397561	0.00127963	TCGTGGCACTTTTATGGTGATGGTCGTGCTCACACCACCGATCA	TCGTGGTACTtttaTGGTGATAGTCGTGCTCATACTACTGATCA
A1		0.0 ±nan%			0.011881	0.00396034		AGTATTACGATTTAACCACTATCAGCGCGGGCACGACGATCAGC
A1	A-8G, A4G	0.0 ±0.0%	0.00250859	0.00559738	0.0037519	0.00395262	0.000897287	AGTATTGCGATTTAACCGCTATCAGCACGAGTATGACGATCAGC	AGTATTACGAtttaACCACTATCAGCACGAGTATGACGATCAGC
A4		0.0 ±0.0%		0.00373979	0.00810728	0.00394902	0.00218374	TCGTGGTACTTTTATGGTGATGGTCGCGCTCACACCGCTGATCA
A4		0.0 ±0.0%		0.00373979	0.00810728	0.00394902	0.00218374	TCGTGGTGCTTTTATGGTGATGGTCGTGCTCACACCACTGATCA
A6	A5G, A13G, A16G, A23G, T24C	0.0 ±0.0%	0.00833854		0.00344293	0.00392716	0.00244781	CCTAGTCATATTTAGGTTGTAATCGTGCTGGTCGTGGCAGTCCT	CCTAGTCATAtttaGGTTATAATCGTACTAGTCGTGATAGTCCT
A6	A7G, A13G, T24C, A25G	0.0 ±0.0%	0.00833854		0.00344293	0.00392716	0.00244781	CCTAGTCATATTTAGGTTATGATCGTGCTAGTCGTGACGGTCCT	CCTAGTCATAtttaGGTTATAATCGTACTAGTCGTGATAGTCCT
A6	A8G, T12C, A16G	0.0 ±0.0%	0.00833854		0.00344293	0.00392716	0.00244781	CCTAGTCATATTTAGGTTATAGTCGCACTGGTCGTGATAGTCCT	CCTAGTCATAtttaGGTTATAATCGTACTAGTCGTGATAGTCCT
A6	A7G, A8G, T24C	0.0 ±0.0%	0.00833854		0.00344293	0.00392716	0.00244781	CCTAGTCATATTTAGGTTATGGTCGTACTAGTCGTGACAGTCCT	CCTAGTCATAtttaGGTTATAATCGTACTAGTCGTGATAGTCCT
A6	A5G, A7G, A13G, T18C, T30C	0.0 ±0.0%	0.00833854		0.00344293	0.00392716	0.00244781	CCTAGTCATATTTAGGTTGTGATCGTGCTAGCCGTGATAGTCCC	CCTAGTCATAtttaGGTTATAATCGTACTAGTCGTGATAGTCCT
A6	A5G, A7G, T18C, T24C, T27C, T30C	0.0 ±0.0%	0.00833854		0.00344293	0.00392716	0.00244781	CCTAGTCATATTTAGGTTGTGATCGTACTAGCCGTGACAGCCCC	CCTAGTCATAtttaGGTTATAATCGTACTAGTCGTGATAGTCCT
A2		0.0 ±nan%		0.0115375		0.00384584		GATCATGAGCTTTACACAATTACGACTATCGGGGGCAGCACGAC
A1	A4G, A7G, A10G, T18C, A19G, T20C	0.0 ±0.0%	0.00250859	0.00839607	0.000625317	0.00384333	0.00234039	AGTATTACGATTTAACCGCTGTCGGCACGAGCGCGACGATCAGC	AGTATTACGAtttaACCACTATCAGCACGAGTATGACGATCAGC
A1		0.0 ±0.0%		0.00839607	0.00312658	0.00384088	0.00263474	AGTATTACGATTTAACCACTGTCAGCGCGGGTATGACGATCAGC
A6	A8G, A13G, T15C	0.0 ±0.0%	0.00833854	0.00310366		0.00381407	0.00261744	CCTAGTCATATTTAGGTTATAGTCGTGCCAGTCGTGATAGTCCT	CCTAGTCATAtttaGGTTATAATCGTACTAGTCGTGATAGTCCT
A6	A5G, T15C, T21C, T24C, T27C	0.0 ±0.0%	0.00833854	0.00310366		0.00381407	0.00261744	CCTAGTCATATTTAGGTTGTAATCGTACCAGTCGCGACAGCCCT	CCTAGTCATAtttaGGTTATAATCGTACTAGTCGTGATAGTCCT
A6	T12C, T18C, T21C, T27C, T30C	0.0 ±0.0%	0.00833854	0.00310366		0.00381407	0.00261744	CCTAGTCATATTTAGGTTATAATCGCACTAGCCGCGATAGCCCC	CCTAGTCATAtttaGGTTATAATCGTACTAGTCGTGATAGTCCT
A6	A7G, A13G, T30C	0.0 ±0.0%	0.00833854	0.00310366		0.00381407	0.00261744	CCTAGTCATATTTAGGTTATGATCGTGCTAGTCGTGATAGTCCC	CCTAGTCATAtttaGGTTATAATCGTACTAGTCGTGATAGTCCT
A6	A7G, T18C, T24C, T30C	0.0 ±0.0%	0.00833854	0.00310366		0.00381407	0.00261744	CCTAGTCATATTTAGGTTATGATCGTACTAGCCGTGACAGTCCC	CCTAGTCATAtttaGGTTATAATCGTACTAGTCGTGATAGTCCT
A6	A5G, A7G, A13G, T24C, T27C, T30C	0.0 ±0.0%	0.00833854	0.00310366		0.00381407	0.00261744	CCTAGTCATATTTAGGTTGTGATCGTGCTAGTCGTGACAGCCCC	CCTAGTCATAtttaGGTTATAATCGTACTAGTCGTGATAGTCCT
A4	A6G, T19C, A20G	0.0 ±0.0%	0.00145279	0.00186989	0.00810728	0.00380999	0.00215202	TCGTGGTACTTTTATGGTGGTAGTCGTGCTCACGCTACTGATCA	TCGTGGTACTtttaTGGTGATAGTCGTGCTCATACTACTGATCA
A3		0.0 ±0.0%		0.00213835	0.00926269	0.00380035	0.00356217	GGACTAGCACTTTACCAATGTTGGCATGATCGGCATCACCAGGA
A4	A6G, A8G, T16C, T19C, T22C	0.0 ±0.0%	0.00435837	0.00373979	0.00324291	0.00378036	0.000322645	TCGTGGTACTTTTATGGTGGTGGTCGTGCCCACACCACTGATCA	TCGTGGTACTtttaTGGTGATAGTCGTGCTCATACTACTGATCA
A3	A3G, A6G, A9G, A12G, T22C, T26C	0.0 ±0.0%	0.0027622	0.00855341		0.00377187	0.0028956	GGACTAGCACTTTACCGATGTTGGCGTGATCAGCACCACCAGGA	GGACTAGCACtttaCCAATATTAGCATGATCAGCATCACTAGGA
A3	A6G, A12G, T22C	0.0 ±0.0%	0.0027622	0.00855341		0.00377187	0.0028956	GGACTAGCACTTTACCAATGTTAGCGTGATCAGCACCACTAGGA	GGACTAGCACtttaCCAATATTAGCATGATCAGCATCACTAGGA
A1	A4G, A7G, A13G, A19G	0.0 ±0.0%	0.00752578		0.0037519	0.00375923	0.00188694	AGTATTACGATTTAACCGCTGTCAGCGCGAGTGTGACGATCAGC	AGTATTACGAtttaACCACTATCAGCACGAGTATGACGATCAGC
A4	T7C, A8G, T19C, T22C	0.0 ±0.0%	0.00290558	0.00186989	0.00648582	0.00375377	0.00139836	TCGTGGTACTTTTATGGTGACGGTCGTGCTCACACCACTGATCA	TCGTGGTACTtttaTGGTGATAGTCGTGCTCATACTACTGATCA
A1	T18C, A28G	0.0 ±0.0%	0.00501718	0.00559738	0.000625317	0.00374663	0.00156962	AGTATTACGATTTAACCACTATCAGCACGAGCATGACGATCGGC	AGTATTACGAtttaACCACTATCAGCACGAGTATGACGATCAGC
A5		0.0 ±0.0%		0.003728	0.00749906	0.00374236	0.00188553	CTGATGCTCATTTAGTGTTAATGCTGACAATCCTCGTCATGCTA
A5		0.0 ±0.0%		0.003728	0.00749906	0.00374236	0.00188553	CTGATGCTCATTTAGTGTTAATGCTGATAGCCCCCGTCATACTA
A5		0.0 ±0.0%		0.003728	0.00749906	0.00374236	0.00188553	CTGATGCTCATTTAGTGTTGATGCTGATAATCCTCGTCACACCA
A4		0.0 ±nan%		0.0112194		0.00373979		TCGTGGTACTTTTATGGCGATGGTCGTGCTCACACTACCGATCA
A5		0.0 ±0.0%		0.00745601	0.00374953	0.00373518	0.00185324	CTGACGCTCATTTAGTGTTAATGCTGATAATCCTCGTCATACTA
A5		0.0 ±0.0%		0.00745601	0.00374953	0.00373518	0.00185324	CTGATGCTCATTTAGTGTTAATGCTGATAATCCTCGTCATGCCA
A5		0.0 ±0.0%		0.00745601	0.00374953	0.00373518	0.00185324	CTGATGCTCATTTAGTGTTAATGCTGATGACCCTCGTCACACTA
A1		0.0 ±nan%		0.0111948		0.00373159		AGTATTACGATTTAACCACTGTCAGCACGGGCGTGGCGATCAGC
A5		0.0 ±nan%		0.011184		0.003728		CTGATGCTCATTTAGTGTTGATGCTGATGATCCTCGTCGTACTA
A2	A4G, A8G, A11G, T22C	0.0 ±0.0%	0.00195324	0.00288438	0.00632291	0.00372018	0.00132884	GATCATGAGCTTTACACGATTGCGGCTATTAGGAGCAGCACGAC	GATCATGAGCtttaCACAATTACGACTATTAGGAGTAGCACGAC
A2	A2G, A14G, T22C	0.0 ±0.0%	0.00195324	0.00288438	0.00632291	0.00372018	0.00132884	GATCATGAGCTTTACGCAATTACGACTGTTAGGAGCAGCACGAC	GATCATGAGCtttaCACAATTACGACTATTAGGAGTAGCACGAC
A2	A8G, A11G, A17G, T22C	0.0 ±0.0%	0.00195324	0.00288438	0.00632291	0.00372018	0.00132884	GATCATGAGCTTTACACAATTGCGGCTATTGGGAGCAGCACGAC	GATCATGAGCtttaCACAATTACGACTATTAGGAGTAGCACGAC
A3	A3G, A6G, A21G, T26C	0.0 ±0.0%	0.0027622	0.00213835	0.00617513	0.00369189	0.00125461	GGACTAGCACTTTACCGATGTTAGCATGATCAGCGTCACCAGGA	GGACTAGCACtttaCCAATATTAGCATGATCAGCATCACTAGGA
A3	A9G, A12G, A24G	0.0 ±0.0%	0.0027622	0.00213835	0.00617513	0.00369189	0.00125461	GGACTAGCACTTTACCAATATTGGCGTGATCAGCATCGCTAGGA	GGACTAGCACtttaCCAATATTAGCATGATCAGCATCACTAGGA
A6	T6C, A16G	0.0 ±0.0%	0.00416927		0.00688587	0.00368505	0.0013583	CCTAGTCATATTTAGGTTACAATCGTACTGGTCGTGATAGTCCT	CCTAGTCATAtttaGGTTATAATCGTACTAGTCGTGATAGTCCT
A6	A7G, T12C, A16G, T24C	0.0 ±0.0%	0.00416927		0.00688587	0.00368505	0.0013583	CCTAGTCATATTTAGGTTATGATCGCACTGGTCGTGACAGTCCT	CCTAGTCATAtttaGGTTATAATCGTACTAGTCGTGATAGTCCT
A6	T12C, T15C, T27C	0.0 ±0.0%	0.00416927		0.00688587	0.00368505	0.0013583	CCTAGTCATATTTAGGTTATAATCGCACCAGTCGTGATAGCCCT	CCTAGTCATAtttaGGTTATAATCGTACTAGTCGTGATAGTCCT
A5	A13G, T20C	0.0 ±0.0%	0.00530983		0.0056243	0.00364471	0.000157234	CTGATGCTCATTTAGTGTTAATGCTGGTAATCCCCGTCATACTA	CTGATGCTCAtttaGTGTTAATGCTGATAATCCTCGTCATACTA
A5	T-3C	0.0 ±0.0%	0.00530983		0.0056243	0.00364471	0.000157234	CTGATGCTCATCTAGTGTTAATGCTGATAATCCTCGTCATACTA	CTGATGCTCAtttaGTGTTAATGCTGATAATCCTCGTCATACTA
A2		0.0 ±0.0%		0.00144219	0.00948437	0.00364219	0.00402109	GATCATGAGCTTTACACGATTACGACTATCAGGAGTGGCACGAC
A5	T17C, T26C, A27G	0.0 ±0.0%	0.00530983	0.003728	0.00187477	0.00363753	0.000992648	CTGATGCTCATTTAGTGTTAATGCTGATAACCCTCGTCACGCTA	CTGATGCTCAtttaGTGTTAATGCTGATAATCCTCGTCATACTA
A1	A1G	0.0 ±0.0%	0.00250859	0.00839607		0.00363489	0.00294374	AGTATTACGATTTAGCCACTATCAGCACGAGTATGACGATCAGC	AGTATTACGAtttaACCACTATCAGCACGAGTATGACGATCAGC
A3	A6G, A9G, T16C	0.0 ±0.0%	0.0055244	0.00213835	0.00308756	0.00358344	0.00100842	GGACTAGCACTTTACCAATGTTGGCATGACCAGCATCACTAGGA	GGACTAGCACtttaCCAATATTAGCATGATCAGCATCACTAGGA
A6	A5G, A13G, T18C, T21C, T24C, T27C, T30C	0.0 ±0.0%	0.00416927	0.00310366	0.00344293	0.00357196	0.000314307	CCTAGTCATATTTAGGTTGTAATCGTGCTAGCCGCGACAGCCCC	CCTAGTCATAtttaGGTTATAATCGTACTAGTCGTGATAGTCCT
A6	A5G, T12C, T18C, T21C, T24C	0.0 ±0.0%	0.00416927	0.00310366	0.00344293	0.00357196	0.000314307	CCTAGTCATATTTAGGTTGTAATCGCACTAGCCGCGACAGTCCT	CCTAGTCATAtttaGGTTATAATCGTACTAGTCGTGATAGTCCT
A6	T12C, T18C, T30C	0.0 ±0.0%	0.00416927	0.00310366	0.00344293	0.00357196	0.000314307	CCTAGTCATATTTAGGTTATAATCGCACTAGCCGTGATAGTCCC	CCTAGTCATAtttaGGTTATAATCGTACTAGTCGTGATAGTCCT
A6	A5G, A16G, T18C, T24C, T27C	0.0 ±0.0%	0.00416927	0.00310366	0.00344293	0.00357196	0.000314307	CCTAGTCATATTTAGGTTGTAATCGTACTGGCCGTGACAGCCCT	CCTAGTCATAtttaGGTTATAATCGTACTAGTCGTGATAGTCCT
A2	A4G, A11G, T16C	0.0 ±0.0%	0.00781296	0.00288438		0.00356578	0.00246429	GATCATGAGCTTTACACGATTACGGCTATCAGGAGTAGCACGAC	GATCATGAGCtttaCACAATTACGACTATTAGGAGTAGCACGAC
A3		0.0 ±nan%		0.0106918		0.00356392		GGACTAGCACTTTACCGATATTAGCGTGATCAGCACCACTAGGA
A4	A18G, T19C, T22C, T25C	0.0 ±0.0%	0.00581117		0.00486437	0.00355851	0.0004734	TCGTGGTACTTTTATGGTGATAGTCGTGCTCGCACCACCGATCA	TCGTGGTACTtttaTGGTGATAGTCGTGCTCATACTACTGATCA
A2		0.0 ±0.0%		0.00432657	0.00632291	0.00354983	0.000998171	GATCATGAGCTTTACACAATTGCGACTATCAGGGGTAGCACGAC
A5	T17C, T20C, T26C, A27G	0.0 ±nan%	0.0106197			0.00353989		CTGATGCTCATTTAGTGTTAATGCTGATAACCCCCGTCACGCTA	CTGATGCTCAtttaGTGTTAATGCTGATAATCCTCGTCATACTA
A2	A4G, A5G, A8G	0.0 ±0.0%	0.00195324	0.00865314		0.00353546	0.00334995	GATCATGAGCTTTACACGGTTGCGACTATTAGGAGTAGCACGAC	GATCATGAGCtttaCACAATTACGACTATTAGGAGTAGCACGAC
A2	A14G, A17G, T22C, A23G	0.0 ±0.0%	0.00195324	0.00865314		0.00353546	0.00334995	GATCATGAGCTTTACACAATTACGACTGTTGGGAGCGGCACGAC	GATCATGAGCtttaCACAATTACGACTATTAGGAGTAGCACGAC
A4	A6G, A8G, T19C, T22C, A23G	0.0 ±0.0%	0.00145279	0.00747957	0.00162146	0.00351794	0.00198141	TCGTGGTACTTTTATGGTGGTGGTCGTGCTCACACCGCTGATCA	TCGTGGTACTtttaTGGTGATAGTCGTGCTCATACTACTGATCA
A3		0.0 ±0.0%		0.0042767	0.00617513	0.00348394	0.000949212	GGACTAGCACTTTACCAACATTGGCATGATCAGCATCACTAGGA
A3		0.0 ±0.0%		0.0042767	0.00617513	0.00348394	0.000949212	GGACTAGCACTTTACCGATATTAGCACGATCAGCATCACTAGGA
A3	A3G, A15G	0.0 ±0.0%	0.00828661	0.00213835		0.00347499	0.00307413	GGACTAGCACTTTACCGATATTAGCATGGTCAGCATCACTAGGA	GGACTAGCACtttaCCAATATTAGCATGATCAGCATCACTAGGA
A6	A13G, A25G, T30C	0.0 ±0.0%	0.00416927	0.00620732		0.00345887	0.00101903	CCTAGTCATATTTAGGTTATAATCGTGCTAGTCGTGATGGTCCC	CCTAGTCATAtttaGGTTATAATCGTACTAGTCGTGATAGTCCT
A6	A13G, A16G, T21C, A25G	0.0 ±0.0%	0.00416927	0.00620732		0.00345887	0.00101903	CCTAGTCATATTTAGGTTATAATCGTGCTGGTCGCGATGGTCCT	CCTAGTCATAtttaGGTTATAATCGTACTAGTCGTGATAGTCCT
A6	A7G, A13G, T21C, A25G	0.0 ±0.0%	0.00416927	0.00620732		0.00345887	0.00101903	CCTAGTCATATTTAGGTTATGATCGTGCTAGTCGCGATGGTCCT	CCTAGTCATAtttaGGTTATAATCGTACTAGTCGTGATAGTCCT
A6	A7G, A13G, T15C, T18C	0.0 ±0.0%	0.00416927	0.00620732		0.00345887	0.00101903	CCTAGTCATATTTAGGTTATGATCGTGCCAGCCGTGATAGTCCT	CCTAGTCATAtttaGGTTATAATCGTACTAGTCGTGATAGTCCT
A6	A7G, T18C, T27C	0.0 ±0.0%	0.00416927	0.00620732		0.00345887	0.00101903	CCTAGTCATATTTAGGTTATGATCGTACTAGCCGTGATAGCCCT	CCTAGTCATAtttaGGTTATAATCGTACTAGTCGTGATAGTCCT
A6	A5G, T18C, T21C, T30C	0.0 ±0.0%	0.00416927	0.00620732		0.00345887	0.00101903	CCTAGTCATATTTAGGTTGTAATCGTACTAGCCGCGATAGTCCC	CCTAGTCATAtttaGGTTATAATCGTACTAGTCGTGATAGTCCT
A6	A5G, T9C	0.0 ±0.0%	0.00416927	0.00620732		0.00345887	0.00101903	CCTAGTCATATTTAGGTTGTAACCGTACTAGTCGTGATAGTCCT	CCTAGTCATAtttaGGTTATAATCGTACTAGTCGTGATAGTCCT
A6	A7G, T18C, T24C, T27C, T30C	0.0 ±0.0%	0.00416927	0.00620732		0.00345887	0.00101903	CCTAGTCATATTTAGGTTATGATCGTACTAGCCGTGACAGCCCC	CCTAGTCATAtttaGGTTATAATCGTACTAGTCGTGATAGTCCT
A6	T18C, T21C, T27C	0.0 ±0.0%	0.00416927	0.00620732		0.00345887	0.00101903	CCTAGTCATATTTAGGTTATAATCGTACTAGCCGCGATAGCCCT	CCTAGTCATAtttaGGTTATAATCGTACTAGTCGTGATAGTCCT
A6	A7G, T12C, T15C, T21C, T24C, T27C	0.0 ±0.0%	0.00416927	0.00620732		0.00345887	0.00101903	CCTAGTCATATTTAGGTTATGATCGCACCAGTCGCGACAGCCCT	CCTAGTCATAtttaGGTTATAATCGTACTAGTCGTGATAGTCCT
A6	A13G, T15C, T18C, T21C, T24C, T27C	0.0 ±0.0%	0.00416927	0.00620732		0.00345887	0.00101903	CCTAGTCATATTTAGGTTATAATCGTGCCAGCCGCGACAGCCCT	CCTAGTCATAtttaGGTTATAATCGTACTAGTCGTGATAGTCCT
A2		0.0 ±0.0%		0.00721095	0.00316146	0.00345747	0.00202475	GATCATGAGCTTTACACAATTACGACCGTTAGGAGCAGCACGAC
A6		0.0 ±nan%			0.0103288	0.00344293		CCTAGTCATATTTAGGTTGTAATCGTACTGGTCGCGATGGTCCT
A6		0.0 ±nan%			0.0103288	0.00344293		CCTAGTCATATTTAGGTTGTAATCGTACTAGTCGTGGCGGTCCT
A6		0.0 ±nan%			0.0103288	0.00344293		CCTAGTCATATTTAGGTTGTAATCGTGCCAGCCGTGATAGTCCT
A6		0.0 ±nan%			0.0103288	0.00344293		CCTAGTCATATTTAGGTTGTAATCGCACTAGTCGCGACGGTCCT
A6		0.0 ±nan%			0.0103288	0.00344293		CCTAGTCATATTTAGGTTGTAATCGTGCTGGTCGTGATAGTCCC
A6		0.0 ±nan%			0.0103288	0.00344293		CCTAGTCATATTTAGGTTGTAGTCGTACTGGTCGTGATGGTCCT
A6		0.0 ±nan%			0.0103288	0.00344293		CCTAGTCATATTTAGGTTATAGTCGTACCAGTCGTGACAGTCCT
A1	T-3C, A4G	0.0 ±0.0%	0.00501718	0.00279869	0.00250127	0.00343905	0.000793726	AGTATTACGATCTAACCGCTATCAGCACGAGTATGACGATCAGC	AGTATTACGAtttaACCACTATCAGCACGAGTATGACGATCAGC
A2	A4G, T16C, T22C, A23G	0.0 ±0.0%	0.00390648		0.00632291	0.0034098	0.00120822	GATCATGAGCTTTACACGATTACGACTATCAGGAGCGGCACGAC	GATCATGAGCtttaCACAATTACGACTATTAGGAGTAGCACGAC
A2	A14G, A26G	0.0 ±0.0%	0.00585972	0.00432657		0.00339543	0.000766574	GATCATGAGCTTTACACAATTACGACTGTTAGGAGTAGCGCGAC	GATCATGAGCtttaCACAATTACGACTATTAGGAGTAGCACGAC
A4	A6G, A20G	0.0 ±0.0%	0.00145279	0.00373979	0.00486437	0.00335231	0.00100371	TCGTGGTACTTTTATGGTGGTAGTCGTGCTCATGCTACTGATCA	TCGTGGTACTtttaTGGTGATAGTCGTGCTCATACTACTGATCA
A1	A28G	0.0 ±nan%	0.0100344			0.00334479		AGTATTACGATTTAACCACTATCAGCACGAGTATGACGATCGGC	AGTATTACGAtttaACCACTATCAGCACGAGTATGACGATCAGC
A6		0.0 ±0.0%		0.00310366	0.00688587	0.00332984	0.0018911	CCTAGTCATATTTAGGTTATAATCGTGCTAGCCGCGGTGGTCCT
A6		0.0 ±0.0%		0.00310366	0.00688587	0.00332984	0.0018911	CCTAGTCATATTTAGGTTATGATCGTACTAGTCGTGACGGTCCT
A6		0.0 ±0.0%		0.00310366	0.00688587	0.00332984	0.0018911	CCTAGTCATATTTAGGTTATGATCGCACTGGTCGTGATGGTCCT
A6		0.0 ±0.0%		0.00310366	0.00688587	0.00332984	0.0018911	CCTAGTCATATTTAGGTTATGATCGTACTGGCCGTGACAGTCCT
A6		0.0 ±0.0%		0.00310366	0.00688587	0.00332984	0.0018911	CCTAGTCATATTTAGGTTGTAATCGTGCTGGCCGTGACAGTCCT
A6		0.0 ±0.0%		0.00310366	0.00688587	0.00332984	0.0018911	CCTAGTCATATTTAGGTCGTAATCGTACTAGTCGTGATAGTCCT
A6		0.0 ±0.0%		0.00310366	0.00688587	0.00332984	0.0018911	CCTAGTCATATTTAGGTTATAATCGCACTAGCCGTGATAGCCCT
A6		0.0 ±0.0%		0.00310366	0.00688587	0.00332984	0.0018911	CCTAGTCATATTTAGGTTATAATCGTACCAGTCGCGATGGTCCT
A6		0.0 ±0.0%		0.00310366	0.00688587	0.00332984	0.0018911	CCTAGTCATATTTAGGTTATAATCGTACCAGCCGCGACAGTCCC
A6		0.0 ±0.0%		0.00310366	0.00688587	0.00332984	0.0018911	CCTAGTCATATTTAGGTTATAATCGTACTAGCCGTGACGGTCCT
A6		0.0 ±0.0%		0.00310366	0.00688587	0.00332984	0.0018911	CCTAGTCATATTTAGGTTATAATCGTACCAGCCGTGACAGCCCC
A6		0.0 ±0.0%		0.00310366	0.00688587	0.00332984	0.0018911	CCTAGTCATATTTAGGTTATAATCGCGCTAGTCGTGATAGCCCT
A6		0.0 ±0.0%		0.00310366	0.00688587	0.00332984	0.0018911	CCTAGTCATATTTAGGTTATAATCGTACCGGTCGTGACAGTCCT
A6		0.0 ±0.0%		0.00310366	0.00688587	0.00332984	0.0018911	CCTAGTCATATTTAGGTTGTAATCGTGCTAGCCGCGACAGCCCT
A1	A7G, A10G, A13G, T18C	0.0 ±0.0%	0.00250859	0.00559738	0.00187595	0.00332731	0.00114964	AGTATTACGATTTAACCACTGTCGGCGCGAGCATGACGATCAGC	AGTATTACGAtttaACCACTATCAGCACGAGTATGACGATCAGC
A4	A8G, T19C, T22C, T25C, A30G	0.0 ±0.0%	0.00290558	0.00373979	0.00324291	0.00329609	0.000242277	TCGTGGTACTTTTATGGTGATGGTCGTGCTCACACCACCGATCG	TCGTGGTACTtttaTGGTGATAGTCGTGCTCATACTACTGATCA
A4	T7C, A8G, T19C	0.0 ±0.0%	0.00145279	0.00186989	0.00648582	0.0032695	0.00161266	TCGTGGTACTTTTATGGTGACGGTCGTGCTCACACTACTGATCA	TCGTGGTACTtttaTGGTGATAGTCGTGCTCATACTACTGATCA
A3	A-12G, A9G	0.0 ±0.0%	0.0055244	0.0042767		0.00326704	0.000623851	GGGCTAGCACTTTACCAATATTGGCATGATCAGCATCACTAGGA	GGACTAGCACtttaCCAATATTAGCATGATCAGCATCACTAGGA
A4	A8G, T10C, T19C, T22C	0.0 ±0.0%	0.00435837	0.00373979	0.00162146	0.00323987	0.000828677	TCGTGGTACTTTTATGGTGATGGCCGTGCTCACACCACTGATCA	TCGTGGTACTtttaTGGTGATAGTCGTGCTCATACTACTGATCA
A2	T-9C, A14G	0.0 ±0.0%	0.00195324	0.00144219	0.00632291	0.00323945	0.00154877	GATCACGAGCTTTACACAATTACGACTGTTAGGAGTAGCACGAC	GATCATGAGCtttaCACAATTACGACTATTAGGAGTAGCACGAC
A2	T-3C, T16C	0.0 ±0.0%	0.00195324	0.00144219	0.00632291	0.00323945	0.00154877	GATCATGAGCTCTACACAATTACGACTATCAGGAGTAGCACGAC	GATCATGAGCtttaCACAATTACGACTATTAGGAGTAGCACGAC
A2	T15C, T16C, A20G	0.0 ±0.0%	0.00195324	0.00144219	0.00632291	0.00323945	0.00154877	GATCATGAGCTTTACACAATTACGACTACCAGGGGTAGCACGAC	GATCATGAGCtttaCACAATTACGACTATTAGGAGTAGCACGAC
A1	A10G, A16G, T18C, A19G	0.0 ±0.0%	0.00250859	0.00279869	0.00437722	0.00322817	0.000580596	AGTATTACGATTTAACCACTATCGGCACGGGCGTGACGATCAGC	AGTATTACGAtttaACCACTATCAGCACGAGTATGACGATCAGC
A2	A11G, T15C, T16C	0.0 ±0.0%	0.00390648	0.00576876		0.00322508	0.00093114	GATCATGAGCTTTACACAATTACGGCTACCAGGAGTAGCACGAC	GATCATGAGCtttaCACAATTACGACTATTAGGAGTAGCACGAC
A2	A2G, A17G, T22C	0.0 ±0.0%	0.00390648	0.00576876		0.00322508	0.00093114	GATCATGAGCTTTACGCAATTACGACTATTGGGAGCAGCACGAC	GATCATGAGCtttaCACAATTACGACTATTAGGAGTAGCACGAC
A6		0.0 ±0.0%		0.00620732	0.00344293	0.00321675	0.0013822	CCTAGTCATATTTAGGTTATGATCGCACTGGTCGCGACAGTCCT
A6		0.0 ±0.0%		0.00620732	0.00344293	0.00321675	0.0013822	CCTAGTCATATTTAGGTTGTAGTCGTGCTAGCCGTGATAGTCCT
A6		0.0 ±0.0%		0.00620732	0.00344293	0.00321675	0.0013822	CCTAGTCATATTTAGGTTATAATCGTACCAGCCGCGACGGTCCT
A6		0.0 ±0.0%		0.00620732	0.00344293	0.00321675	0.0013822	CCTAGTCATATTTAGGTTATAATCGTACCGGTCGCGATAGTCCT
A6		0.0 ±0.0%		0.00620732	0.00344293	0.00321675	0.0013822	CCTAGTCATATTTAGGTTGTGATCGTACTAGTCGTGACAGTCCC
A6		0.0 ±0.0%		0.00620732	0.00344293	0.00321675	0.0013822	CCTAGTCATATTTAGGTTGCAATCGTACTAGTCGTGATAGTCCT
A6		0.0 ±0.0%		0.00620732	0.00344293	0.00321675	0.0013822	CCTAGTCACATTTAGGTTATAATCGTACTGGTCGTGACAGTCCT
A6		0.0 ±0.0%		0.00620732	0.00344293	0.00321675	0.0013822	CCTAGTCATATTTAGGTTGTAATCGTACTGGCCGCGATGGTCCT
A6		0.0 ±0.0%		0.00620732	0.00344293	0.00321675	0.0013822	CCTAGTCATATTTAGGTTATGATCGCACTAGTCGCGATGGTCCT
A6		0.0 ±0.0%		0.00620732	0.00344293	0.00321675	0.0013822	CCTAGTCATATTTAGGTTATGATCGCACTGGTCGTGATAGCCCT
A6		0.0 ±0.0%		0.00620732	0.00344293	0.00321675	0.0013822	CCTAGTCATATTTAGGTTGTAATCGTACTAGCCGCGATGGTCCT
A1		0.0 ±0.0%		0.00839607	0.00125063	0.00321557	0.00357272	AGTATTGCGATTTAACCGCTATCAGCACGAGCATGACGATCAGC
A4	A8G, T19C, T22C, A27G	0.0 ±0.0%	0.00290558	0.00186989	0.00486437	0.00321328	0.000878014	TCGTGGTACTTTTATGGTGATGGTCGTGCTCACACCACTGGTCA	TCGTGGTACTtttaTGGTGATAGTCGTGCTCATACTACTGATCA
A3		0.0 ±0.0%		0.00641505	0.00308756	0.00316754	0.00166375	GGACTAGCACTTTACCAATATTGGCATGGTCAGCATCACCAGGA
A3		0.0 ±0.0%		0.00641505	0.00308756	0.00316754	0.00166375	GGACTAGCACTTTACCAATATTGGCATGATCAGCGTCGCCAGGA
A2		0.0 ±nan%			0.00948437	0.00316146		GATCATGAGCTTTACACGATTGCGGCTATTGGGAGCAGCACGAC
A2		0.0 ±nan%			0.00948437	0.00316146		GATCACGAGCTTTACACAATTACGACTATCAGGAGTAGCACGAC
A2		0.0 ±nan%			0.00948437	0.00316146		GATCATGAGCTTTACACGATTACGACTATCGGGAGTAGCACGAC
A4	A23G	0.0 ±0.0%	0.00435837	0.00186989	0.00324291	0.00315706	0.000719644	TCGTGGTACTTTTATGGTGATAGTCGTGCTCATACTGCTGATCA	TCGTGGTACTtttaTGGTGATAGTCGTGCTCATACTACTGATCA
A4	T-11C, A8G, T19C, T22C	0.0 ±0.0%	0.00435837	0.00186989	0.00324291	0.00315706	0.000719644	TCGCGGTACTTTTATGGTGATGGTCGTGCTCACACCACTGATCA	TCGTGGTACTtttaTGGTGATAGTCGTGCTCATACTACTGATCA
A2	A14G, T15C	0.0 ±0.0%	0.00195324	0.00432657	0.00316146	0.00314709	0.000685159	GATCATGAGCTTTACACAATTACGACTGCTAGGAGTAGCACGAC	GATCATGAGCtttaCACAATTACGACTATTAGGAGTAGCACGAC
A5		0.0 ±nan%			0.00937383	0.00312461		CTGATGCTCATTTAGTGTTAATGCTGGTGATCCTCGTCATACTA
A5		0.0 ±0.0%		0.003728	0.0056243	0.00311743	0.000948146	CTGATGCTCATTTAGTGTTAATGCTGATAATCCCCGTCGTACTA
A5		0.0 ±0.0%		0.003728	0.0056243	0.00311743	0.000948146	CTGATGCTCATTTAGTGTTAATGCTGACAATCCTCGTCGTACTA
A6		0.0 ±nan%		0.00931099		0.00310366		CCTAGTCATATTTAGGTTATAATCGTACTGGCCGTGGTAGTCCT
A6		0.0 ±nan%		0.00931099		0.00310366		CCTAGTCATATTTAGGTTGTGGTCGTGCTGGTCGTGATAGTCCT
A6		0.0 ±nan%		0.00931099		0.00310366		CCTAGTCATGTTTAGGTTATAATCGTGCTGGTCGTGACAGTCCT
A6		0.0 ±nan%		0.00931099		0.00310366		CCTAGTCATATTTAGGTTATAATCGTGCTAGCCGTGACGGTCCT
A6		0.0 ±nan%		0.00931099		0.00310366		CCTAGTCATATTTAGGTTGTGGTCGTGCTGGTCGTGGTGGTCCT
A6		0.0 ±nan%		0.00931099		0.00310366		CCTAGTCATATTTAGGTTGTGATCGTACTGGTCGTGATAGCCCT
A6		0.0 ±nan%		0.00931099		0.00310366		CCTAGTCATATTTAGGTTATAATCGTGCTAGTCGCGATAGCCCT
A6		0.0 ±nan%		0.00931099		0.00310366		CCTAGTCATATTTAGGTTATGATCGTGCTAGTCGCGACAGTCCC
A6		0.0 ±nan%		0.00931099		0.00310366		CCTAGTCATATTTAGGTTGTAATCGTGCTAGTCGTGACGGCCCT
A6		0.0 ±nan%		0.00931099		0.00310366		CCTAGTCATATTTAGGTTATAATCGTACTGGCCGTGATAGTCCC
A6		0.0 ±nan%		0.00931099		0.00310366		CCTAGTCATATTTAGGTTATAATCGTACCAGCCGTGATAGCCCC
A6		0.0 ±nan%		0.00931099		0.00310366		CCTAGTCATATTTAGGTTGTAGTCGTGCTAGTCGTGGTAGTCCT
A6		0.0 ±nan%		0.00931099		0.00310366		CCTAGTCATATTTAGGTTATAATCGCGCTGGTCGTGATAGTCCT
A6		0.0 ±nan%		0.00931099		0.00310366		CCTAGTCATATTTAGGTTATAATCGCACTAGTCGCGACAGTCCC
A6		0.0 ±nan%		0.00931099		0.00310366		CCTAGTCATATTTAGGTTATAATCGCACTAGCCGCGATAGTCCC
A4	T-8C	0.0 ±0.0%	0.00581117	0.00186989	0.00162146	0.00310084	0.00135706	TCGTGGCACTTTTATGGTGATAGTCGTGCTCATACTACTGATCA	TCGTGGTACTtttaTGGTGATAGTCGTGCTCATACTACTGATCA
A3		0.0 ±nan%			0.00926269	0.00308756		GGACTAGCACTTTACCAATATTGGCATGATCAGCATCACTAGGG
A3		0.0 ±nan%			0.00926269	0.00308756		GGGCTAGCACTTTACCAATATTGGCATGATCAGCATCACCAGGA
A3		0.0 ±nan%			0.00926269	0.00308756		GGACTAGCACTTTACCAATGTTAGCATGACCAGCATCACCAGGA
A4	T4C, A8G, T19C	0.0 ±0.0%	0.00435837		0.00486437	0.00307425	0.000252995	TCGTGGTACTTTTATGGCGATGGTCGTGCTCACACTACTGATCA	TCGTGGTACTtttaTGGTGATAGTCGTGCTCATACTACTGATCA
A2		0.0 ±0.0%		0.00288438	0.00632291	0.0030691	0.00171927	GATCATGAGCTTTACACAATTACGACTATTGGGAGCAGCGCGAC
A2		0.0 ±0.0%		0.00288438	0.00632291	0.0030691	0.00171927	GATCATGAGCTTTACACAATCACGACTATCAGGAGTAGCACGAC
A3	A-9G, A9G, T26C	0.0 ±0.0%	0.0027622	0.00641505		0.00305909	0.00182643	GGACTGGCACTTTACCAATATTGGCATGATCAGCATCACCAGGA	GGACTAGCACtttaCCAATATTAGCATGATCAGCATCACTAGGA
A2	T13C, T15C, T16C	0.0 ±0.0%	0.00195324	0.00721095		0.00305473	0.00262885	GATCATGAGCTTTACACAATTACGACCACCAGGAGTAGCACGAC	GATCATGAGCtttaCACAATTACGACTATTAGGAGTAGCACGAC
A1	A10G, A13G, T20C	0.0 ±0.0%	0.00501718	0.00279869	0.00125063	0.00302217	0.00109304	AGTATTACGATTTAACCACTATCGGCGCGAGTACGACGATCAGC	AGTATTACGAtttaACCACTATCAGCACGAGTATGACGATCAGC
A1	A4G, A25G	0.0 ±0.0%	0.00501718	0.00279869	0.00125063	0.00302217	0.00109304	AGTATTACGATTTAACCGCTATCAGCACGAGTATGACGGTCAGC	AGTATTACGAtttaACCACTATCAGCACGAGTATGACGATCAGC
A5	A13G, T14C, T17C, T20C	0.0 ±0.0%	0.00530983		0.00374953	0.00301979	0.000780149	CTGATGCTCATTTAGTGTTAATGCTGGCAACCCCCGTCATACTA	CTGATGCTCAtttaGTGTTAATGCTGATAATCCTCGTCATACTA
A1		0.0 ±0.0%		0.00279869	0.00625317	0.00301729	0.00172724	AGTATTACGATTTAACCGCTGTCGGCACGGGTGTGACGATCAGC
A5	A13G, T23C	0.0 ±0.0%	0.00530983	0.003728		0.00301261	0.000790912	CTGATGCTCATTTAGTGTTAATGCTGGTAATCCTCGCCATACTA	CTGATGCTCAtttaGTGTTAATGCTGATAATCCTCGTCATACTA
A2	A11G, A14G, T16C, T22C	0.0 ±0.0%	0.00585972		0.00316146	0.00300706	0.00134913	GATCATGAGCTTTACACAATTACGGCTGTCAGGAGCAGCACGAC	GATCATGAGCtttaCACAATTACGACTATTAGGAGTAGCACGAC
A2		0.0 ±0.0%		0.00576876	0.00316146	0.00297674	0.00130365	GATCATGAGCTTTACACGATTGCGGCTATTGGGAGTAGCACGAC
A2		0.0 ±0.0%		0.00576876	0.00316146	0.00297674	0.00130365	GATCATGAGCTTTACACAATTACGACTATCAGGGGCGGCACGAC
A2		0.0 ±0.0%		0.00576876	0.00316146	0.00297674	0.00130365	GATCATGAGCTTTACACAATTACGACCATCGGGAGTAGCACGAC
A1	A-11G, A4G	0.0 ±0.0%	0.00501718		0.0037519	0.00292303	0.000632642	AGTGTTACGATTTAACCGCTATCAGCACGAGTATGACGATCAGC	AGTATTACGAtttaACCACTATCAGCACGAGTATGACGATCAGC
A1	A4G, A7G, A10G, T20C	0.0 ±0.0%	0.00501718		0.0037519	0.00292303	0.000632642	AGTATTACGATTTAACCGCTGTCGGCACGAGTACGACGATCAGC	AGTATTACGAtttaACCACTATCAGCACGAGTATGACGATCAGC
A1	A4G, A10G, A16G, T18C, A19G	0.0 ±0.0%	0.00250859		0.00625317	0.00292059	0.00187229	AGTATTACGATTTAACCGCTATCGGCACGGGCGTGACGATCAGC	AGTATTACGAtttaACCACTATCAGCACGAGTATGACGATCAGC
A2	A2G, A4G, A11G	0.0 ±0.0%	0.00585972	0.00288438		0.0029147	0.00148767	GATCATGAGCTTTACGCGATTACGGCTATTAGGAGTAGCACGAC	GATCATGAGCtttaCACAATTACGACTATTAGGAGTAGCACGAC
A2	T16C, T22C, A29G	0.0 ±0.0%	0.00585972	0.00288438		0.0029147	0.00148767	GATCATGAGCTTTACACAATTACGACTATCAGGAGCAGCACGGC	GATCATGAGCtttaCACAATTACGACTATTAGGAGTAGCACGAC
A2	A11G, T13C, T15C, T16C, T22C	0.0 ±0.0%	0.00585972	0.00288438		0.0029147	0.00148767	GATCATGAGCTTTACACAATTACGGCCACCAGGAGCAGCACGAC	GATCATGAGCtttaCACAATTACGACTATTAGGAGTAGCACGAC
A4	T-4C, A8G, T19C	0.0 ±0.0%	0.00145279	0.00560968	0.00162146	0.00289464	0.00135839	TCGTGGTACTCTTATGGTGATGGTCGTGCTCACACTACTGATCA	TCGTGGTACTtttaTGGTGATAGTCGTGCTCATACTACTGATCA
A4	A6G, A8G, A18G, A20G	0.0 ±0.0%	0.00145279	0.00560968	0.00162146	0.00289464	0.00135839	TCGTGGTACTTTTATGGTGGTGGTCGTGCTCGTGCTACTGATCA	TCGTGGTACTtttaTGGTGATAGTCGTGCTCATACTACTGATCA
A2		0.0 ±nan%		0.00865314		0.00288438		GATCATGAGCTTTACACAATTGCGACTATTGGGGGTGGCACGAC
A2		0.0 ±nan%		0.00865314		0.00288438		GATCATGAGCTTTACGCAATTACGACTATTAGGAGTGGCACGAC
A3	A-12G	0.0 ±0.0%	0.0055244		0.00308756	0.00287066	0.00121842	GGGCTAGCACTTTACCAATATTAGCATGATCAGCATCACTAGGA	GGACTAGCACtttaCCAATATTAGCATGATCAGCATCACTAGGA
A3	A3G, T8C, A9G, T26C	0.0 ±0.0%	0.0055244		0.00308756	0.00287066	0.00121842	GGACTAGCACTTTACCGATATCGGCATGATCAGCATCACCAGGA	GGACTAGCACtttaCCAATATTAGCATGATCAGCATCACTAGGA
A3	A3G, A4G, A9G, A12G, A21G	0.0 ±0.0%	0.0055244		0.00308756	0.00287066	0.00121842	GGACTAGCACTTTACCGGTATTGGCGTGATCAGCGTCACTAGGA	GGACTAGCACtttaCCAATATTAGCATGATCAGCATCACTAGGA
A3		0.0 ±nan%		0.00855341		0.00285114		GGACTAGCACTTTACCGATGTTGGCATGATCAGCATCGCCAGGA
A3		0.0 ±nan%		0.00855341		0.00285114		GGACTAGCACTTTACCGATGTTAGCGTGATCGGCATCACTAGGA
A4	T1C	0.0 ±0.0%	0.00290558	0.00560968		0.00283842	0.00135205	TCGTGGTACTTTTACGGTGATAGTCGTGCTCATACTACTGATCA	TCGTGGTACTtttaTGGTGATAGTCGTGCTCATACTACTGATCA
A2	A11G, A14G, A17G, T22C	0.0 ±0.0%	0.00390648	0.00144219	0.00316146	0.00283671	0.000729675	GATCATGAGCTTTACACAATTACGGCTGTTGGGAGCAGCACGAC	GATCATGAGCtttaCACAATTACGACTATTAGGAGTAGCACGAC
A2	T13C, T16C, A23G	0.0 ±0.0%	0.00390648	0.00144219	0.00316146	0.00283671	0.000729675	GATCATGAGCTTTACACAATTACGACCATCAGGAGTGGCACGAC	GATCATGAGCtttaCACAATTACGACTATTAGGAGTAGCACGAC
A2	A-1G, T16C, T22C	0.0 ±0.0%	0.00390648	0.00144219	0.00316146	0.00283671	0.000729675	GATCATGAGCTTTGCACAATTACGACTATCAGGAGCAGCACGAC	GATCATGAGCtttaCACAATTACGACTATTAGGAGTAGCACGAC
A2	A26G	0.0 ±0.0%	0.00390648	0.00144219	0.00316146	0.00283671	0.000729675	GATCATGAGCTTTACACAATTACGACTATTAGGAGTAGCGCGAC	GATCATGAGCtttaCACAATTACGACTATTAGGAGTAGCACGAC
A1	T6C, T18C, T20C	0.0 ±0.0%	0.00501718	0.00279869	0.000625317	0.00281373	0.00126785	AGTATTACGATTTAACCACCATCAGCACGAGCACGACGATCAGC	AGTATTACGAtttaACCACTATCAGCACGAGTATGACGATCAGC
A4	T22C, T25C	0.0 ±0.0%	0.00145279	0.00373979	0.00324291	0.00281183	0.000694492	TCGTGGTACTTTTATGGTGATAGTCGTGCTCATACCACCGATCA	TCGTGGTACTtttaTGGTGATAGTCGTGCTCATACTACTGATCA
A4	A8G, T16C, A18G, T19C	0.0 ±0.0%	0.00145279	0.00373979	0.00324291	0.00281183	0.000694492	TCGTGGTACTTTTATGGTGATGGTCGTGCCCGCACTACTGATCA	TCGTGGTACTtttaTGGTGATAGTCGTGCTCATACTACTGATCA
A6	A5G, A7G, A16G, T18C, T27C	0.0 ±nan%	0.00833854			0.00277951		CCTAGTCATATTTAGGTTGTGATCGTACTGGCCGTGATAGCCCT	CCTAGTCATAtttaGGTTATAATCGTACTAGTCGTGATAGTCCT
A6	A13G, T15C, T21C, T24C, T30C	0.0 ±nan%	0.00833854			0.00277951		CCTAGTCATATTTAGGTTATAATCGTGCCAGTCGCGACAGTCCC	CCTAGTCATAtttaGGTTATAATCGTACTAGTCGTGATAGTCCT
A6	A-5G, A5G, A13G, T24C	0.0 ±nan%	0.00833854			0.00277951		CCTAGTCATGTTTAGGTTGTAATCGTGCTAGTCGTGACAGTCCT	CCTAGTCATAtttaGGTTATAATCGTACTAGTCGTGATAGTCCT
A6	A-1G, A5G, A13G	0.0 ±nan%	0.00833854			0.00277951		CCTAGTCATATTTGGGTTGTAATCGTGCTAGTCGTGATAGTCCT	CCTAGTCATAtttaGGTTATAATCGTACTAGTCGTGATAGTCCT
A6	A5G, A8G, T21C	0.0 ±nan%	0.00833854			0.00277951		CCTAGTCATATTTAGGTTGTAGTCGTACTAGTCGCGATAGTCCT	CCTAGTCATAtttaGGTTATAATCGTACTAGTCGTGATAGTCCT
A6	A-7G, A5G	0.0 ±nan%	0.00833854			0.00277951		CCTAGTCGTATTTAGGTTGTAATCGTACTAGTCGTGATAGTCCT	CCTAGTCATAtttaGGTTATAATCGTACTAGTCGTGATAGTCCT
A6	A16G, T18C, T21C, T30C	0.0 ±nan%	0.00833854			0.00277951		CCTAGTCATATTTAGGTTATAATCGTACTGGCCGCGATAGTCCC	CCTAGTCATAtttaGGTTATAATCGTACTAGTCGTGATAGTCCT
A6	T3C	0.0 ±nan%	0.00833854			0.00277951		CCTAGTCATATTTAGGCTATAATCGTACTAGTCGTGATAGTCCT	CCTAGTCATAtttaGGTTATAATCGTACTAGTCGTGATAGTCCT
A6	T-2C, T21C	0.0 ±nan%	0.00833854			0.00277951		CCTAGTCATATTCAGGTTATAATCGTACTAGTCGCGATAGTCCT	CCTAGTCATAtttaGGTTATAATCGTACTAGTCGTGATAGTCCT
A6	A7G, A8G, T21C	0.0 ±nan%	0.00833854			0.00277951		CCTAGTCATATTTAGGTTATGGTCGTACTAGTCGCGATAGTCCT	CCTAGTCATAtttaGGTTATAATCGTACTAGTCGTGATAGTCCT
A6	A5G, A16G, T21C, T24C, A25G	0.0 ±nan%	0.00833854			0.00277951		CCTAGTCATATTTAGGTTGTAATCGTACTGGTCGCGACGGTCCT	CCTAGTCATAtttaGGTTATAATCGTACTAGTCGTGATAGTCCT
A6	A5G, A16G, T18C, T24C, T27C, T30C	0.0 ±nan%	0.00833854			0.00277951		CCTAGTCATATTTAGGTTGTAATCGTACTGGCCGTGACAGCCCC	CCTAGTCATAtttaGGTTATAATCGTACTAGTCGTGATAGTCCT
A6	A5G, A7G, A13G, T18C, T21C, T30C	0.0 ±nan%	0.00833854			0.00277951		CCTAGTCATATTTAGGTTGTGATCGTGCTAGCCGCGATAGTCCC	CCTAGTCATAtttaGGTTATAATCGTACTAGTCGTGATAGTCCT
A6	T4C, T15C	0.0 ±nan%	0.00833854			0.00277951		CCTAGTCATATTTAGGTCATAATCGTACCAGTCGTGATAGTCCT	CCTAGTCATAtttaGGTTATAATCGTACTAGTCGTGATAGTCCT
A6	A7G, A8G, A16G, T24C	0.0 ±nan%	0.00833854			0.00277951		CCTAGTCATATTTAGGTTATGGTCGTACTGGTCGTGACAGTCCT	CCTAGTCATAtttaGGTTATAATCGTACTAGTCGTGATAGTCCT
A6	T12C, T15C, T21C, T24C, T27C	0.0 ±nan%	0.00833854			0.00277951		CCTAGTCATATTTAGGTTATAATCGCACCAGTCGCGACAGCCCT	CCTAGTCATAtttaGGTTATAATCGTACTAGTCGTGATAGTCCT
A3		0.0 ±0.0%		0.00213835	0.00617513	0.00277116	0.00201839	GGACTAGCACTTTACCGGTATTGGCATGATCGGCATCACTAGGA
A3		0.0 ±0.0%		0.00213835	0.00617513	0.00277116	0.00201839	GGACTAGCACTTTACCGATATTGGCGTGATCAGCGTCACCAGGA
A3		0.0 ±0.0%		0.00213835	0.00617513	0.00277116	0.00201839	GGACTAGCACTTTACCGATATTGGCATGATCAGCGCCACCAGGA
A3		0.0 ±0.0%		0.00213835	0.00617513	0.00277116	0.00201839	GGACTAGCACTTTACCGGTGTTGGCGTGATCAGCATCACCAGGA
A3	A30G	0.0 ±nan%	0.00828661			0.0027622		GGACTAGCACTTTACCAATATTAGCATGATCAGCATCACTAGGG	GGACTAGCACtttaCCAATATTAGCATGATCAGCATCACTAGGA
A3	A12G, T16C, T26C	0.0 ±nan%	0.00828661			0.0027622		GGACTAGCACTTTACCAATATTAGCGTGACCAGCATCACCAGGA	GGACTAGCACtttaCCAATATTAGCATGATCAGCATCACTAGGA
A3	A-6G, A9G, T26C	0.0 ±nan%	0.00828661			0.0027622		GGACTAGCGCTTTACCAATATTGGCATGATCAGCATCACCAGGA	GGACTAGCACtttaCCAATATTAGCATGATCAGCATCACTAGGA
A2	A8G, T15C, A17G	0.0 ±0.0%	0.00195324		0.00632291	0.00275872	0.00218484	GATCATGAGCTTTACACAATTGCGACTACTGGGAGTAGCACGAC	GATCATGAGCtttaCACAATTACGACTATTAGGAGTAGCACGAC
A2	A8G, T13C, A23G	0.0 ±0.0%	0.00195324		0.00632291	0.00275872	0.00218484	GATCATGAGCTTTACACAATTGCGACCATTAGGAGTGGCACGAC	GATCATGAGCtttaCACAATTACGACTATTAGGAGTAGCACGAC
A4	A6G, A8G, A18G, T19C, T22C, T25C	0.0 ±0.0%	0.00290558	0.00373979	0.00162146	0.00275561	0.00061609	TCGTGGTACTTTTATGGTGGTGGTCGTGCTCGCACCACCGATCA	TCGTGGTACTtttaTGGTGATAGTCGTGCTCATACTACTGATCA
A2	A11G, T13C	0.0 ±0.0%	0.00390648	0.00432657		0.00274435	0.000210045	GATCATGAGCTTTACACAATTACGGCCATTAGGAGTAGCACGAC	GATCATGAGCtttaCACAATTACGACTATTAGGAGTAGCACGAC
A1	A4G, A10G, A13G, T18C, T20C	0.0 ±0.0%	0.00752578		0.000625317	0.00271703	0.00345023	AGTATTACGATTTAACCGCTATCGGCGCGAGCACGACGATCAGC	AGTATTACGAtttaACCACTATCAGCACGAGTATGACGATCAGC
A1	A4G, A10G, T18C, A28G	0.0 ±0.0%	0.00250859		0.00562785	0.00271215	0.00155963	AGTATTACGATTTAACCGCTATCGGCACGAGCATGACGATCGGC	AGTATTACGAtttaACCACTATCAGCACGAGTATGACGATCAGC
A1	A4G, A10G, T18C, A19G, T20C	0.0 ±0.0%	0.00250859		0.00562785	0.00271215	0.00155963	AGTATTACGATTTAACCGCTATCGGCACGAGCGCGACGATCAGC	AGTATTACGAtttaACCACTATCAGCACGAGTATGACGATCAGC
A4		0.0 ±nan%			0.00810728	0.00270243		TCGTGGTACTTTTATGGTGATGGTCGTGCTCGCACTACCGACCA
A1		0.0 ±0.0%		0.00559738	0.00250127	0.00269955	0.00154806	AGTATCACGATTTAACCACTATCAGCACGAGCATGACGATCAGC
A2	A4G, A8G, A11G, T16C, T22C	0.0 ±0.0%	0.00195324	0.00288438	0.00316146	0.00266636	0.000365421	GATCATGAGCTTTACACGATTGCGGCTATCAGGAGCAGCACGAC	GATCATGAGCtttaCACAATTACGACTATTAGGAGTAGCACGAC
A2	A11G, T16C, A17G	0.0 ±0.0%	0.00195324	0.00288438	0.00316146	0.00266636	0.000365421	GATCATGAGCTTTACACAATTACGGCTATCGGGAGTAGCACGAC	GATCATGAGCtttaCACAATTACGACTATTAGGAGTAGCACGAC
A2	T-3C, T16C, T22C	0.0 ±0.0%	0.00195324	0.00288438	0.00316146	0.00266636	0.000365421	GATCATGAGCTCTACACAATTACGACTATCAGGAGCAGCACGAC	GATCATGAGCtttaCACAATTACGACTATTAGGAGTAGCACGAC
A3	A3G, T5C, A9G	0.0 ±0.0%	0.0027622	0.00213835	0.00308756	0.00266271	0.000278493	GGACTAGCACTTTACCGACATTGGCATGATCAGCATCACTAGGA	GGACTAGCACtttaCCAATATTAGCATGATCAGCATCACTAGGA
A4	A8G, T13C, T16C, T19C, T22C, T25C	0.0 ±0.0%	0.00435837	0.00186989	0.00162146	0.00261657	0.000873848	TCGTGGTACTTTTATGGTGATGGTCGCGCCCACACCACCGATCA	TCGTGGTACTtttaTGGTGATAGTCGTGCTCATACTACTGATCA
A1	T18C, T26C	0.0 ±0.0%	0.00501718	0.00279869		0.00260529	0.00110925	AGTATTACGATTTAACCACTATCAGCACGAGCATGACGACCAGC	AGTATTACGAtttaACCACTATCAGCACGAGTATGACGATCAGC
A2	A4G, A8G, T16C, A17G	0.0 ±nan%	0.00781296			0.00260432		GATCATGAGCTTTACACGATTGCGACTATCGGGAGTAGCACGAC	GATCATGAGCtttaCACAATTACGACTATTAGGAGTAGCACGAC
A2	A8G, T13C, T15C, T16C	0.0 ±nan%	0.00781296			0.00260432		GATCATGAGCTTTACACAATTGCGACCACCAGGAGTAGCACGAC	GATCATGAGCtttaCACAATTACGACTATTAGGAGTAGCACGAC
A4	A8G, T16C, A20G	0.0 ±0.0%	0.00290558		0.00486437	0.00258998	0.000979391	TCGTGGTACTTTTATGGTGATGGTCGTGCCCATGCTACTGATCA	TCGTGGTACTtttaTGGTGATAGTCGTGCTCATACTACTGATCA
A4	T16C, T19C, T22C, T25C	0.0 ±0.0%	0.00290558		0.00486437	0.00258998	0.000979391	TCGTGGTACTTTTATGGTGATAGTCGTGCCCACACCACCGATCA	TCGTGGTACTtttaTGGTGATAGTCGTGCTCATACTACTGATCA
A4	T13C, T19C, T22C, T25C	0.0 ±0.0%	0.00290558		0.00486437	0.00258998	0.000979391	TCGTGGTACTTTTATGGTGATAGTCGCGCTCACACCACCGATCA	TCGTGGTACTtttaTGGTGATAGTCGTGCTCATACTACTGATCA
A4	A6G, T16C, T19C, T22C	0.0 ±0.0%	0.00290558		0.00486437	0.00258998	0.000979391	TCGTGGTACTTTTATGGTGGTAGTCGTGCCCACACCACTGATCA	TCGTGGTACTtttaTGGTGATAGTCGTGCTCATACTACTGATCA
A2		0.0 ±0.0%		0.00144219	0.00632291	0.00258837	0.00244036	GATCATGAGCTTTACACGATTACGACTATTAGGGGCAGCACGAC
A2		0.0 ±0.0%		0.00144219	0.00632291	0.00258837	0.00244036	GATCATGAGCTTTACACGGTTACGACTATTAGGAGCAGCACGAC
A2		0.0 ±0.0%		0.00144219	0.00632291	0.00258837	0.00244036	GATCATGAGCTTTACACAATTGCGACCACCAGGAGCAGCACGAC
A3	A4G, A9G, T22C, T26C	0.0 ±0.0%	0.0055244	0.00213835		0.00255425	0.00169303	GGACTAGCACTTTACCAGTATTGGCATGATCAGCACCACCAGGA	GGACTAGCACtttaCCAATATTAGCATGATCAGCATCACTAGGA
A3	T-4C	0.0 ±0.0%	0.0055244	0.00213835		0.00255425	0.00169303	GGACTAGCACCTTACCAATATTAGCATGATCAGCATCACTAGGA	GGACTAGCACtttaCCAATATTAGCATGATCAGCATCACTAGGA
A6	A5G, T12C, T15C, T18C, T21C	0.0 ±0.0%	0.00416927		0.00344293	0.0025374	0.00036317	CCTAGTCATATTTAGGTTGTAATCGCACCAGCCGCGATAGTCCT	CCTAGTCATAtttaGGTTATAATCGTACTAGTCGTGATAGTCCT
A6	A5G, A7G, T18C, T21C, T24C, T27C	0.0 ±0.0%	0.00416927		0.00344293	0.0025374	0.00036317	CCTAGTCATATTTAGGTTGTGATCGTACTAGCCGCGACAGCCCT	CCTAGTCATAtttaGGTTATAATCGTACTAGTCGTGATAGTCCT
A6	A8G, T12C, T18C	0.0 ±0.0%	0.00416927		0.00344293	0.0025374	0.00036317	CCTAGTCATATTTAGGTTATAGTCGCACTAGCCGTGATAGTCCT	CCTAGTCATAtttaGGTTATAATCGTACTAGTCGTGATAGTCCT
A6	A7G, T18C, T21C, T24C, T30C	0.0 ±0.0%	0.00416927		0.00344293	0.0025374	0.00036317	CCTAGTCATATTTAGGTTATGATCGTACTAGCCGCGACAGTCCC	CCTAGTCATAtttaGGTTATAATCGTACTAGTCGTGATAGTCCT
A6	A8G, A13G, T18C, T21C, T24C	0.0 ±0.0%	0.00416927		0.00344293	0.0025374	0.00036317	CCTAGTCATATTTAGGTTATAGTCGTGCTAGCCGCGACAGTCCT	CCTAGTCATAtttaGGTTATAATCGTACTAGTCGTGATAGTCCT
A6	A8G, T12C, T24C	0.0 ±0.0%	0.00416927		0.00344293	0.0025374	0.00036317	CCTAGTCATATTTAGGTTATAGTCGCACTAGTCGTGACAGTCCT	CCTAGTCATAtttaGGTTATAATCGTACTAGTCGTGATAGTCCT
A6	A7G, T12C, T15C, A25G	0.0 ±0.0%	0.00416927		0.00344293	0.0025374	0.00036317	CCTAGTCATATTTAGGTTATGATCGCACCAGTCGTGATGGTCCT	CCTAGTCATAtttaGGTTATAATCGTACTAGTCGTGATAGTCCT
A6	A5G, A7G, A13G, T24C, T30C	0.0 ±0.0%	0.00416927		0.00344293	0.0025374	0.00036317	CCTAGTCATATTTAGGTTGTGATCGTGCTAGTCGTGACAGTCCC	CCTAGTCATAtttaGGTTATAATCGTACTAGTCGTGATAGTCCT
A6	T24C, A25G	0.0 ±0.0%	0.00416927		0.00344293	0.0025374	0.00036317	CCTAGTCATATTTAGGTTATAATCGTACTAGTCGTGACGGTCCT	CCTAGTCATAtttaGGTTATAATCGTACTAGTCGTGATAGTCCT
A6	T18C, A25G	0.0 ±0.0%	0.00416927		0.00344293	0.0025374	0.00036317	CCTAGTCATATTTAGGTTATAATCGTACTAGCCGTGATGGTCCT	CCTAGTCATAtttaGGTTATAATCGTACTAGTCGTGATAGTCCT
A6	A5G, A13G, T18C, T21C, A25G	0.0 ±0.0%	0.00416927		0.00344293	0.0025374	0.00036317	CCTAGTCATATTTAGGTTGTAATCGTGCTAGCCGCGATGGTCCT	CCTAGTCATAtttaGGTTATAATCGTACTAGTCGTGATAGTCCT
A6	A5G, A7G, A13G, T15C, T18C	0.0 ±0.0%	0.00416927		0.00344293	0.0025374	0.00036317	CCTAGTCATATTTAGGTTGTGATCGTGCCAGCCGTGATAGTCCT	CCTAGTCATAtttaGGTTATAATCGTACTAGTCGTGATAGTCCT
A6	T12C, A16G, T18C, T21C, T24C	0.0 ±0.0%	0.00416927		0.00344293	0.0025374	0.00036317	CCTAGTCATATTTAGGTTATAATCGCACTGGCCGCGACAGTCCT	CCTAGTCATAtttaGGTTATAATCGTACTAGTCGTGATAGTCCT
A6	A5G, T15C, T18C, T24C, T30C	0.0 ±0.0%	0.00416927		0.00344293	0.0025374	0.00036317	CCTAGTCATATTTAGGTTGTAATCGTACCAGCCGTGACAGTCCC	CCTAGTCATAtttaGGTTATAATCGTACTAGTCGTGATAGTCCT
A6	A8G, T15C, T21C, T27C	0.0 ±0.0%	0.00416927		0.00344293	0.0025374	0.00036317	CCTAGTCATATTTAGGTTATAGTCGTACCAGTCGCGATAGCCCT	CCTAGTCATAtttaGGTTATAATCGTACTAGTCGTGATAGTCCT
A6	T12C, T18C, T21C, T24C, T27C, T30C	0.0 ±0.0%	0.00416927		0.00344293	0.0025374	0.00036317	CCTAGTCATATTTAGGTTATAATCGCACTAGCCGCGACAGCCCC	CCTAGTCATAtttaGGTTATAATCGTACTAGTCGTGATAGTCCT
A6	A13G, T18C, T21C, T24C, A25G	0.0 ±0.0%	0.00416927		0.00344293	0.0025374	0.00036317	CCTAGTCATATTTAGGTTATAATCGTGCTAGCCGCGACGGTCCT	CCTAGTCATAtttaGGTTATAATCGTACTAGTCGTGATAGTCCT
A6	A5G, A7G, A16G, T21C	0.0 ±0.0%	0.00416927		0.00344293	0.0025374	0.00036317	CCTAGTCATATTTAGGTTGTGATCGTACTGGTCGCGATAGTCCT	CCTAGTCATAtttaGGTTATAATCGTACTAGTCGTGATAGTCCT
A6	A13G, T18C, A23G, A25G	0.0 ±0.0%	0.00416927		0.00344293	0.0025374	0.00036317	CCTAGTCATATTTAGGTTATAATCGTGCTAGCCGTGGTGGTCCT	CCTAGTCATAtttaGGTTATAATCGTACTAGTCGTGATAGTCCT
A6	A5G, T18C, A23G, T24C	0.0 ±0.0%	0.00416927		0.00344293	0.0025374	0.00036317	CCTAGTCATATTTAGGTTGTAATCGTACTAGCCGTGGCAGTCCT	CCTAGTCATAtttaGGTTATAATCGTACTAGTCGTGATAGTCCT
A1	A-1G, A4G, A10G	0.0 ±nan%	0.00752578			0.00250859		AGTATTACGATTTGACCGCTATCGGCACGAGTATGACGATCAGC	AGTATTACGAtttaACCACTATCAGCACGAGTATGACGATCAGC
A1	A-1G, A7G, A10G, T18C	0.0 ±nan%	0.00752578			0.00250859		AGTATTACGATTTGACCACTGTCGGCACGAGCATGACGATCAGC	AGTATTACGAtttaACCACTATCAGCACGAGTATGACGATCAGC
A1	A-11G	0.0 ±nan%	0.00752578			0.00250859		AGTGTTACGATTTAACCACTATCAGCACGAGTATGACGATCAGC	AGTATTACGAtttaACCACTATCAGCACGAGTATGACGATCAGC
A5		0.0 ±nan%			0.00749906	0.00249969		CTGATGCTCATTTAGTGTTAATGCTGACAACCCCCGTCATACCA
A5		0.0 ±nan%			0.00749906	0.00249969		CTGATGCTCATTTAGTGTTAATGCTGGTAACCCTCGTCATACTA
A2		0.0 ±0.0%		0.00432657	0.00316146	0.00249601	0.000582557	GATCATGAGCTTTACACAATTACGACTGTTGGGGGTGGCACGAC
A2		0.0 ±0.0%		0.00432657	0.00316146	0.00249601	0.000582557	GATCATGAGCTTTACACAATTACGGCCATTAGGAGCAGCACGAC
A2		0.0 ±0.0%		0.00432657	0.00316146	0.00249601	0.000582557	GATCATGAGCTTTACACAATTACGACCGTTAGGAGTAGCACGAC
A4		0.0 ±nan%		0.00747957		0.00249319		TCGTGGTACTTTTATGGTGATGGTCGTGCCCACGCTGCTGATCA
A5		0.0 ±0.0%		0.003728	0.00374953	0.00249251	1.07633e-05	CTGATGCTCATTTAGTGTTAATGCTGATAACCCTCGCCATGCTA
A5		0.0 ±0.0%		0.003728	0.00374953	0.00249251	1.07633e-05	CTGATGCTCATTTAGTGTTAGTGCTGATAATCCCCGTCATACTA
A5		0.0 ±0.0%		0.003728	0.00374953	0.00249251	1.07633e-05	CTGATGCTCATTTAGTGTTAATGCTGATAGCCCTCGTCACACTA
A5		0.0 ±nan%		0.00745601		0.00248534		CTGATGCTCACTTAGTGTTAATGCTGATGATCCTCGTCATACTA
A5		0.0 ±nan%		0.00745601		0.00248534		CTGATGCTCATTTAGTGTTGATGCTGACAACCCTCGTCATACTA
A3		0.0 ±0.0%		0.0042767	0.00308756	0.00245476	0.00059457	GGACTAGCACTTTACCGGTGTTGGCGTGATCAGCACCACCAGGA
A3		0.0 ±0.0%		0.0042767	0.00308756	0.00245476	0.00059457	GGACTAGCACTTTACCGATATTGGCATGATCGGCGTCACTAGGA
A3		0.0 ±0.0%		0.0042767	0.00308756	0.00245476	0.00059457	GGACTAGCACTTTACCGATATTAGCATGATCAGCATCACTAGGG
A3		0.0 ±0.0%		0.0042767	0.00308756	0.00245476	0.00059457	GGACTAGCACTTTACCAATATTAGCATGATCGGCACCACCAGGA
A3		0.0 ±0.0%		0.0042767	0.00308756	0.00245476	0.00059457	GGACTAGCACTTTACCGGTATTAGCATGATCAGCACCACCAGGA
A2	T-3C	0.0 ±0.0%	0.00585972	0.00144219		0.00243397	0.00220876	GATCATGAGCTCTACACAATTACGACTATTAGGAGTAGCACGAC	GATCATGAGCtttaCACAATTACGACTATTAGGAGTAGCACGAC
A6	A7G, T12C, A13G, T18C	0.0 ±0.0%	0.00416927	0.00310366		0.00242431	0.000532805	CCTAGTCATATTTAGGTTATGATCGCGCTAGCCGTGATAGTCCT	CCTAGTCATAtttaGGTTATAATCGTACTAGTCGTGATAGTCCT
A6	A7G, T12C, A13G, T15C, T18C	0.0 ±0.0%	0.00416927	0.00310366		0.00242431	0.000532805	CCTAGTCATATTTAGGTTATGATCGCGCCAGCCGTGATAGTCCT	CCTAGTCATAtttaGGTTATAATCGTACTAGTCGTGATAGTCCT
A6	T15C, A16G, T27C	0.0 ±0.0%	0.00416927	0.00310366		0.00242431	0.000532805	CCTAGTCATATTTAGGTTATAATCGTACCGGTCGTGATAGCCCT	CCTAGTCATAtttaGGTTATAATCGTACTAGTCGTGATAGTCCT
A6	A-1G	0.0 ±0.0%	0.00416927	0.00310366		0.00242431	0.000532805	CCTAGTCATATTTGGGTTATAATCGTACTAGTCGTGATAGTCCT	CCTAGTCATAtttaGGTTATAATCGTACTAGTCGTGATAGTCCT
A6	T12C, T15C, T18C, T21C, A25G	0.0 ±0.0%	0.00416927	0.00310366		0.00242431	0.000532805	CCTAGTCATATTTAGGTTATAATCGCACCAGCCGCGATGGTCCT	CCTAGTCATAtttaGGTTATAATCGTACTAGTCGTGATAGTCCT
A6	T18C, T21C, T24C, T27C, T30C	0.0 ±0.0%	0.00416927	0.00310366		0.00242431	0.000532805	CCTAGTCATATTTAGGTTATAATCGTACTAGCCGCGACAGCCCC	CCTAGTCATAtttaGGTTATAATCGTACTAGTCGTGATAGTCCT
A6	T-9C, A16G	0.0 ±0.0%	0.00416927	0.00310366		0.00242431	0.000532805	CCTAGCCATATTTAGGTTATAATCGTACTGGTCGTGATAGTCCT	CCTAGTCATAtttaGGTTATAATCGTACTAGTCGTGATAGTCCT
A6	A8G, T21C	0.0 ±0.0%	0.00416927	0.00310366		0.00242431	0.000532805	CCTAGTCATATTTAGGTTATAGTCGTACTAGTCGCGATAGTCCT	CCTAGTCATAtttaGGTTATAATCGTACTAGTCGTGATAGTCCT
A6	A8G, A13G, T24C, T27C, T30C	0.0 ±0.0%	0.00416927	0.00310366		0.00242431	0.000532805	CCTAGTCATATTTAGGTTATAGTCGTGCTAGTCGTGACAGCCCC	CCTAGTCATAtttaGGTTATAATCGTACTAGTCGTGATAGTCCT
A6	A23G	0.0 ±0.0%	0.00416927	0.00310366		0.00242431	0.000532805	CCTAGTCATATTTAGGTTATAATCGTACTAGTCGTGGTAGTCCT	CCTAGTCATAtttaGGTTATAATCGTACTAGTCGTGATAGTCCT
A6	T12C, T15C, T18C, T21C, T24C, T30C	0.0 ±0.0%	0.00416927	0.00310366		0.00242431	0.000532805	CCTAGTCATATTTAGGTTATAATCGCACCAGCCGCGACAGTCCC	CCTAGTCATAtttaGGTTATAATCGTACTAGTCGTGATAGTCCT
A6	T-2C, A16G	0.0 ±0.0%	0.00416927	0.00310366		0.00242431	0.000532805	CCTAGTCATATTCAGGTTATAATCGTACTGGTCGTGATAGTCCT	CCTAGTCATAtttaGGTTATAATCGTACTAGTCGTGATAGTCCT
A6	A13G, T15C, T18C, T30C	0.0 ±0.0%	0.00416927	0.00310366		0.00242431	0.000532805	CCTAGTCATATTTAGGTTATAATCGTGCCAGCCGTGATAGTCCC	CCTAGTCATAtttaGGTTATAATCGTACTAGTCGTGATAGTCCT
A6	A5G, A8G, T15C	0.0 ±0.0%	0.00416927	0.00310366		0.00242431	0.000532805	CCTAGTCATATTTAGGTTGTAGTCGTACCAGTCGTGATAGTCCT	CCTAGTCATAtttaGGTTATAATCGTACTAGTCGTGATAGTCCT
A6	T-4C	0.0 ±0.0%	0.00416927	0.00310366		0.00242431	0.000532805	CCTAGTCATACTTAGGTTATAATCGTACTAGTCGTGATAGTCCT	CCTAGTCATAtttaGGTTATAATCGTACTAGTCGTGATAGTCCT
A6	A13G, A23G, T24C	0.0 ±0.0%	0.00416927	0.00310366		0.00242431	0.000532805	CCTAGTCATATTTAGGTTATAATCGTGCTAGTCGTGGCAGTCCT	CCTAGTCATAtttaGGTTATAATCGTACTAGTCGTGATAGTCCT
A6	T12C, T15C, A25G	0.0 ±0.0%	0.00416927	0.00310366		0.00242431	0.000532805	CCTAGTCATATTTAGGTTATAATCGCACCAGTCGTGATGGTCCT	CCTAGTCATAtttaGGTTATAATCGTACTAGTCGTGATAGTCCT
A6	A5G, T21C, T27C	0.0 ±0.0%	0.00416927	0.00310366		0.00242431	0.000532805	CCTAGTCATATTTAGGTTGTAATCGTACTAGTCGCGATAGCCCT	CCTAGTCATAtttaGGTTATAATCGTACTAGTCGTGATAGTCCT
A6	T12C, T15C, T24C, T30C	0.0 ±0.0%	0.00416927	0.00310366		0.00242431	0.000532805	CCTAGTCATATTTAGGTTATAATCGCACCAGTCGTGACAGTCCC	CCTAGTCATAtttaGGTTATAATCGTACTAGTCGTGATAGTCCT
A4		0.0 ±0.0%		0.00560968	0.00162146	0.00241038	0.00199411	TCGTGGTACTTTTATGGTGATGGTCGTGCTCACACTACTGGTCA
A5	T14C, T23C, T29C	0.0 ±0.0%	0.00530983		0.00187477	0.00239486	0.00171753	CTGATGCTCATTTAGTGTTAATGCTGACAATCCTCGCCATACCA	CTGATGCTCAtttaGTGTTAATGCTGATAATCCTCGTCATACTA
A5	A25G, T26C, T29C	0.0 ±0.0%	0.00530983		0.00187477	0.00239486	0.00171753	CTGATGCTCATTTAGTGTTAATGCTGATAATCCTCGTCGCACCA	CTGATGCTCAtttaGTGTTAATGCTGATAATCCTCGTCATACTA
A5	A6G, T17C, T26C	0.0 ±0.0%	0.00530983		0.00187477	0.00239486	0.00171753	CTGATGCTCATTTAGTGTTGATGCTGATAACCCTCGTCACACTA	CTGATGCTCAtttaGTGTTAATGCTGATAATCCTCGTCATACTA
A5	T-4C	0.0 ±0.0%	0.00530983		0.00187477	0.00239486	0.00171753	CTGATGCTCACTTAGTGTTAATGCTGATAATCCTCGTCATACTA	CTGATGCTCAtttaGTGTTAATGCTGATAATCCTCGTCATACTA
A1	A7G, A16G, T20C	0.0 ±0.0%	0.00250859	0.00279869	0.00187595	0.00239441	0.000272422	AGTATTACGATTTAACCACTGTCAGCACGGGTACGACGATCAGC	AGTATTACGAtttaACCACTATCAGCACGAGTATGACGATCAGC
A2	A4G, T6C	0.0 ±0.0%	0.00390648		0.00316146	0.00235598	0.000372512	GATCATGAGCTTTACACGACTACGACTATTAGGAGTAGCACGAC	GATCATGAGCtttaCACAATTACGACTATTAGGAGTAGCACGAC
A4	A6G, A8G, T16C, T19C	0.0 ±0.0%	0.00145279	0.00560968		0.00235416	0.00207844	TCGTGGTACTTTTATGGTGGTGGTCGTGCCCACACTACTGATCA	TCGTGGTACTtttaTGGTGATAGTCGTGCTCATACTACTGATCA
A3	A3G, A4G, A6G, A12G, T26C	0.0 ±0.0%	0.0027622	0.0042767		0.0023463	0.00075725	GGACTAGCACTTTACCGGTGTTAGCGTGATCAGCATCACCAGGA	GGACTAGCACtttaCCAATATTAGCATGATCAGCATCACTAGGA
A3	A3G, A6G, A12G, T22C, T26C	0.0 ±0.0%	0.0027622	0.0042767		0.0023463	0.00075725	GGACTAGCACTTTACCGATGTTAGCGTGATCAGCACCACCAGGA	GGACTAGCACtttaCCAATATTAGCATGATCAGCATCACTAGGA
A3	A9G, A18G, A21G, T26C	0.0 ±0.0%	0.0027622	0.0042767		0.0023463	0.00075725	GGACTAGCACTTTACCAATATTGGCATGATCGGCGTCACCAGGA	GGACTAGCACtttaCCAATATTAGCATGATCAGCATCACTAGGA
A3	A9G, T22C, A24G, T26C	0.0 ±0.0%	0.0027622	0.0042767		0.0023463	0.00075725	GGACTAGCACTTTACCAATATTGGCATGATCAGCACCGCCAGGA	GGACTAGCACtttaCCAATATTAGCATGATCAGCATCACTAGGA
A4		0.0 ±0.0%		0.00373979	0.00324291	0.00232757	0.000248438	CCGTGGTACTTTTATGGTGATGGTCGTGCTCACACTACTGATCA
A4		0.0 ±0.0%		0.00373979	0.00324291	0.00232757	0.000248438	TCGTGGTACTTTTATGGTGGTGGTCGTGCTCGCGCTACTGATCA
A1	A-14G, A4G	0.0 ±0.0%	0.00501718		0.00187595	0.00229771	0.00157062	GGTATTACGATTTAACCGCTATCAGCACGAGTATGACGATCAGC	AGTATTACGAtttaACCACTATCAGCACGAGTATGACGATCAGC
A6		0.0 ±nan%			0.00688587	0.00229529		CCTAGTCATATTTAGGTTATAATCGCACCAGCCGTGACAGTCCC
A6		0.0 ±nan%			0.00688587	0.00229529		CCTAGTCATATTTAGGTTGTAATCGTACCAGCCGTGATAGCCCT
A6		0.0 ±nan%			0.00688587	0.00229529		CCTAGTCATATTTAGGTTGTAATCGTACTGGCCGTGACAGTCCC
A6		0.0 ±nan%			0.00688587	0.00229529		CCTAGTCATATTTAGGTTATAATCGCACCGGTCGTGACAGTCCT
A6		0.0 ±nan%			0.00688587	0.00229529		CCTAGTCATATTTAGGTTATAATCGTACTGGTCGTGGCAGCCCC
A6		0.0 ±nan%			0.00688587	0.00229529		CCTAGTCATATTTAGGTTGTGATCGTACTGGTCGCGACAGTCCT
A6		0.0 ±nan%			0.00688587	0.00229529		CCTAGTCATATCTAGGTTATAATCGTACTAGTCGTGACAGTCCT
A6		0.0 ±nan%			0.00688587	0.00229529		CCTAGTCATATTTAGGTTATAATCGTGCTAGTCGCGGTAGTCCT
A6		0.0 ±nan%			0.00688587	0.00229529		CCTAGTCATATTTAGGTTATAATCGTGCTGGCCGCGGTGGTCCT
A6		0.0 ±nan%			0.00688587	0.00229529		CCTAGTCATATTTAGGTTGTAATCGCACTAGCCGTGACAGTCCT
A6		0.0 ±nan%			0.00688587	0.00229529		CCTAGTCATATTTAGGTTGTAATCGTACCGGCCGTGATAGTCCT
A6		0.0 ±nan%			0.00688587	0.00229529		CCTAGTCATATTTAGGTTATGATCGTACCGGTCGTGATAGTCCT
A6		0.0 ±nan%			0.00688587	0.00229529		CCTAGTCATATTTAGGTTATGATCGTACCAGTCGTGATAGTCCC
A6		0.0 ±nan%			0.00688587	0.00229529		CCTAGTCATATTTAGGTTATGATCGTACCAGTCGTGACAGCCCC
A6		0.0 ±nan%			0.00688587	0.00229529		CCTAGTCATATTTAGGTTATAATCGCACTGGTCGTGACAGCCCT
A6		0.0 ±nan%			0.00688587	0.00229529		CCTAGTCATATTTAGGTTATGGTCGTACTAGTCGTGACAGCCCC
A6		0.0 ±nan%			0.00688587	0.00229529		CCTAGTCATATTTAGGTTATGATCGTACTGGTCGTGATGGTCCC
A6		0.0 ±nan%			0.00688587	0.00229529		CCTAGTCATATTTAGGTTGTAGTCGTGCTGGTCGCGATAGTCCT
A6		0.0 ±nan%			0.00688587	0.00229529		CCTAGTCATATTTAGGTTATAGTCGCGCTAGCCGTGACAGTCCT
A6		0.0 ±nan%			0.00688587	0.00229529		CCTAGTCATATTTAGGTTATGATCGTGCTGGCCGTGATAGTCCT
A6		0.0 ±nan%			0.00688587	0.00229529		CCTAGTCATATTTAGGTTATGATCGTGCTGGTCGTGGTGGTCCT
A6		0.0 ±nan%			0.00688587	0.00229529		CCTAGTCATATTTAGGTTGTAGTCGTACCAGCCGCGATAGTCCT
A6		0.0 ±nan%			0.00688587	0.00229529		CCTAGTCATATTTAGGTTATAATCGTACTAGCCGTGACGGCCCT
A6		0.0 ±nan%			0.00688587	0.00229529		CCTAGTCATATTTAGGTTATGATCGTACTAGTCGCGATAGCCCT
A6		0.0 ±nan%			0.00688587	0.00229529		CCTAGTCATATTTAGGTTATAGTCGTGCTAGTCGTGACAGCCCT
A6		0.0 ±nan%			0.00688587	0.00229529		CCTAGTCATATTTAGGTTATGATCGTACTAGCCGTGATGGTCCT
A6		0.0 ±nan%			0.00688587	0.00229529		CCTAGTCATATTTAGGTTATGATCGCACCAGCCGCGACAGCCCT
A6		0.0 ±nan%			0.00688587	0.00229529		CCTAGTCATATTTAGGTTGTGATCGTACTAGCCGTGATAGCCCC
A6		0.0 ±nan%			0.00688587	0.00229529		CCTAGTCATATTTAGGTTGTGATCGTACTAGTCGCGACAGTCCC
A1		0.0 ±nan%			0.00687848	0.00229283		AGTATTACGATTTAACCACTGTCAGCGCGAGTGTGACGATCAGC
A2	T13C, T16C, A17G, T22C	0.0 ±0.0%	0.00390648	0.00288438		0.00226362	0.00051105	GATCATGAGCTTTACACAATTACGACCATCGGGAGCAGCACGAC	GATCATGAGCtttaCACAATTACGACTATTAGGAGTAGCACGAC
A2	T-4C	0.0 ±0.0%	0.00390648	0.00288438		0.00226362	0.00051105	GATCATGAGCCTTACACAATTACGACTATTAGGAGTAGCACGAC	GATCATGAGCtttaCACAATTACGACTATTAGGAGTAGCACGAC
A4	A-7G, A8G, T19C	0.0 ±0.0%	0.00290558	0.00373979		0.00221512	0.000417101	TCGTGGTGCTTTTATGGTGATGGTCGTGCTCACACTACTGATCA	TCGTGGTACTtttaTGGTGATAGTCGTGCTCATACTACTGATCA
A4	T1C, A8G, T19C	0.0 ±0.0%	0.00145279	0.00186989	0.00324291	0.00218853	0.000540765	TCGTGGTACTTTTACGGTGATGGTCGTGCTCACACTACTGATCA	TCGTGGTACTtttaTGGTGATAGTCGTGCTCATACTACTGATCA
A1	A-1G, T18C	0.0 ±0.0%	0.00250859	0.00279869	0.00125063	0.00218597	0.000475108	AGTATTACGATTTGACCACTATCAGCACGAGCATGACGATCAGC	AGTATTACGAtttaACCACTATCAGCACGAGTATGACGATCAGC
A2	A-10G, A8G	0.0 ±0.0%	0.00195324	0.00144219	0.00316146	0.00218563	0.000509729	GATCGTGAGCTTTACACAATTGCGACTATTAGGAGTAGCACGAC	GATCATGAGCtttaCACAATTACGACTATTAGGAGTAGCACGAC
A2	A4G, A8G, A14G, A17G, T22C	0.0 ±0.0%	0.00195324	0.00144219	0.00316146	0.00218563	0.000509729	GATCATGAGCTTTACACGATTGCGACTGTTGGGAGCAGCACGAC	GATCATGAGCtttaCACAATTACGACTATTAGGAGTAGCACGAC
A2	A14G, T15C, T22C	0.0 ±0.0%	0.00195324	0.00144219	0.00316146	0.00218563	0.000509729	GATCATGAGCTTTACACAATTACGACTGCTAGGAGCAGCACGAC	GATCATGAGCtttaCACAATTACGACTATTAGGAGTAGCACGAC
A2	A2G, A11G, T22C	0.0 ±0.0%	0.00195324	0.00144219	0.00316146	0.00218563	0.000509729	GATCATGAGCTTTACGCAATTACGGCTATTAGGAGCAGCACGAC	GATCATGAGCtttaCACAATTACGACTATTAGGAGTAGCACGAC
A1		0.0 ±0.0%		0.00279869	0.0037519	0.00218353	0.000476605	AGTATTACGATTTAACCACTATCAGCACGGGCATGGCGATCAGC
A6		0.0 ±0.0%		0.00310366	0.00344293	0.0021822	0.000169636	CCTAGTCATATTTAGGTTGTAATCGTACCAGTCGTGACAGTCCC
A6		0.0 ±0.0%		0.00310366	0.00344293	0.0021822	0.000169636	CCTAGTCATATTTAGGTTGTAATCGTACTAGCCGTGGTGGTCCT
A6		0.0 ±0.0%		0.00310366	0.00344293	0.0021822	0.000169636	CCTAGTCATATTTAGGTTATAATCGTGCCAGCCGCGACAGTCCC
A6		0.0 ±0.0%		0.00310366	0.00344293	0.0021822	0.000169636	CCTAGTCATATTTAGGTTATAATCGTGCTGGTCGTGGCGGTCCT
A6		0.0 ±0.0%		0.00310366	0.00344293	0.0021822	0.000169636	CCCAGTCATATTTAGGTTATAATCGTACTGGTCGTGATAGTCCT
A6		0.0 ±0.0%		0.00310366	0.00344293	0.0021822	0.000169636	CCTAGTCACATTTAGGTTATAATCGTACTGGTCGTGATAGTCCT
A6		0.0 ±0.0%		0.00310366	0.00344293	0.0021822	0.000169636	CCTAGTCATATTTAGGTTGTAATCGTGCTAGTCGTGGCGGTCCT
A6		0.0 ±0.0%		0.00310366	0.00344293	0.0021822	0.000169636	CCTAGTCATATTTAGGTTATAATCGTGCCAGTCGCGATAGCCCT
A6		0.0 ±0.0%		0.00310366	0.00344293	0.0021822	0.000169636	CCTAGTCATATTTAGGTTGTAATCGTGCTAGCCGCGATAGCCCT
A6		0.0 ±0.0%		0.00310366	0.00344293	0.0021822	0.000169636	CCTAGTCATATTTAGGTTGTAATCGTACTGGTCGCGACAGTCCC
A6		0.0 ±0.0%		0.00310366	0.00344293	0.0021822	0.000169636	CCTAGTCATATTTAGGTTGTAATCGTACTGGCCGTGATGGTCCT
A6		0.0 ±0.0%		0.00310366	0.00344293	0.0021822	0.000169636	CCTAGTCATATTTAGGCTGTAATCGTGCTAGCCGTGATAGTCCT
A6		0.0 ±0.0%		0.00310366	0.00344293	0.0021822	0.000169636	CCTAGTCATATTTAGGTTGTGATCGTGCTAGCCGTGATAGCCCT
A6		0.0 ±0.0%		0.00310366	0.00344293	0.0021822	0.000169636	CCTAGTCATATTTAGGTTGTGATCGTGCTGGCCGTGGTGGTCCT
A6		0.0 ±0.0%		0.00310366	0.00344293	0.0021822	0.000169636	CCTAGTCATATTTAGGTTATAATCGTGCTAGCCGCGGTAGTCCT
A6		0.0 ±0.0%		0.00310366	0.00344293	0.0021822	0.000169636	CCTAGTCATATTTAGGTTATAGTCGCACCGGTCGTGATAGTCCT
A6		0.0 ±0.0%		0.00310366	0.00344293	0.0021822	0.000169636	CCTAGTCATATTTAGGTTATAATCGTACTGGTCGCGGCAGTCCT
A6		0.0 ±0.0%		0.00310366	0.00344293	0.0021822	0.000169636	CCTAGTCATATTTAGGTTATGATCGTGCTAGTCGCGACAGCCCT
A6		0.0 ±0.0%		0.00310366	0.00344293	0.0021822	0.000169636	CCTAGTCATATTTAGGTTATAGTCGTACTAGCCGCGACAGTCCT
A6		0.0 ±0.0%		0.00310366	0.00344293	0.0021822	0.000169636	CCTAGTCATATTTAGGTTATAATCGTACTGGCCGCGACGGTCCT
A6		0.0 ±0.0%		0.00310366	0.00344293	0.0021822	0.000169636	CCTAGTCATATTTAGGTTGTGATCGTACTAGCCGTGATAGTCCC
A6		0.0 ±0.0%		0.00310366	0.00344293	0.0021822	0.000169636	CCTAGTCATATTTAGGTTATAATCGCACTGGTCGTGACAGTCCC
A6		0.0 ±0.0%		0.00310366	0.00344293	0.0021822	0.000169636	CCTAGTCATATTTAGGTTGTAATCGTACCAGTCGTGATAGTCCC
A6		0.0 ±0.0%		0.00310366	0.00344293	0.0021822	0.000169636	CCTAGTCATATTTAGGTTATGATCGTACCAGCCGTGACAGTCCT
A6		0.0 ±0.0%		0.00310366	0.00344293	0.0021822	0.000169636	CCTAGTCATATTTAGGTTATGATCGTACCAGCCGTGACAGTCCC
A6		0.0 ±0.0%		0.00310366	0.00344293	0.0021822	0.000169636	CCTAGTCATATTTAGGTTATAATCGTACCGGTCGCGACAGTCCT
A3		0.0 ±nan%		0.00641505		0.00213835		GGACTAGCACTTTACCAATATTGGCATGATCGGCACCACTAGGA
A3		0.0 ±nan%		0.00641505		0.00213835		GGACTAGCACTTTACCAATATTAGCATGATCAGCGCCACTAGGA
A3		0.0 ±nan%		0.00641505		0.00213835		GGACTGGCACTTTACCAATATTGGCATGATCAGCATCACTAGGA
A3		0.0 ±nan%		0.00641505		0.00213835		GGACTAGCACTTTACCAATATTGGCGTGATCGGCATCACCAGGA
A3		0.0 ±nan%		0.00641505		0.00213835		GGACTAGCACTTTACCAATGTTAGCATGACCAGCATCACTAGGA
A4	A8G, T22C	0.0 ±0.0%	0.00290558	0.00186989	0.00162146	0.00213231	0.000393232	TCGTGGTACTTTTATGGTGATGGTCGTGCTCATACCACTGATCA	TCGTGGTACTtttaTGGTGATAGTCGTGCTCATACTACTGATCA
A4	T-5C	0.0 ±0.0%	0.00290558	0.00186989	0.00162146	0.00213231	0.000393232	TCGTGGTACCTTTATGGTGATAGTCGTGCTCATACTACTGATCA	TCGTGGTACTtttaTGGTGATAGTCGTGCTCATACTACTGATCA
A4	A6G, A18G, T19C, T22C, T25C	0.0 ±0.0%	0.00290558	0.00186989	0.00162146	0.00213231	0.000393232	TCGTGGTACTTTTATGGTGGTAGTCGTGCTCGCACCACCGATCA	TCGTGGTACTtttaTGGTGATAGTCGTGCTCATACTACTGATCA
A4	A8G, T16C, T19C, A20G, T22C, T25C	0.0 ±0.0%	0.00290558	0.00186989	0.00162146	0.00213231	0.000393232	TCGTGGTACTTTTATGGTGATGGTCGTGCCCACGCCACCGATCA	TCGTGGTACTtttaTGGTGATAGTCGTGCTCATACTACTGATCA
A2		0.0 ±nan%			0.00632291	0.00210764		GATCATGGGCTTTACACAATTACGACTATTAGGAGTAGCACGAC
A2		0.0 ±nan%			0.00632291	0.00210764		GATCATGAGCTTTACGCAATTGCGGCTATTAGGAGTAGCACGAC
A2		0.0 ±nan%			0.00632291	0.00210764		GATCATGAGCTTTACACAGTTACGACTGTTAGGAGCAGCACGAC
A2		0.0 ±nan%			0.00632291	0.00210764		GATCATGAGCTTTACACAATTACGACCATCAGGGGTAGCACGAC
A2		0.0 ±nan%			0.00632291	0.00210764		GATCATGAGCTTTACACGATTACGACTATTAGGGGTGGCACGAC
A2		0.0 ±nan%			0.00632291	0.00210764		GATCACGAGCTTTACACAATTGCGACTATCAGGAGTAGCACGAC
A2		0.0 ±nan%			0.00632291	0.00210764		GATCATGAGCTTTACACAATTGCGACTACTAGGAGCAGCACGAC
A2		0.0 ±nan%			0.00632291	0.00210764		GATCATGAGCTTTACACAATTACGACTATCGGGGGTGGCACGAC
A2		0.0 ±nan%			0.00632291	0.00210764		GATCATGAGCTTTACACAATTACGGCTATTAGGGGTGGCACGAC
A2		0.0 ±nan%			0.00632291	0.00210764		GATCATGAGCTTTACACAATTACGACCACCGGGAGCAGCACGAC
A2		0.0 ±nan%			0.00632291	0.00210764		GATCATGAGCTTCACACAATTACGACTGTTGGGAGCAGCACGAC
A2		0.0 ±nan%			0.00632291	0.00210764		GATCATGAGCTTTACACAATTGCGACTGTTAGGGGTAGCACGAC
A2		0.0 ±nan%			0.00632291	0.00210764		GATCATGAGCTTTACGCAATTGCGACTATTAGGAGTGGCACGAC
A4	A6G, A8G, A20G, T22C	0.0 ±0.0%	0.00145279		0.00486437	0.00210572	0.00170579	TCGTGGTACTTTTATGGTGGTGGTCGTGCTCATGCCACTGATCA	TCGTGGTACTtttaTGGTGATAGTCGTGCTCATACTACTGATCA
A4	T7C, A8G, T19C, T22C, T25C	0.0 ±0.0%	0.00145279		0.00486437	0.00210572	0.00170579	TCGTGGTACTTTTATGGTGACGGTCGTGCTCACACCACCGATCA	TCGTGGTACTtttaTGGTGATAGTCGTGCTCATACTACTGATCA
A2	A4G, T16C, A17G, T22C	0.0 ±0.0%	0.00195324	0.00432657		0.00209327	0.00118667	GATCATGAGCTTTACACGATTACGACTATCGGGAGCAGCACGAC	GATCATGAGCtttaCACAATTACGACTATTAGGAGTAGCACGAC
A2	A4G, A14G, A23G	0.0 ±0.0%	0.00195324	0.00432657		0.00209327	0.00118667	GATCATGAGCTTTACACGATTACGACTGTTAGGAGTGGCACGAC	GATCATGAGCtttaCACAATTACGACTATTAGGAGTAGCACGAC
A2	A4G, A14G, A17G, T22C	0.0 ±0.0%	0.00195324	0.00432657		0.00209327	0.00118667	GATCATGAGCTTTACACGATTACGACTGTTGGGAGCAGCACGAC	GATCATGAGCtttaCACAATTACGACTATTAGGAGTAGCACGAC
A1	A7G, A10G, A16G, T18C	0.0 ±0.0%	0.00250859		0.0037519	0.00208683	0.000621654	AGTATTACGATTTAACCACTGTCGGCACGGGCATGACGATCAGC	AGTATTACGAtttaACCACTATCAGCACGAGTATGACGATCAGC
A1		0.0 ±nan%			0.00625317	0.00208439		AGTATTACGATTTAACCGCTATCGGCACGAGTGCGACGATCAGC
A1		0.0 ±nan%			0.00625317	0.00208439		AGTATCACGATTTAACCGCTATCAGCACGAGTATGACGATCAGC
A1		0.0 ±nan%			0.00625317	0.00208439		AGTATTACGATTTAACCACTATCGGCGCGAGCACGACGATCAGC
A1		0.0 ±0.0%		0.00559738	0.000625317	0.00207423	0.00248603	AGTATTACGATTTAACCGCTATCAGCACGAGCATGACGGTCAGC
A1		0.0 ±0.0%		0.00559738	0.000625317	0.00207423	0.00248603	AGTATTACGATTTAACCGCTATCGGCACGGGTGCGACGATCAGC
A1		0.0 ±0.0%		0.00559738	0.000625317	0.00207423	0.00248603	AGTATTACGGTTTAACCGCTATCAGCACGAGTATGACGATCAGC
A1		0.0 ±0.0%		0.00559738	0.000625317	0.00207423	0.00248603	AGTATTACGATTTAACCACTGTCAGCACGAGCATGGCGATCAGC
A1		0.0 ±0.0%		0.00559738	0.000625317	0.00207423	0.00248603	AGTATTGCGATTTAACCACTATCAGCACGAGCACGACGATCAGC
A6		0.0 ±nan%		0.00620732		0.00206911		CCTAGTCATGTTTAGGTTATAATCGTACTAGTCGTGATAGTCCT
A6		0.0 ±nan%		0.00620732		0.00206911		CCTAGTCATATTTAGGTTATGATCGCACCAGTCGCGACAGTCCT
A6		0.0 ±nan%		0.00620732		0.00206911		CCTAGTCATATTTAGGTTATAATCGTACCGGTCGTGATGGTCCT
A6		0.0 ±nan%		0.00620732		0.00206911		CCTAGTCACATTTAGGTTATGATCGTACTGGTCGTGACAGTCCT
A6		0.0 ±nan%		0.00620732		0.00206911		CCTAGTCATATTTAGGTTATAGTCGCACCAGCCGCGATAGTCCT
A6		0.0 ±nan%		0.00620732		0.00206911		CCTAGTCATATTTAGGTTGTAATCGTACCAGCCGCGACAGCCCT
A6		0.0 ±nan%		0.00620732		0.00206911		CCTAGTCATATTTAGGTTGTAATCGTACCAGCCGTGACAGCCCC
A6		0.0 ±nan%		0.00620732		0.00206911		CCTAGTCATATTTAGGTTATAATCGTACTGGTCGTGGCAGTCCC
A6		0.0 ±nan%		0.00620732		0.00206911		CCTAGTCATATTTAGGTTATAATCGTGCTGGCCGTGATGGTCCT
A6		0.0 ±nan%		0.00620732		0.00206911		CCTAGTCATATTTAGGTTATAATCGTGCCAGTCGTGACAGCCCT
A6		0.0 ±nan%		0.00620732		0.00206911		CCTAGTCATATTTAGGTTATAATCGCACTAGTCGCGATAGCCCC
A6		0.0 ±nan%		0.00620732		0.00206911		CCTAGTCATATTTAGGTTGTAATCGTGCTAGTCGCGATAGCCCT
A6		0.0 ±nan%		0.00620732		0.00206911		CCTAGTCATATTTAGGTTATAATCGTGCTAGCCGTGATAGCCCC
A6		0.0 ±nan%		0.00620732		0.00206911		CCTAGTCATATTTAGGTTATGATCGTGCTAGCCGTGACAGCCCT
A6		0.0 ±nan%		0.00620732		0.00206911		CCTAGTCATATTTAGGTTATGATCGTGCTGGTCGTGACAGTCCC
A6		0.0 ±nan%		0.00620732		0.00206911		CCTAGTCATATTTAGGTTGTAGTCGTACCAGCCGTGATAGTCCT
A6		0.0 ±nan%		0.00620732		0.00206911		CCTAGTCATATTTAGGTTATAGTCGTACTGGCCGCGATAGTCCT
A6		0.0 ±nan%		0.00620732		0.00206911		CCTAGTCATATTTAGGTTATGATCGTGCTGGTCGTGGTGGCCCT
A6		0.0 ±nan%		0.00620732		0.00206911		CCTAGTCATATTTAGGTTGTAGTCGTACTAGCCGCGACAGTCCT
A6		0.0 ±nan%		0.00620732		0.00206911		CCTAGTCATATTTAGGTTATAATCGCGCTAGTCGTGACAGTCCC
A6		0.0 ±nan%		0.00620732		0.00206911		CCTAGTCATATTTAGGTTATAATCGTGCTGGTCGTGACGGTCCC
A6		0.0 ±nan%		0.00620732		0.00206911		CCTAGTCATATTTAGGTTGTAATCGTGCTGGTCGTGACGGTCCT
A6		0.0 ±nan%		0.00620732		0.00206911		CCTAGTCATATTTAGGTTATAATCGTACTGGCCGCGATGGTCCT
A6		0.0 ±nan%		0.00620732		0.00206911		CCTAGTCATATTTAGGTTATAATCGTACCGGTCGTGACAGCCCT
A6		0.0 ±nan%		0.00620732		0.00206911		CCTAGTCATATTTAGGTTATGATCGCACCAGTCGTGATAGCCCT
A3		0.0 ±nan%			0.00617513	0.00205838		GGACTAGCACTTTACCGATATTAGCACGATCAGCATCACCAGGA
A3		0.0 ±nan%			0.00617513	0.00205838		GGACTAGCACTTTACCAATATCGGCATGATCAGCATCACCAGGA
A3		0.0 ±nan%			0.00617513	0.00205838		GGACTAGCACTTTACCAGTATTGGCGTGATCAGCACCACTAGGA
A3		0.0 ±nan%			0.00617513	0.00205838		GGACTAGCACTTTACCAATATTGGCACGATCAGCATCGCTAGGA
A3		0.0 ±nan%			0.00617513	0.00205838		GGACTAGCACTTTACCAGTGTTGGCGTGATCAGCGTCACTAGGA
A3		0.0 ±nan%			0.00617513	0.00205838		GGACTAGCACTTTACCAATGTTGGCATGATCGGCGTCGCTAGGA
A3		0.0 ±nan%			0.00617513	0.00205838		GGACTAGCACTTTACCAATGTTGGCGTGATCAGCACCACTAGGA
A2		0.0 ±0.0%		0.00288438	0.00316146	0.00201528	0.000138538	GATCATGAGCTTTACACAACTACGACTATTAGGAGTAGCACGAC
A2		0.0 ±0.0%		0.00288438	0.00316146	0.00201528	0.000138538	GATCATGAGCTTTACACGATTGCGGCTGTTAGGAGCAGCACGAC
A2		0.0 ±0.0%		0.00288438	0.00316146	0.00201528	0.000138538	GATCATGAGCTTTACACAATTACGACTGTTGGGGGCGGCACGAC
A2		0.0 ±0.0%		0.00288438	0.00316146	0.00201528	0.000138538	GATCATGAGCTTTACACAATTGCGACTATTAGGAGCGGCGCGAC
A1	T-9C	0.0 ±0.0%	0.00250859	0.00279869	0.000625317	0.00197753	0.000681275	AGTATCACGATTTAACCACTATCAGCACGAGTATGACGATCAGC	AGTATTACGAtttaACCACTATCAGCACGAGTATGACGATCAGC
A1	A1G, T18C	0.0 ±0.0%	0.00250859	0.00279869	0.000625317	0.00197753	0.000681275	AGTATTACGATTTAGCCACTATCAGCACGAGCATGACGATCAGC	AGTATTACGAtttaACCACTATCAGCACGAGTATGACGATCAGC
A1	A7G, A13G, T18C, T20C	0.0 ±0.0%	0.00250859	0.00279869	0.000625317	0.00197753	0.000681275	AGTATTACGATTTAACCACTGTCAGCGCGAGCACGACGATCAGC	AGTATTACGAtttaACCACTATCAGCACGAGTATGACGATCAGC
A2	A8G, T13C, A17G, T22C	0.0 ±nan%	0.00585972			0.00195324		GATCATGAGCTTTACACAATTGCGACCATTGGGAGCAGCACGAC	GATCATGAGCtttaCACAATTACGACTATTAGGAGTAGCACGAC
A2	A4G, A5G, A11G	0.0 ±nan%	0.00585972			0.00195324		GATCATGAGCTTTACACGGTTACGGCTATTAGGAGTAGCACGAC	GATCATGAGCtttaCACAATTACGACTATTAGGAGTAGCACGAC
A2	A-13G	0.0 ±nan%	0.00585972			0.00195324		GGTCATGAGCTTTACACAATTACGACTATTAGGAGTAGCACGAC	GATCATGAGCtttaCACAATTACGACTATTAGGAGTAGCACGAC
A3	A-12G, A3G	0.0 ±0.0%	0.0027622		0.00308756	0.00194992	0.000162681	GGGCTAGCACTTTACCGATATTAGCATGATCAGCATCACTAGGA	GGACTAGCACtttaCCAATATTAGCATGATCAGCATCACTAGGA
A3	T-3C, A9G	0.0 ±0.0%	0.0027622		0.00308756	0.00194992	0.000162681	GGACTAGCACTCTACCAATATTGGCATGATCAGCATCACTAGGA	GGACTAGCACtttaCCAATATTAGCATGATCAGCATCACTAGGA
A3	A9G, T16C, A21G	0.0 ±0.0%	0.0027622		0.00308756	0.00194992	0.000162681	GGACTAGCACTTTACCAATATTGGCATGACCAGCGTCACTAGGA	GGACTAGCACtttaCCAATATTAGCATGATCAGCATCACTAGGA
A3	A3G, A9G, T13C	0.0 ±0.0%	0.0027622		0.00308756	0.00194992	0.000162681	GGACTAGCACTTTACCGATATTGGCACGATCAGCATCACTAGGA	GGACTAGCACtttaCCAATATTAGCATGATCAGCATCACTAGGA
A3	T-3C	0.0 ±0.0%	0.0027622		0.00308756	0.00194992	0.000162681	GGACTAGCACTCTACCAATATTAGCATGATCAGCATCACTAGGA	GGACTAGCACtttaCCAATATTAGCATGATCAGCATCACTAGGA
A2		0.0 ±nan%		0.00576876		0.00192292		GATCATGAGCTTTACACAATTACGACTATTGGGAGTGGCGCGAC
A2		0.0 ±nan%		0.00576876		0.00192292		GATCATGAGCTTTACACAATTACGGCTATTAGGAGTAGCGCGAC
A2		0.0 ±nan%		0.00576876		0.00192292		GATCATGAGCTTTACACAATTGCGGCTATTAGGGGTAGCACGAC
A2		0.0 ±nan%		0.00576876		0.00192292		GATCATGAGCTTTACACAATTGCGACTGTCGGGAGCAGCACGAC
A2		0.0 ±nan%		0.00576876		0.00192292		GATCATGAGCTTTACACAATTACGACTATTAGGAGCAGCGCGAC
A1	T-10C, A4G	0.0 ±0.0%	0.00250859		0.00312658	0.00187839	0.000308995	AGTACTACGATTTAACCGCTATCAGCACGAGTATGACGATCAGC	AGTATTACGAtttaACCACTATCAGCACGAGTATGACGATCAGC
A1		0.0 ±nan%			0.00562785	0.00187595		AGTATTACGATTTAACCGCTGTCAGCACGGGCATGACGATCGGC
A5		0.0 ±nan%			0.0056243	0.00187477		CTGATGCTCATTTAGTGTTAATGCTGACAACCCTCGTCATGCTA
A5		0.0 ±nan%			0.0056243	0.00187477		CTGATGCTCATTTAGTGTTGATGCTGATGATCCTCGTCATGCTA
A4		0.0 ±nan%		0.00560968		0.00186989		TCGTGGTACTTTTATGGTGATGGTCGTGCCCATACTACTGATCA
A5		0.0 ±0.0%		0.003728	0.00187477	0.00186759	0.00092662	CTGATGCTCATTTAGTGTTAATGCTGATGGCCCTCGTCATACTA
A5		0.0 ±0.0%		0.003728	0.00187477	0.00186759	0.00092662	CTGATGCTCATTTAGCGTTAATGCTGATAACCCCCGTCATACTA
A5		0.0 ±0.0%		0.003728	0.00187477	0.00186759	0.00092662	CTGATGCTCATTTAGTGTTAATGCTGACAATCCTCGCCACACCA
A5		0.0 ±0.0%		0.003728	0.00187477	0.00186759	0.00092662	CTGATGCTCATTTAGTGTTAATGCTGATAATCCCCGCCATACCA
A5		0.0 ±0.0%		0.003728	0.00187477	0.00186759	0.00092662	CTGATGCTCATTTAGTGTTAATGCCGATAACCCTCGTCATACTA
A1		0.0 ±nan%		0.00559738		0.00186579		AGCATTACGATTTAACCACTATCAGCACGGGTATGACGATCAGC
A3	A3G, A12G, A18G, A21G, T26C	0.0 ±nan%	0.0055244			0.00184147		GGACTAGCACTTTACCGATATTAGCGTGATCGGCGTCACCAGGA	GGACTAGCACtttaCCAATATTAGCATGATCAGCATCACTAGGA
A3	A3G, T16C, T22C, T26C	0.0 ±nan%	0.0055244			0.00184147		GGACTAGCACTTTACCGATATTAGCATGACCAGCACCACCAGGA	GGACTAGCACtttaCCAATATTAGCATGATCAGCATCACTAGGA
A3	A-1G	0.0 ±nan%	0.0055244			0.00184147		GGACTAGCACTTTGCCAATATTAGCATGATCAGCATCACTAGGA	GGACTAGCACtttaCCAATATTAGCATGATCAGCATCACTAGGA
A3	T-3C, A3G	0.0 ±nan%	0.0055244			0.00184147		GGACTAGCACTCTACCGATATTAGCATGATCAGCATCACTAGGA	GGACTAGCACtttaCCAATATTAGCATGATCAGCATCACTAGGA
A2	A4G, A8G, T15C, T16C	0.0 ±0.0%	0.00390648	0.00144219		0.00178289	0.00123214	GATCATGAGCTTTACACGATTGCGACTACCAGGAGTAGCACGAC	GATCATGAGCtttaCACAATTACGACTATTAGGAGTAGCACGAC
A2	T-12C, T16C, T22C	0.0 ±0.0%	0.00390648	0.00144219		0.00178289	0.00123214	GACCATGAGCTTTACACAATTACGACTATCAGGAGCAGCACGAC	GATCATGAGCtttaCACAATTACGACTATTAGGAGTAGCACGAC
A2	A14G, T16C, A20G	0.0 ±0.0%	0.00390648	0.00144219		0.00178289	0.00123214	GATCATGAGCTTTACACAATTACGACTGTCAGGGGTAGCACGAC	GATCATGAGCtttaCACAATTACGACTATTAGGAGTAGCACGAC
A5	A13G, A16G	0.0 ±nan%	0.00530983			0.00176994		CTGATGCTCATTTAGTGTTAATGCTGGTAGTCCTCGTCATACTA	CTGATGCTCAtttaGTGTTAATGCTGATAATCCTCGTCATACTA
A5	T14C, T17C, T23C, T29C	0.0 ±nan%	0.00530983			0.00176994		CTGATGCTCATTTAGTGTTAATGCTGACAACCCTCGCCATACCA	CTGATGCTCAtttaGTGTTAATGCTGATAATCCTCGTCATACTA
A5	T20C, A30G	0.0 ±nan%	0.00530983			0.00176994		CTGATGCTCATTTAGTGTTAATGCTGATAATCCCCGTCATACTG	CTGATGCTCAtttaGTGTTAATGCTGATAATCCTCGTCATACTA
A5	T11C, T14C, T17C	0.0 ±nan%	0.00530983			0.00176994		CTGATGCTCATTTAGTGTTAATGCCGACAACCCTCGTCATACTA	CTGATGCTCAtttaGTGTTAATGCTGATAATCCTCGTCATACTA
A5	A7G, A15G, T17C	0.0 ±nan%	0.00530983			0.00176994		CTGATGCTCATTTAGTGTTAGTGCTGATGACCCTCGTCATACTA	CTGATGCTCAtttaGTGTTAATGCTGATAATCCTCGTCATACTA
A5	A7G, T17C, T26C	0.0 ±nan%	0.00530983			0.00176994		CTGATGCTCATTTAGTGTTAGTGCTGATAACCCTCGTCACACTA	CTGATGCTCAtttaGTGTTAATGCTGATAATCCTCGTCATACTA
A5	T-7C, T14C	0.0 ±nan%	0.00530983			0.00176994		CTGATGCCCATTTAGTGTTAATGCTGACAATCCTCGTCATACTA	CTGATGCTCAtttaGTGTTAATGCTGATAATCCTCGTCATACTA
A5	A6G, A13G, T20C	0.0 ±nan%	0.00530983			0.00176994		CTGATGCTCATTTAGTGTTGATGCTGGTAATCCCCGTCATACTA	CTGATGCTCAtttaGTGTTAATGCTGATAATCCTCGTCATACTA
A5	T-7C, T17C	0.0 ±nan%	0.00530983			0.00176994		CTGATGCCCATTTAGTGTTAATGCTGATAACCCTCGTCATACTA	CTGATGCTCAtttaGTGTTAATGCTGATAATCCTCGTCATACTA
A5	A13G, T26C, T29C	0.0 ±nan%	0.00530983			0.00176994		CTGATGCTCATTTAGTGTTAATGCTGGTAATCCTCGTCACACCA	CTGATGCTCAtttaGTGTTAATGCTGATAATCCTCGTCATACTA
A1	T-4C	0.0 ±0.0%	0.00250859	0.00279869		0.00176909	0.000145049	AGTATTACGACTTAACCACTATCAGCACGAGTATGACGATCAGC	AGTATTACGAtttaACCACTATCAGCACGAGTATGACGATCAGC
A1	A-14G, T18C	0.0 ±0.0%	0.00250859	0.00279869		0.00176909	0.000145049	GGTATTACGATTTAACCACTATCAGCACGAGCATGACGATCAGC	AGTATTACGAtttaACCACTATCAGCACGAGTATGACGATCAGC
A1	A-5G, A4G, T18C	0.0 ±0.0%	0.00250859	0.00279869		0.00176909	0.000145049	AGTATTACGGTTTAACCGCTATCAGCACGAGCATGACGATCAGC	AGTATTACGAtttaACCACTATCAGCACGAGTATGACGATCAGC
A1	T-9C, A7G, T18C	0.0 ±0.0%	0.00250859	0.00279869		0.00176909	0.000145049	AGTATCACGATTTAACCACTGTCAGCACGAGCATGACGATCAGC	AGTATTACGAtttaACCACTATCAGCACGAGTATGACGATCAGC
A1	T26C	0.0 ±0.0%	0.00250859	0.00279869		0.00176909	0.000145049	AGTATTACGATTTAACCACTATCAGCACGAGTATGACGACCAGC	AGTATTACGAtttaACCACTATCAGCACGAGTATGACGATCAGC
A1	T18C, T20C, T26C	0.0 ±0.0%	0.00250859	0.00279869		0.00176909	0.000145049	AGTATTACGATTTAACCACTATCAGCACGAGCACGACGACCAGC	AGTATTACGAtttaACCACTATCAGCACGAGTATGACGATCAGC
A1	A-8G	0.0 ±0.0%	0.00250859	0.00279869		0.00176909	0.000145049	AGTATTGCGATTTAACCACTATCAGCACGAGTATGACGATCAGC	AGTATTACGAtttaACCACTATCAGCACGAGTATGACGATCAGC
A1		0.0 ±0.0%		0.00279869	0.00250127	0.00176665	0.000148712	AGTATTACGATTTAACCGCTATCAGCGCGAGCGTGACGATCAGC
A1		0.0 ±0.0%		0.00279869	0.00250127	0.00176665	0.000148712	AGTATTACGATTTAGCCGCTATCAGCACGAGTATGACGATCAGC
A1		0.0 ±0.0%		0.00279869	0.00250127	0.00176665	0.000148712	AGTATTACGATTTGACCGCTATCAGCACGAGTATGACGATCAGC
A3		0.0 ±0.0%		0.00213835	0.00308756	0.00174197	0.000474606	GGACTAGCACTTTACCGATATTAGCGTGATCAGCGTCACCAGGA
A3		0.0 ±0.0%		0.00213835	0.00308756	0.00174197	0.000474606	GGACTAGCACTTTACCAATGTTAGCGTGATCAGCGTCACTAGGA
A3		0.0 ±0.0%		0.00213835	0.00308756	0.00174197	0.000474606	GGACTAGCACTTTACCAATATTAGCGTGGTCAGCATCACTAGGA
A3		0.0 ±0.0%		0.00213835	0.00308756	0.00174197	0.000474606	GGACTAGCACTTTACCAATATTGGCACGATCAGCGTCACCAGGA
A3		0.0 ±0.0%		0.00213835	0.00308756	0.00174197	0.000474606	GGACCAGCACTTTACCGATATTAGCATGATCAGCATCACTAGGA
A3		0.0 ±0.0%		0.00213835	0.00308756	0.00174197	0.000474606	GGACTAGCACTTTACCGGTATTGGCGTGATCAGCACCACTAGGA
A3		0.0 ±0.0%		0.00213835	0.00308756	0.00174197	0.000474606	GGACTAGCACTTTACCGATGTTGGCATGACCAGCATCACCAGGA
A4	T19C, A20G, A23G	0.0 ±0.0%	0.00145279	0.00373979		0.00173086	0.0011435	TCGTGGTACTTTTATGGTGATAGTCGTGCTCACGCTGCTGATCA	TCGTGGTACTtttaTGGTGATAGTCGTGCTCATACTACTGATCA
A4	A8G, T10C, T19C, T22C, T25C	0.0 ±0.0%	0.00145279	0.00373979		0.00173086	0.0011435	TCGTGGTACTTTTATGGTGATGGCCGTGCTCACACCACCGATCA	TCGTGGTACTtttaTGGTGATAGTCGTGCTCATACTACTGATCA
A4	A6G, A8G, T19C, A20G, T25C	0.0 ±0.0%	0.00145279	0.00373979		0.00173086	0.0011435	TCGTGGTACTTTTATGGTGGTGGTCGTGCTCACGCTACCGATCA	TCGTGGTACTtttaTGGTGATAGTCGTGCTCATACTACTGATCA
A2	A8G, A17G, A26G	0.0 ±0.0%	0.00195324		0.00316146	0.0017049	0.000604108	GATCATGAGCTTTACACAATTGCGACTATTGGGAGTAGCGCGAC	GATCATGAGCtttaCACAATTACGACTATTAGGAGTAGCACGAC
A2	A8G, A29G	0.0 ±0.0%	0.00195324		0.00316146	0.0017049	0.000604108	GATCATGAGCTTTACACAATTGCGACTATTAGGAGTAGCACGGC	GATCATGAGCtttaCACAATTACGACTATTAGGAGTAGCACGAC
A2	T6C, T16C, T22C	0.0 ±0.0%	0.00195324		0.00316146	0.0017049	0.000604108	GATCATGAGCTTTACACAACTACGACTATCAGGAGCAGCACGAC	GATCATGAGCtttaCACAATTACGACTATTAGGAGTAGCACGAC
A2	A11G, A20G, T22C, A23G	0.0 ±0.0%	0.00195324		0.00316146	0.0017049	0.000604108	GATCATGAGCTTTACACAATTACGGCTATTAGGGGCGGCACGAC	GATCATGAGCtttaCACAATTACGACTATTAGGAGTAGCACGAC
A2	A2G, A4G, A8G, T22C	0.0 ±0.0%	0.00195324		0.00316146	0.0017049	0.000604108	GATCATGAGCTTTACGCGATTGCGACTATTAGGAGCAGCACGAC	GATCATGAGCtttaCACAATTACGACTATTAGGAGTAGCACGAC
A4		0.0 ±0.0%		0.00186989	0.00324291	0.00170427	0.000686509	TCGTGGTACTTTTATGGTGACAGTCGTGCTCACACCACTGATCA
A1	A4G, A7G, A10G, A16G, T18C, T20C	0.0 ±nan%	0.00501718			0.00167239		AGTATTACGATTTAACCGCTGTCGGCACGGGCACGACGATCAGC	AGTATTACGAtttaACCACTATCAGCACGAGTATGACGATCAGC
A1	A7G, A13G, T20C	0.0 ±nan%	0.00501718			0.00167239		AGTATTACGATTTAACCACTGTCAGCGCGAGTACGACGATCAGC	AGTATTACGAtttaACCACTATCAGCACGAGTATGACGATCAGC
A1	A10G, T18C, A22G	0.0 ±0.0%	0.00250859		0.00250127	0.00166995	3.66283e-06	AGTATTACGATTTAACCACTATCGGCACGAGCATGGCGATCAGC	AGTATTACGAtttaACCACTATCAGCACGAGTATGACGATCAGC
A1		0.0 ±nan%			0.00500253	0.00166751		AGTATTACGATTTAACCACTATCGGCACGGGTACGACGATCAGC
A4	A6G, T19C, A20G, T22C	0.0 ±0.0%	0.00145279	0.00186989	0.00162146	0.00164805	0.000121139	TCGTGGTACTTTTATGGTGGTAGTCGTGCTCACGCCACTGATCA	TCGTGGTACTtttaTGGTGATAGTCGTGCTCATACTACTGATCA
A4	T-2C	0.0 ±0.0%	0.00145279	0.00186989	0.00162146	0.00164805	0.000121139	TCGTGGTACTTTCATGGTGATAGTCGTGCTCATACTACTGATCA	TCGTGGTACTtttaTGGTGATAGTCGTGCTCATACTACTGATCA
A4	A8G, A18G, T19C, T22C, A23G, T25C	0.0 ±0.0%	0.00145279	0.00186989	0.00162146	0.00164805	0.000121139	TCGTGGTACTTTTATGGTGATGGTCGTGCTCGCACCGCCGATCA	TCGTGGTACTtttaTGGTGATAGTCGTGCTCATACTACTGATCA
A4	A8G, T13C, T19C, A20G, T22C	0.0 ±0.0%	0.00145279	0.00186989	0.00162146	0.00164805	0.000121139	TCGTGGTACTTTTATGGTGATGGTCGCGCTCACGCCACTGATCA	TCGTGGTACTtttaTGGTGATAGTCGTGCTCATACTACTGATCA
A3	A3G, T8C	0.0 ±0.0%	0.0027622	0.00213835		0.00163352	0.000311925	GGACTAGCACTTTACCGATATCAGCATGATCAGCATCACTAGGA	GGACTAGCACtttaCCAATATTAGCATGATCAGCATCACTAGGA
A3	A3G, A9G, A15G, T26C	0.0 ±0.0%	0.0027622	0.00213835		0.00163352	0.000311925	GGACTAGCACTTTACCGATATTGGCATGGTCAGCATCACCAGGA	GGACTAGCACtttaCCAATATTAGCATGATCAGCATCACTAGGA
A3	A4G, A9G, A18G	0.0 ±0.0%	0.0027622	0.00213835		0.00163352	0.000311925	GGACTAGCACTTTACCAGTATTGGCATGATCGGCATCACTAGGA	GGACTAGCACtttaCCAATATTAGCATGATCAGCATCACTAGGA
A3	A6G, A9G, A12G, A24G, T26C	0.0 ±0.0%	0.0027622	0.00213835		0.00163352	0.000311925	GGACTAGCACTTTACCAATGTTGGCGTGATCAGCATCGCCAGGA	GGACTAGCACtttaCCAATATTAGCATGATCAGCATCACTAGGA
A3	A3G, A9G, A21G, T22C	0.0 ±0.0%	0.0027622	0.00213835		0.00163352	0.000311925	GGACTAGCACTTTACCGATATTGGCATGATCAGCGCCACTAGGA	GGACTAGCACtttaCCAATATTAGCATGATCAGCATCACTAGGA
A3	A3G, A4G, A21G	0.0 ±0.0%	0.0027622	0.00213835		0.00163352	0.000311925	GGACTAGCACTTTACCGGTATTAGCATGATCAGCGTCACTAGGA	GGACTAGCACtttaCCAATATTAGCATGATCAGCATCACTAGGA
A3	A6G, T13C	0.0 ±0.0%	0.0027622	0.00213835		0.00163352	0.000311925	GGACTAGCACTTTACCAATGTTAGCACGATCAGCATCACTAGGA	GGACTAGCACtttaCCAATATTAGCATGATCAGCATCACTAGGA
A3	A3G, A9G, T22C, A24G, T26C	0.0 ±0.0%	0.0027622	0.00213835		0.00163352	0.000311925	GGACTAGCACTTTACCGATATTGGCATGATCAGCACCGCCAGGA	GGACTAGCACtttaCCAATATTAGCATGATCAGCATCACTAGGA
A3	A12G, A21G, T22C	0.0 ±0.0%	0.0027622	0.00213835		0.00163352	0.000311925	GGACTAGCACTTTACCAATATTAGCGTGATCAGCGCCACTAGGA	GGACTAGCACtttaCCAATATTAGCATGATCAGCATCACTAGGA
A3	A9G, A18G, A24G, T26C	0.0 ±0.0%	0.0027622	0.00213835		0.00163352	0.000311925	GGACTAGCACTTTACCAATATTGGCATGATCGGCATCGCCAGGA	GGACTAGCACtttaCCAATATTAGCATGATCAGCATCACTAGGA
A4		0.0 ±nan%			0.00486437	0.00162146		TCGTGGTACTTTCATGGTGATAGTCGTGCTCACACCACTGATCA
A4		0.0 ±nan%			0.00486437	0.00162146		TCGTGGTACTTTTATGGTGATAGTCGCGCTCGCACCACTGATCA
A4		0.0 ±nan%			0.00486437	0.00162146		TCGTGGTACTTTTATGGTGATGGTCGCGCTCGCACTACTGATCA
A4		0.0 ±nan%			0.00486437	0.00162146		TCGTGGTACTTTTATGGTGGTAGTCGTGCTCACACTGCTGATCA
A4		0.0 ±nan%			0.00486437	0.00162146		TCGTGGTACTTTTATGGTGACAGTCGCGCTCACACCACTGATCA
A2	A-7G, T16C, T22C	0.0 ±0.0%	0.00195324	0.00288438		0.00161254	0.00046557	GATCATGGGCTTTACACAATTACGACTATCAGGAGCAGCACGAC	GATCATGAGCtttaCACAATTACGACTATTAGGAGTAGCACGAC
A2	A5G, T16C	0.0 ±0.0%	0.00195324	0.00288438		0.00161254	0.00046557	GATCATGAGCTTTACACAGTTACGACTATCAGGAGTAGCACGAC	GATCATGAGCtttaCACAATTACGACTATTAGGAGTAGCACGAC
A2	A4G, A26G	0.0 ±0.0%	0.00195324	0.00288438		0.00161254	0.00046557	GATCATGAGCTTTACACGATTACGACTATTAGGAGTAGCGCGAC	GATCATGAGCtttaCACAATTACGACTATTAGGAGTAGCACGAC
A2	A4G, A11G, T16C, T22C	0.0 ±0.0%	0.00195324	0.00288438		0.00161254	0.00046557	GATCATGAGCTTTACACGATTACGGCTATCAGGAGCAGCACGAC	GATCATGAGCtttaCACAATTACGACTATTAGGAGTAGCACGAC
A2	A8G, T22C, A26G	0.0 ±0.0%	0.00195324	0.00288438		0.00161254	0.00046557	GATCATGAGCTTTACACAATTGCGACTATTAGGAGCAGCGCGAC	GATCATGAGCtttaCACAATTACGACTATTAGGAGTAGCACGAC
A2	A4G, T15C, T16C, T22C	0.0 ±0.0%	0.00195324	0.00288438		0.00161254	0.00046557	GATCATGAGCTTTACACGATTACGACTACCAGGAGCAGCACGAC	GATCATGAGCtttaCACAATTACGACTATTAGGAGTAGCACGAC
A2	A8G, A14G, T22C, A26G	0.0 ±0.0%	0.00195324	0.00288438		0.00161254	0.00046557	GATCATGAGCTTTACACAATTGCGACTGTTAGGAGCAGCGCGAC	GATCATGAGCtttaCACAATTACGACTATTAGGAGTAGCACGAC
A4	T1C, A8G, T19C, T22C	0.0 ±0.0%	0.00290558	0.00186989		0.00159183	0.000517845	TCGTGGTACTTTTACGGTGATGGTCGTGCTCACACCACTGATCA	TCGTGGTACTtttaTGGTGATAGTCGTGCTCATACTACTGATCA
A4	T16C	0.0 ±0.0%	0.00290558	0.00186989		0.00159183	0.000517845	TCGTGGTACTTTTATGGTGATAGTCGTGCCCATACTACTGATCA	TCGTGGTACTtttaTGGTGATAGTCGTGCTCATACTACTGATCA
A4	A8G, T13C	0.0 ±0.0%	0.00145279		0.00324291	0.00156523	0.000895059	TCGTGGTACTTTTATGGTGATGGTCGCGCTCATACTACTGATCA	TCGTGGTACTtttaTGGTGATAGTCGTGCTCATACTACTGATCA
A4	A8G, T13C, T19C, A20G	0.0 ±0.0%	0.00145279		0.00324291	0.00156523	0.000895059	TCGTGGTACTTTTATGGTGATGGTCGCGCTCACGCTACTGATCA	TCGTGGTACTtttaTGGTGATAGTCGTGCTCATACTACTGATCA
A4	T4C, A8G, T19C, T22C, T25C	0.0 ±0.0%	0.00145279		0.00324291	0.00156523	0.000895059	TCGTGGTACTTTTATGGCGATGGTCGTGCTCACACCACCGATCA	TCGTGGTACTtttaTGGTGATAGTCGTGCTCATACTACTGATCA
A1		0.0 ±0.0%		0.00279869	0.00187595	0.00155821	0.00046137	AGTATTACGATTTAACCGCTGTCGGCGCGAGTGTGACGATCAGC
A1		0.0 ±0.0%		0.00279869	0.00187595	0.00155821	0.00046137	AGTATTACGATTTAACCGCTGTCAGCACGGGCACGACGATCAGC
A1		0.0 ±0.0%		0.00279869	0.00187595	0.00155821	0.00046137	AGTATTACGATTTAACCGCTGTCAGCGCGGGTATGACGATCAGC
A1		0.0 ±0.0%		0.00279869	0.00187595	0.00155821	0.00046137	AGTATTACGATTCAACCACTATCAGCACGAGCATGACGATCAGC
A2		0.0 ±0.0%		0.00144219	0.00316146	0.00153455	0.000859633	GATCATGAGCTTTACACAATTACGACTATTAGGGGTGGCACGAC
A2		0.0 ±0.0%		0.00144219	0.00316146	0.00153455	0.000859633	GATCATGAGCTTTACACAATTACGACCGTCAGGAGTAGCACGAC
A2		0.0 ±0.0%		0.00144219	0.00316146	0.00153455	0.000859633	GATCATGAGCTTTACGCAATTGCGACTATCAGGAGCAGCACGAC
A2		0.0 ±0.0%		0.00144219	0.00316146	0.00153455	0.000859633	GATCATGAGCTTTACACGGTTACGACTGTTAGGAGTAGCACGAC
A2		0.0 ±0.0%		0.00144219	0.00316146	0.00153455	0.000859633	GATCATGAGCTTTACACGATTGCGACTGTTAGGAGTGGCACGAC
A2		0.0 ±0.0%		0.00144219	0.00316146	0.00153455	0.000859633	GATCATGAGCTTTACACAATTACGACTGTTGGGAGTAGCGCGAC
A2		0.0 ±0.0%		0.00144219	0.00316146	0.00153455	0.000859633	GATCATGAGCTTTACACGGTTACGGCTATTGGGAGTAGCACGAC
A2		0.0 ±0.0%		0.00144219	0.00316146	0.00153455	0.000859633	GATCATGAGCTTTACACAATTACGACTATCAGGAGTAGCACGGC
A2		0.0 ±0.0%		0.00144219	0.00316146	0.00153455	0.000859633	GATCATGAGCTTTACACAATTACGACTATCGGGGGTAGCACGAC
A2		0.0 ±0.0%		0.00144219	0.00316146	0.00153455	0.000859633	GATCATGAGCTTTACACAATTGCGGCTGTTGGGAGCAGCACGAC
A2		0.0 ±0.0%		0.00144219	0.00316146	0.00153455	0.000859633	GATCATGAGCTTTACACAATTACGGCTATTGGGGGCAGCACGAC
A2		0.0 ±0.0%		0.00144219	0.00316146	0.00153455	0.000859633	GATCATGAGCTTTACACAATTACGGCTATCAGGGGTAGCACGAC
A2		0.0 ±0.0%		0.00144219	0.00316146	0.00153455	0.000859633	GATCATGAGCTTTACACAATTGCGACTGTTAGGAGCGGCACGAC
A4	T-14C, A8G, T19C, T22C	0.0 ±0.0%	0.00290558		0.00162146	0.00150901	0.000642064	CCGTGGTACTTTTATGGTGATGGTCGTGCTCACACCACTGATCA	TCGTGGTACTtttaTGGTGATAGTCGTGCTCATACTACTGATCA
A4	A8G, T13C, A20G	0.0 ±0.0%	0.00290558		0.00162146	0.00150901	0.000642064	TCGTGGTACTTTTATGGTGATGGTCGCGCTCATGCTACTGATCA	TCGTGGTACTtttaTGGTGATAGTCGTGCTCATACTACTGATCA
A1	A-11G, A4G, T18C	0.0 ±0.0%	0.00250859		0.00187595	0.00146151	0.000316321	AGTGTTACGATTTAACCGCTATCAGCACGAGCATGACGATCAGC	AGTATTACGAtttaACCACTATCAGCACGAGTATGACGATCAGC
A1		0.0 ±nan%			0.00437722	0.00145907		AGTATTACGATTTAACCGCTATCGGCACGGGTATGGCGATCAGC
A1		0.0 ±nan%			0.00437722	0.00145907		AGTATTACGATTTAACCGCTATCAGCGCGGGCACGACGATCAGC
A1		0.0 ±nan%			0.00437722	0.00145907		AGTATTACGATTTAACCACTATCAGCGCGAGCGCGACGATCAGC
A1		0.0 ±nan%			0.00437722	0.00145907		AGTATTACGATTTAACCACTATCGGCACGAGTGCGACGATCAGC
A4	A8G, A20G, A30G	0.0 ±nan%	0.00435837			0.00145279		TCGTGGTACTTTTATGGTGATGGTCGTGCTCATGCTACTGATCG	TCGTGGTACTtttaTGGTGATAGTCGTGCTCATACTACTGATCA
A2		0.0 ±nan%		0.00432657		0.00144219		GATCGTGAGCTTTACACAATTACGACTATTAGGAGTAGCACGAC
A2		0.0 ±nan%		0.00432657		0.00144219		GATCATGAGCTTTACGCGATTACGACTATTGGGAGTAGCACGAC
A2		0.0 ±nan%		0.00432657		0.00144219		GATCATGAGCTTTACACAATTGCGGCCGTCAGGAGCAGCACGAC
A2		0.0 ±nan%		0.00432657		0.00144219		GATCATGAGCTTTACACAATTGCGACTATTGGGGGCAGCACGAC
A2		0.0 ±nan%		0.00432657		0.00144219		GATCATGAGCTTTACACGATTACGACTGTTGGGGGTAGCACGAC
A2		0.0 ±nan%		0.00432657		0.00144219		GATCATGAGCTTTACACAATTACGGCTACCAGGAGCGGCACGAC
A2		0.0 ±nan%		0.00432657		0.00144219		GATCATGAGCTTTACACAATTGCGACTATCGGGAGTGGCACGAC
A2		0.0 ±nan%		0.00432657		0.00144219		GATCATGAGCTTTACACAATTACGACTGTCAGGAGTAGCGCGAC
A3		0.0 ±nan%		0.0042767		0.00142557		GGACTAGCACTTTACCAATATTGGCACGACCAGCACCACCAGGA
A3		0.0 ±nan%		0.0042767		0.00142557		GGACTAGCACTTTACCAATGTTAGCATGATCGGCGTCACCAGGA
A3		0.0 ±nan%		0.0042767		0.00142557		GGACTAGCACTTTACCAATATTAGCATGACCAGCGTCACCAGGA
A3		0.0 ±nan%		0.0042767		0.00142557		GGACTAGCACTTTACCAGTATTAGCATGATCGGCGTCACTAGGA
A3		0.0 ±nan%		0.0042767		0.00142557		GGACTAGCACTTTACCAATATTAGCATGATCAGCATCACTGGGA
A3		0.0 ±nan%		0.0042767		0.00142557		GGACTAGCACTTTACCAACATTAGCATGATCAGCATCACCAGGA
A3		0.0 ±nan%		0.0042767		0.00142557		GGACTAGCACTTTACCGATATTGGCGTGATCAGCGTCGCTAGGA
A3		0.0 ±nan%		0.0042767		0.00142557		GGACTAGCACCTTACCAATATTGGCATGATCAGCATCACTAGGA
A3		0.0 ±nan%		0.0042767		0.00142557		GGACCAGCACTTTACCAATGTTAGCATGATCAGCATCACCAGGA
A3		0.0 ±nan%		0.0042767		0.00142557		GGACTAGCACTTTACCAATATTAGCACGATCAGCACCACTAGGA
A3		0.0 ±nan%		0.0042767		0.00142557		GGACTAGCACTTTACCAATGTTAGCGTGATCAGCGTCACCAGGA
A3		0.0 ±nan%		0.0042767		0.00142557		GGACTAGCACTTTGCCAATATTGGCATGATCAGCATCACTAGGA
A3		0.0 ±nan%		0.0042767		0.00142557		GGACTAGCACTTTACCAATGTTGGCATGATCGGCACCACTAGGA
A3		0.0 ±nan%		0.0042767		0.00142557		GGACTAGCACTTTACCAATGTTAGCATGATCGGCATCACCAGGA
A3		0.0 ±nan%		0.0042767		0.00142557		GGACTAGCACTTTACCAATGTTAGCGTGATCAGCACCACCAGGA
A3		0.0 ±nan%		0.0042767		0.00142557		GGACTAGCACTTTACCAATATTGGCGCGACCAGCATCACTAGGA
A3		0.0 ±nan%		0.0042767		0.00142557		GGACTAGCACTTTACCGATGTTGGCGTGATCAGCACCACTAGGA
A3		0.0 ±nan%		0.0042767		0.00142557		GGACTAGCACTTTACCGATATTAGCGTGATCAGCATCGCTAGGA
A3		0.0 ±nan%		0.0042767		0.00142557		GGACTAGCACTTTACCAACATTGGCATGATCAGCATCACCAGGA
A6	T15C, A16G, T21C, T24C, T27C, T30C	0.0 ±nan%	0.00416927			0.00138976		CCTAGTCATATTTAGGTTATAATCGTACCGGTCGCGACAGCCCC	CCTAGTCATAtttaGGTTATAATCGTACTAGTCGTGATAGTCCT
A6	T18C, A23G	0.0 ±nan%	0.00416927			0.00138976		CCTAGTCATATTTAGGTTATAATCGTACTAGCCGTGGTAGTCCT	CCTAGTCATAtttaGGTTATAATCGTACTAGTCGTGATAGTCCT
A6	T15C, A23G	0.0 ±nan%	0.00416927			0.00138976		CCTAGTCATATTTAGGTTATAATCGTACCAGTCGTGGTAGTCCT	CCTAGTCATAtttaGGTTATAATCGTACTAGTCGTGATAGTCCT
A6	T18C, T21C, T24C, A25G, T30C	0.0 ±nan%	0.00416927			0.00138976		CCTAGTCATATTTAGGTTATAATCGTACTAGCCGCGACGGTCCC	CCTAGTCATAtttaGGTTATAATCGTACTAGTCGTGATAGTCCT
A6	T15C, A16G, T30C	0.0 ±nan%	0.00416927			0.00138976		CCTAGTCATATTTAGGTTATAATCGTACCGGTCGTGATAGTCCC	CCTAGTCATAtttaGGTTATAATCGTACTAGTCGTGATAGTCCT
A6	T15C, T18C, T21C, A23G, T24C	0.0 ±nan%	0.00416927			0.00138976		CCTAGTCATATTTAGGTTATAATCGTACCAGCCGCGGCAGTCCT	CCTAGTCATAtttaGGTTATAATCGTACTAGTCGTGATAGTCCT
A6	A23G, T24C, T27C	0.0 ±nan%	0.00416927			0.00138976		CCTAGTCATATTTAGGTTATAATCGTACTAGTCGTGGCAGCCCT	CCTAGTCATAtttaGGTTATAATCGTACTAGTCGTGATAGTCCT
A6	A7G, T12C, T15C, A16G, T18C	0.0 ±nan%	0.00416927			0.00138976		CCTAGTCATATTTAGGTTATGATCGCACCGGCCGTGATAGTCCT	CCTAGTCATAtttaGGTTATAATCGTACTAGTCGTGATAGTCCT
A6	T21C, A23G	0.0 ±nan%	0.00416927			0.00138976		CCTAGTCATATTTAGGTTATAATCGTACTAGTCGCGGTAGTCCT	CCTAGTCATAtttaGGTTATAATCGTACTAGTCGTGATAGTCCT
A6	A5G, A7G, A16G, T18C, T24C	0.0 ±nan%	0.00416927			0.00138976		CCTAGTCATATTTAGGTTGTGATCGTACTGGCCGTGACAGTCCT	CCTAGTCATAtttaGGTTATAATCGTACTAGTCGTGATAGTCCT
A6	A-5G, A5G, A7G, A13G, T21C, T24C, T27C	0.0 ±nan%	0.00416927			0.00138976		CCTAGTCATGTTTAGGTTGTGATCGTGCTAGTCGCGACAGCCCT	CCTAGTCATAtttaGGTTATAATCGTACTAGTCGTGATAGTCCT
A6	A5G, A7G, A16G, T24C, T30C	0.0 ±nan%	0.00416927			0.00138976		CCTAGTCATATTTAGGTTGTGATCGTACTGGTCGTGACAGTCCC	CCTAGTCATAtttaGGTTATAATCGTACTAGTCGTGATAGTCCT
A6	A-7G, T12C, A16G, T24C	0.0 ±nan%	0.00416927			0.00138976		CCTAGTCGTATTTAGGTTATAATCGCACTGGTCGTGACAGTCCT	CCTAGTCATAtttaGGTTATAATCGTACTAGTCGTGATAGTCCT
A6	A16G, T21C, A23G, T24C, A25G	0.0 ±nan%	0.00416927			0.00138976		CCTAGTCATATTTAGGTTATAATCGTACTGGTCGCGGCGGTCCT	CCTAGTCATAtttaGGTTATAATCGTACTAGTCGTGATAGTCCT
A6	T15C, T18C, T21C, T24C, A25G, T30C	0.0 ±nan%	0.00416927			0.00138976		CCTAGTCATATTTAGGTTATAATCGTACCAGCCGCGACGGTCCC	CCTAGTCATAtttaGGTTATAATCGTACTAGTCGTGATAGTCCT
A6	A5G, A8G, A16G, T18C	0.0 ±nan%	0.00416927			0.00138976		CCTAGTCATATTTAGGTTGTAGTCGTACTGGCCGTGATAGTCCT	CCTAGTCATAtttaGGTTATAATCGTACTAGTCGTGATAGTCCT
A6	A5G, A7G, T12C, A16G, T21C	0.0 ±nan%	0.00416927			0.00138976		CCTAGTCATATTTAGGTTGTGATCGCACTGGTCGCGATAGTCCT	CCTAGTCATAtttaGGTTATAATCGTACTAGTCGTGATAGTCCT
A6	A5G, A7G, T15C, T18C	0.0 ±nan%	0.00416927			0.00138976		CCTAGTCATATTTAGGTTGTGATCGTACCAGCCGTGATAGTCCT	CCTAGTCATAtttaGGTTATAATCGTACTAGTCGTGATAGTCCT
A6	T12C, T21C, T24C, A25G	0.0 ±nan%	0.00416927			0.00138976		CCTAGTCATATTTAGGTTATAATCGCACTAGTCGCGACGGTCCT	CCTAGTCATAtttaGGTTATAATCGTACTAGTCGTGATAGTCCT
A6	A8G, T15C, T21C	0.0 ±nan%	0.00416927			0.00138976		CCTAGTCATATTTAGGTTATAGTCGTACCAGTCGCGATAGTCCT	CCTAGTCATAtttaGGTTATAATCGTACTAGTCGTGATAGTCCT
A6	A5G, A13G, A16G, T18C, T24C, T30C	0.0 ±nan%	0.00416927			0.00138976		CCTAGTCATATTTAGGTTGTAATCGTGCTGGCCGTGACAGTCCC	CCTAGTCATAtttaGGTTATAATCGTACTAGTCGTGATAGTCCT
A6	A5G, A13G, T18C, A23G, A25G	0.0 ±nan%	0.00416927			0.00138976		CCTAGTCATATTTAGGTTGTAATCGTGCTAGCCGTGGTGGTCCT	CCTAGTCATAtttaGGTTATAATCGTACTAGTCGTGATAGTCCT
A6	A16G, A23G, T27C	0.0 ±nan%	0.00416927			0.00138976		CCTAGTCATATTTAGGTTATAATCGTACTGGTCGTGGTAGCCCT	CCTAGTCATAtttaGGTTATAATCGTACTAGTCGTGATAGTCCT
A6	A5G, A16G, A23G, T24C, T27C	0.0 ±nan%	0.00416927			0.00138976		CCTAGTCATATTTAGGTTGTAATCGTACTGGTCGTGGCAGCCCT	CCTAGTCATAtttaGGTTATAATCGTACTAGTCGTGATAGTCCT
A6	A8G, A13G, T21C, T24C	0.0 ±nan%	0.00416927			0.00138976		CCTAGTCATATTTAGGTTATAGTCGTGCTAGTCGCGACAGTCCT	CCTAGTCATAtttaGGTTATAATCGTACTAGTCGTGATAGTCCT
A6	T12C, T21C, T30C	0.0 ±nan%	0.00416927			0.00138976		CCTAGTCATATTTAGGTTATAATCGCACTAGTCGCGATAGTCCC	CCTAGTCATAtttaGGTTATAATCGTACTAGTCGTGATAGTCCT
A6	A5G, A8G, A16G, T21C, T24C, T27C	0.0 ±nan%	0.00416927			0.00138976		CCTAGTCATATTTAGGTTGTAGTCGTACTGGTCGCGACAGCCCT	CCTAGTCATAtttaGGTTATAATCGTACTAGTCGTGATAGTCCT
A6	T12C, A13G, T15C, T24C, T27C	0.0 ±nan%	0.00416927			0.00138976		CCTAGTCATATTTAGGTTATAATCGCGCCAGTCGTGACAGCCCT	CCTAGTCATAtttaGGTTATAATCGTACTAGTCGTGATAGTCCT
A6	A16G, T21C, A23G, T24C, T27C, T30C	0.0 ±nan%	0.00416927			0.00138976		CCTAGTCATATTTAGGTTATAATCGTACTGGTCGCGGCAGCCCC	CCTAGTCATAtttaGGTTATAATCGTACTAGTCGTGATAGTCCT
A6	T15C, T18C, T21C, A25G	0.0 ±nan%	0.00416927			0.00138976		CCTAGTCATATTTAGGTTATAATCGTACCAGCCGCGATGGTCCT	CCTAGTCATAtttaGGTTATAATCGTACTAGTCGTGATAGTCCT
A6	A7G, T12C, T15C, T21C, T24C, T27C, T30C	0.0 ±nan%	0.00416927			0.00138976		CCTAGTCATATTTAGGTTATGATCGCACCAGTCGCGACAGCCCC	CCTAGTCATAtttaGGTTATAATCGTACTAGTCGTGATAGTCCT
A6	A7G, T15C, T18C, A25G	0.0 ±nan%	0.00416927			0.00138976		CCTAGTCATATTTAGGTTATGATCGTACCAGCCGTGATGGTCCT	CCTAGTCATAtttaGGTTATAATCGTACTAGTCGTGATAGTCCT
A6	A7G, T15C, T27C	0.0 ±nan%	0.00416927			0.00138976		CCTAGTCATATTTAGGTTATGATCGTACCAGTCGTGATAGCCCT	CCTAGTCATAtttaGGTTATAATCGTACTAGTCGTGATAGTCCT
A6	A8G, A13G, A16G, T24C, T27C	0.0 ±nan%	0.00416927			0.00138976		CCTAGTCATATTTAGGTTATAGTCGTGCTGGTCGTGACAGCCCT	CCTAGTCATAtttaGGTTATAATCGTACTAGTCGTGATAGTCCT
A6	A7G, T12C, T15C, T18C, T21C, T24C, T30C	0.0 ±nan%	0.00416927			0.00138976		CCTAGTCATATTTAGGTTATGATCGCACCAGCCGCGACAGTCCC	CCTAGTCATAtttaGGTTATAATCGTACTAGTCGTGATAGTCCT
A6	A5G, A8G, A13G, T24C	0.0 ±nan%	0.00416927			0.00138976		CCTAGTCATATTTAGGTTGTAGTCGTGCTAGTCGTGACAGTCCT	CCTAGTCATAtttaGGTTATAATCGTACTAGTCGTGATAGTCCT
A6	A5G, A7G, T15C, T24C	0.0 ±nan%	0.00416927			0.00138976		CCTAGTCATATTTAGGTTGTGATCGTACCAGTCGTGACAGTCCT	CCTAGTCATAtttaGGTTATAATCGTACTAGTCGTGATAGTCCT
A6	A7G, T15C, T18C, T21C, T24C	0.0 ±nan%	0.00416927			0.00138976		CCTAGTCATATTTAGGTTATGATCGTACCAGCCGCGACAGTCCT	CCTAGTCATAtttaGGTTATAATCGTACTAGTCGTGATAGTCCT
A6	A16G, T18C, T21C, A23G, T24C, T27C	0.0 ±nan%	0.00416927			0.00138976		CCTAGTCATATTTAGGTTATAATCGTACTGGCCGCGGCAGCCCT	CCTAGTCATAtttaGGTTATAATCGTACTAGTCGTGATAGTCCT
A6	T12C, T15C, T18C, A25G	0.0 ±nan%	0.00416927			0.00138976		CCTAGTCATATTTAGGTTATAATCGCACCAGCCGTGATGGTCCT	CCTAGTCATAtttaGGTTATAATCGTACTAGTCGTGATAGTCCT
A6	T12C, T15C, T21C, T24C, A25G, T27C, T30C	0.0 ±nan%	0.00416927			0.00138976		CCTAGTCATATTTAGGTTATAATCGCACCAGTCGCGACGGCCCC	CCTAGTCATAtttaGGTTATAATCGTACTAGTCGTGATAGTCCT
A6	A13G, T18C, T24C, A25G, T27C	0.0 ±nan%	0.00416927			0.00138976		CCTAGTCATATTTAGGTTATAATCGTGCTAGCCGTGACGGCCCT	CCTAGTCATAtttaGGTTATAATCGTACTAGTCGTGATAGTCCT
A6	T9C, T12C, T15C	0.0 ±nan%	0.00416927			0.00138976		CCTAGTCATATTTAGGTTATAACCGCACCAGTCGTGATAGTCCT	CCTAGTCATAtttaGGTTATAATCGTACTAGTCGTGATAGTCCT
A6	A8G, T18C, T24C, T27C	0.0 ±nan%	0.00416927			0.00138976		CCTAGTCATATTTAGGTTATAGTCGTACTAGCCGTGACAGCCCT	CCTAGTCATAtttaGGTTATAATCGTACTAGTCGTGATAGTCCT
A6	A5G, A23G, T24C, T27C	0.0 ±nan%	0.00416927			0.00138976		CCTAGTCATATTTAGGTTGTAATCGTACTAGTCGTGGCAGCCCT	CCTAGTCATAtttaGGTTATAATCGTACTAGTCGTGATAGTCCT
A6	A8G, T21C, T24C	0.0 ±nan%	0.00416927			0.00138976		CCTAGTCATATTTAGGTTATAGTCGTACTAGTCGCGACAGTCCT	CCTAGTCATAtttaGGTTATAATCGTACTAGTCGTGATAGTCCT
A6	A8G, T21C, T24C, T27C	0.0 ±nan%	0.00416927			0.00138976		CCTAGTCATATTTAGGTTATAGTCGTACTAGTCGCGACAGCCCT	CCTAGTCATAtttaGGTTATAATCGTACTAGTCGTGATAGTCCT
A6	A13G, T15C, T30C	0.0 ±nan%	0.00416927			0.00138976		CCTAGTCATATTTAGGTTATAATCGTGCCAGTCGTGATAGTCCC	CCTAGTCATAtttaGGTTATAATCGTACTAGTCGTGATAGTCCT
A6	T12C, T15C, T18C, T30C	0.0 ±nan%	0.00416927			0.00138976		CCTAGTCATATTTAGGTTATAATCGCACCAGCCGTGATAGTCCC	CCTAGTCATAtttaGGTTATAATCGTACTAGTCGTGATAGTCCT
A6	A7G, A16G, T18C, T21C, T24C, T27C	0.0 ±nan%	0.00416927			0.00138976		CCTAGTCATATTTAGGTTATGATCGTACTGGCCGCGACAGCCCT	CCTAGTCATAtttaGGTTATAATCGTACTAGTCGTGATAGTCCT
A6	T12C, T18C, T21C, T24C, A25G	0.0 ±nan%	0.00416927			0.00138976		CCTAGTCATATTTAGGTTATAATCGCACTAGCCGCGACGGTCCT	CCTAGTCATAtttaGGTTATAATCGTACTAGTCGTGATAGTCCT
A6	A5G, A13G, T18C, T21C, A23G, A25G	0.0 ±nan%	0.00416927			0.00138976		CCTAGTCATATTTAGGTTGTAATCGTGCTAGCCGCGGTGGTCCT	CCTAGTCATAtttaGGTTATAATCGTACTAGTCGTGATAGTCCT
A6	A5G, A13G, T18C, T21C, T24C, T30C	0.0 ±nan%	0.00416927			0.00138976		CCTAGTCATATTTAGGTTGTAATCGTGCTAGCCGCGACAGTCCC	CCTAGTCATAtttaGGTTATAATCGTACTAGTCGTGATAGTCCT
A6	A5G, A16G, A23G, T24C, A25G, T27C	0.0 ±nan%	0.00416927			0.00138976		CCTAGTCATATTTAGGTTGTAATCGTACTGGTCGTGGCGGCCCT	CCTAGTCATAtttaGGTTATAATCGTACTAGTCGTGATAGTCCT
A6	A5G, T21C, T24C, A25G, T30C	0.0 ±nan%	0.00416927			0.00138976		CCTAGTCATATTTAGGTTGTAATCGTACTAGTCGCGACGGTCCC	CCTAGTCATAtttaGGTTATAATCGTACTAGTCGTGATAGTCCT
A6	T-2C, A5G, T18C, T24C	0.0 ±nan%	0.00416927			0.00138976		CCTAGTCATATTCAGGTTGTAATCGTACTAGCCGTGACAGTCCT	CCTAGTCATAtttaGGTTATAATCGTACTAGTCGTGATAGTCCT
A6	A7G, A16G, A23G	0.0 ±nan%	0.00416927			0.00138976		CCTAGTCATATTTAGGTTATGATCGTACTGGTCGTGGTAGTCCT	CCTAGTCATAtttaGGTTATAATCGTACTAGTCGTGATAGTCCT
A6	A7G, A13G, T18C, T21C, A25G	0.0 ±nan%	0.00416927			0.00138976		CCTAGTCATATTTAGGTTATGATCGTGCTAGCCGCGATGGTCCT	CCTAGTCATAtttaGGTTATAATCGTACTAGTCGTGATAGTCCT
A6	A7G, A13G, T21C, A23G, T24C, A25G	0.0 ±nan%	0.00416927			0.00138976		CCTAGTCATATTTAGGTTATGATCGTGCTAGTCGCGGCGGTCCT	CCTAGTCATAtttaGGTTATAATCGTACTAGTCGTGATAGTCCT
A6	A7G, A13G, T21C, A23G, A25G	0.0 ±nan%	0.00416927			0.00138976		CCTAGTCATATTTAGGTTATGATCGTGCTAGTCGCGGTGGTCCT	CCTAGTCATAtttaGGTTATAATCGTACTAGTCGTGATAGTCCT
A6	A7G, A13G, A16G, T18C, T21C	0.0 ±nan%	0.00416927			0.00138976		CCTAGTCATATTTAGGTTATGATCGTGCTGGCCGCGATAGTCCT	CCTAGTCATAtttaGGTTATAATCGTACTAGTCGTGATAGTCCT
A6	A5G, A23G, T24C, T27C, T30C	0.0 ±nan%	0.00416927			0.00138976		CCTAGTCATATTTAGGTTGTAATCGTACTAGTCGTGGCAGCCCC	CCTAGTCATAtttaGGTTATAATCGTACTAGTCGTGATAGTCCT
A6	T-2C, A13G	0.0 ±nan%	0.00416927			0.00138976		CCTAGTCATATTCAGGTTATAATCGTGCTAGTCGTGATAGTCCT	CCTAGTCATAtttaGGTTATAATCGTACTAGTCGTGATAGTCCT
A6	T-4C, A5G, T24C, T27C	0.0 ±nan%	0.00416927			0.00138976		CCTAGTCATACTTAGGTTGTAATCGTACTAGTCGTGACAGCCCT	CCTAGTCATAtttaGGTTATAATCGTACTAGTCGTGATAGTCCT
A6	A5G, T18C, T24C, A25G	0.0 ±nan%	0.00416927			0.00138976		CCTAGTCATATTTAGGTTGTAATCGTACTAGCCGTGACGGTCCT	CCTAGTCATAtttaGGTTATAATCGTACTAGTCGTGATAGTCCT
A6	A5G, T18C, A23G	0.0 ±nan%	0.00416927			0.00138976		CCTAGTCATATTTAGGTTGTAATCGTACTAGCCGTGGTAGTCCT	CCTAGTCATAtttaGGTTATAATCGTACTAGTCGTGATAGTCCT
A6	A13G, A16G, T18C, T21C, T30C	0.0 ±nan%	0.00416927			0.00138976		CCTAGTCATATTTAGGTTATAATCGTGCTGGCCGCGATAGTCCC	CCTAGTCATAtttaGGTTATAATCGTACTAGTCGTGATAGTCCT
A6	T9C	0.0 ±nan%	0.00416927			0.00138976		CCTAGTCATATTTAGGTTATAACCGTACTAGTCGTGATAGTCCT	CCTAGTCATAtttaGGTTATAATCGTACTAGTCGTGATAGTCCT
A6	T9C, A16G, A23G	0.0 ±nan%	0.00416927			0.00138976		CCTAGTCATATTTAGGTTATAACCGTACTGGTCGTGGTAGTCCT	CCTAGTCATAtttaGGTTATAATCGTACTAGTCGTGATAGTCCT
A6	T12C, T15C, T18C, T21C, T30C	0.0 ±nan%	0.00416927			0.00138976		CCTAGTCATATTTAGGTTATAATCGCACCAGCCGCGATAGTCCC	CCTAGTCATAtttaGGTTATAATCGTACTAGTCGTGATAGTCCT
A6	T12C, T15C, T18C, T21C, T24C, T27C	0.0 ±nan%	0.00416927			0.00138976		CCTAGTCATATTTAGGTTATAATCGCACCAGCCGCGACAGCCCT	CCTAGTCATAtttaGGTTATAATCGTACTAGTCGTGATAGTCCT
A6	T-6C, A5G, A16G	0.0 ±nan%	0.00416927			0.00138976		CCTAGTCACATTTAGGTTGTAATCGTACTGGTCGTGATAGTCCT	CCTAGTCATAtttaGGTTATAATCGTACTAGTCGTGATAGTCCT
A6	A7G, A8G, T18C, T21C, T24C	0.0 ±nan%	0.00416927			0.00138976		CCTAGTCATATTTAGGTTATGGTCGTACTAGCCGCGACAGTCCT	CCTAGTCATAtttaGGTTATAATCGTACTAGTCGTGATAGTCCT
A6	A7G, A8G, T18C, T24C, T30C	0.0 ±nan%	0.00416927			0.00138976		CCTAGTCATATTTAGGTTATGGTCGTACTAGCCGTGACAGTCCC	CCTAGTCATAtttaGGTTATAATCGTACTAGTCGTGATAGTCCT
A6	T-4C, A13G	0.0 ±nan%	0.00416927			0.00138976		CCTAGTCATACTTAGGTTATAATCGTGCTAGTCGTGATAGTCCT	CCTAGTCATAtttaGGTTATAATCGTACTAGTCGTGATAGTCCT
A6	A5G, T15C, T18C, T21C, T24C, A25G	0.0 ±nan%	0.00416927			0.00138976		CCTAGTCATATTTAGGTTGTAATCGTACCAGCCGCGACGGTCCT	CCTAGTCATAtttaGGTTATAATCGTACTAGTCGTGATAGTCCT
A6	A13G, A16G, T21C, T30C	0.0 ±nan%	0.00416927			0.00138976		CCTAGTCATATTTAGGTTATAATCGTGCTGGTCGCGATAGTCCC	CCTAGTCATAtttaGGTTATAATCGTACTAGTCGTGATAGTCCT
A6	A5G, T15C, T18C, T24C, T27C	0.0 ±nan%	0.00416927			0.00138976		CCTAGTCATATTTAGGTTGTAATCGTACCAGCCGTGACAGCCCT	CCTAGTCATAtttaGGTTATAATCGTACTAGTCGTGATAGTCCT
A6	T-6C, A5G, T24C, T27C	0.0 ±nan%	0.00416927			0.00138976		CCTAGTCACATTTAGGTTGTAATCGTACTAGTCGTGACAGCCCT	CCTAGTCATAtttaGGTTATAATCGTACTAGTCGTGATAGTCCT
A6	T-9C	0.0 ±nan%	0.00416927			0.00138976		CCTAGCCATATTTAGGTTATAATCGTACTAGTCGTGATAGTCCT	CCTAGTCATAtttaGGTTATAATCGTACTAGTCGTGATAGTCCT
A6	T-9C, T21C	0.0 ±nan%	0.00416927			0.00138976		CCTAGCCATATTTAGGTTATAATCGTACTAGTCGCGATAGTCCT	CCTAGTCATAtttaGGTTATAATCGTACTAGTCGTGATAGTCCT
A6	T-12C, A5G, T18C	0.0 ±nan%	0.00416927			0.00138976		CCCAGTCATATTTAGGTTGTAATCGTACTAGCCGTGATAGTCCT	CCTAGTCATAtttaGGTTATAATCGTACTAGTCGTGATAGTCCT
A6	T-12C, A5G, T24C	0.0 ±nan%	0.00416927			0.00138976		CCCAGTCATATTTAGGTTGTAATCGTACTAGTCGTGACAGTCCT	CCTAGTCATAtttaGGTTATAATCGTACTAGTCGTGATAGTCCT
A6	A8G, T12C, T18C, T24C	0.0 ±nan%	0.00416927			0.00138976		CCTAGTCATATTTAGGTTATAGTCGCACTAGCCGTGACAGTCCT	CCTAGTCATAtttaGGTTATAATCGTACTAGTCGTGATAGTCCT
A6	A13G, A16G, T21C, T24C, T30C	0.0 ±nan%	0.00416927			0.00138976		CCTAGTCATATTTAGGTTATAATCGTGCTGGTCGCGACAGTCCC	CCTAGTCATAtttaGGTTATAATCGTACTAGTCGTGATAGTCCT
A6	A5G, T6C, A7G	0.0 ±nan%	0.00416927			0.00138976		CCTAGTCATATTTAGGTTGCGATCGTACTAGTCGTGATAGTCCT	CCTAGTCATAtttaGGTTATAATCGTACTAGTCGTGATAGTCCT
A6	T3C, T15C, T24C	0.0 ±nan%	0.00416927			0.00138976		CCTAGTCATATTTAGGCTATAATCGTACCAGTCGTGACAGTCCT	CCTAGTCATAtttaGGTTATAATCGTACTAGTCGTGATAGTCCT
A6	T-3C	0.0 ±nan%	0.00416927			0.00138976		CCTAGTCATATCTAGGTTATAATCGTACTAGTCGTGATAGTCCT	CCTAGTCATAtttaGGTTATAATCGTACTAGTCGTGATAGTCCT
A6	A13G, A16G, T18C, A23G, A25G	0.0 ±nan%	0.00416927			0.00138976		CCTAGTCATATTTAGGTTATAATCGTGCTGGCCGTGGTGGTCCT	CCTAGTCATAtttaGGTTATAATCGTACTAGTCGTGATAGTCCT
A6	A5G, T12C, T18C, T21C, T24C, T30C	0.0 ±nan%	0.00416927			0.00138976		CCTAGTCATATTTAGGTTGTAATCGCACTAGCCGCGACAGTCCC	CCTAGTCATAtttaGGTTATAATCGTACTAGTCGTGATAGTCCT
A6	A5G, T12C, T18C, T21C, T24C, T27C, T30C	0.0 ±nan%	0.00416927			0.00138976		CCTAGTCATATTTAGGTTGTAATCGCACTAGCCGCGACAGCCCC	CCTAGTCATAtttaGGTTATAATCGTACTAGTCGTGATAGTCCT
A6	A-11G	0.0 ±nan%	0.00416927			0.00138976		CCTGGTCATATTTAGGTTATAATCGTACTAGTCGTGATAGTCCT	CCTAGTCATAtttaGGTTATAATCGTACTAGTCGTGATAGTCCT
A6	A5G, A7G, A8G, A13G, T18C	0.0 ±nan%	0.00416927			0.00138976		CCTAGTCATATTTAGGTTGTGGTCGTGCTAGCCGTGATAGTCCT	CCTAGTCATAtttaGGTTATAATCGTACTAGTCGTGATAGTCCT
A6	A5G, T12C, T15C, A16G, T24C	0.0 ±nan%	0.00416927			0.00138976		CCTAGTCATATTTAGGTTGTAATCGCACCGGTCGTGACAGTCCT	CCTAGTCATAtttaGGTTATAATCGTACTAGTCGTGATAGTCCT
A6	A5G, T12C, T15C, T24C, T27C	0.0 ±nan%	0.00416927			0.00138976		CCTAGTCATATTTAGGTTGTAATCGCACCAGTCGTGACAGCCCT	CCTAGTCATAtttaGGTTATAATCGTACTAGTCGTGATAGTCCT
A6	A5G, A7G, A8G, T18C, T21C, T24C	0.0 ±nan%	0.00416927			0.00138976		CCTAGTCATATTTAGGTTGTGGTCGTACTAGCCGCGACAGTCCT	CCTAGTCATAtttaGGTTATAATCGTACTAGTCGTGATAGTCCT
A6	A5G, A7G, A8G, A16G, T24C	0.0 ±nan%	0.00416927			0.00138976		CCTAGTCATATTTAGGTTGTGGTCGTACTGGTCGTGACAGTCCT	CCTAGTCATAtttaGGTTATAATCGTACTAGTCGTGATAGTCCT
A6	A5G, A7G, A13G, T18C, T24C, A25G	0.0 ±nan%	0.00416927			0.00138976		CCTAGTCATATTTAGGTTGTGATCGTGCTAGCCGTGACGGTCCT	CCTAGTCATAtttaGGTTATAATCGTACTAGTCGTGATAGTCCT
A6	A5G, A7G, A13G, T18C, T21C, A23G	0.0 ±nan%	0.00416927			0.00138976		CCTAGTCATATTTAGGTTGTGATCGTGCTAGCCGCGGTAGTCCT	CCTAGTCATAtttaGGTTATAATCGTACTAGTCGTGATAGTCCT
A6	A7G, T12C, A13G, T15C, T24C, T27C	0.0 ±nan%	0.00416927			0.00138976		CCTAGTCATATTTAGGTTATGATCGCGCCAGTCGTGACAGCCCT	CCTAGTCATAtttaGGTTATAATCGTACTAGTCGTGATAGTCCT
A6	A7G, T12C, A13G, T18C, T24C	0.0 ±nan%	0.00416927			0.00138976		CCTAGTCATATTTAGGTTATGATCGCGCTAGCCGTGACAGTCCT	CCTAGTCATAtttaGGTTATAATCGTACTAGTCGTGATAGTCCT
A6	A7G, T12C, T18C, T24C, T27C	0.0 ±nan%	0.00416927			0.00138976		CCTAGTCATATTTAGGTTATGATCGCACTAGCCGTGACAGCCCT	CCTAGTCATAtttaGGTTATAATCGTACTAGTCGTGATAGTCCT
A6	A-11G, A5G, A7G, A25G	0.0 ±nan%	0.00416927			0.00138976		CCTGGTCATATTTAGGTTGTGATCGTACTAGTCGTGATGGTCCT	CCTAGTCATAtttaGGTTATAATCGTACTAGTCGTGATAGTCCT
A1		0.0 ±0.0%		0.00279869	0.00125063	0.00134977	0.000774029	AGTATTACGACTTAACCGCTATCAGCACGAGTATGACGATCAGC
A1		0.0 ±0.0%		0.00279869	0.00125063	0.00134977	0.000774029	AGTATTACGATTTAACCGCTATCGGCGCGAGTACGACGATCAGC
A2	A8G, A11G, A20G, A26G	0.0 ±nan%	0.00390648			0.00130216		GATCATGAGCTTTACACAATTGCGGCTATTAGGGGTAGCGCGAC	GATCATGAGCtttaCACAATTACGACTATTAGGAGTAGCACGAC
A2	A8G, A11G, A20G, T22C	0.0 ±nan%	0.00390648			0.00130216		GATCATGAGCTTTACACAATTGCGGCTATTAGGGGCAGCACGAC	GATCATGAGCtttaCACAATTACGACTATTAGGAGTAGCACGAC
A2	A5G, A11G, T16C	0.0 ±nan%	0.00390648			0.00130216		GATCATGAGCTTTACACAGTTACGGCTATCAGGAGTAGCACGAC	GATCATGAGCtttaCACAATTACGACTATTAGGAGTAGCACGAC
A2	T-12C	0.0 ±nan%	0.00390648			0.00130216		GACCATGAGCTTTACACAATTACGACTATTAGGAGTAGCACGAC	GATCATGAGCtttaCACAATTACGACTATTAGGAGTAGCACGAC
A2	A8G, A11G, T13C, T22C	0.0 ±nan%	0.00390648			0.00130216		GATCATGAGCTTTACACAATTGCGGCCATTAGGAGCAGCACGAC	GATCATGAGCtttaCACAATTACGACTATTAGGAGTAGCACGAC
A2	T6C, A8G	0.0 ±nan%	0.00390648			0.00130216		GATCATGAGCTTTACACAACTGCGACTATTAGGAGTAGCACGAC	GATCATGAGCtttaCACAATTACGACTATTAGGAGTAGCACGAC
A2	A2G, A8G, A17G	0.0 ±nan%	0.00390648			0.00130216		GATCATGAGCTTTACGCAATTGCGACTATTGGGAGTAGCACGAC	GATCATGAGCtttaCACAATTACGACTATTAGGAGTAGCACGAC
A2	A4G, A5G, A8G, A17G	0.0 ±nan%	0.00390648			0.00130216		GATCATGAGCTTTACACGGTTGCGACTATTGGGAGTAGCACGAC	GATCATGAGCtttaCACAATTACGACTATTAGGAGTAGCACGAC
A2	A4G, A14G, T16C, T22C	0.0 ±nan%	0.00390648			0.00130216		GATCATGAGCTTTACACGATTACGACTGTCAGGAGCAGCACGAC	GATCATGAGCtttaCACAATTACGACTATTAGGAGTAGCACGAC
A2	A4G, T13C, A17G	0.0 ±nan%	0.00390648			0.00130216		GATCATGAGCTTTACACGATTACGACCATTGGGAGTAGCACGAC	GATCATGAGCtttaCACAATTACGACTATTAGGAGTAGCACGAC
A2	T-2C, T16C	0.0 ±nan%	0.00390648			0.00130216		GATCATGAGCTTCACACAATTACGACTATCAGGAGTAGCACGAC	GATCATGAGCtttaCACAATTACGACTATTAGGAGTAGCACGAC
A1	A-11G, T18C	0.0 ±0.0%	0.00250859		0.00125063	0.00125308	0.000628979	AGTGTTACGATTTAACCACTATCAGCACGAGCATGACGATCAGC	AGTATTACGAtttaACCACTATCAGCACGAGTATGACGATCAGC
A1	A4G, T18C, T20C, A22G	0.0 ±0.0%	0.00250859		0.00125063	0.00125308	0.000628979	AGTATTACGATTTAACCGCTATCAGCACGAGCACGGCGATCAGC	AGTATTACGAtttaACCACTATCAGCACGAGTATGACGATCAGC
A1	A7G, A10G, T18C, A19G	0.0 ±0.0%	0.00250859		0.00125063	0.00125308	0.000628979	AGTATTACGATTTAACCACTGTCGGCACGAGCGTGACGATCAGC	AGTATTACGAtttaACCACTATCAGCACGAGTATGACGATCAGC
A1	A4G, A10G, A13G, A16G	0.0 ±0.0%	0.00250859		0.00125063	0.00125308	0.000628979	AGTATTACGATTTAACCGCTATCGGCGCGGGTATGACGATCAGC	AGTATTACGAtttaACCACTATCAGCACGAGTATGACGATCAGC
A1	A4G, T8C	0.0 ±0.0%	0.00250859		0.00125063	0.00125308	0.000628979	AGTATTACGATTTAACCGCTACCAGCACGAGTATGACGATCAGC	AGTATTACGAtttaACCACTATCAGCACGAGTATGACGATCAGC
A1	T-2C, A4G	0.0 ±0.0%	0.00250859		0.00125063	0.00125308	0.000628979	AGTATTACGATTCAACCGCTATCAGCACGAGTATGACGATCAGC	AGTATTACGAtttaACCACTATCAGCACGAGTATGACGATCAGC
A1	A4G, A13G, A19G, T20C	0.0 ±0.0%	0.00250859		0.00125063	0.00125308	0.000628979	AGTATTACGATTTAACCGCTATCAGCGCGAGTGCGACGATCAGC	AGTATTACGAtttaACCACTATCAGCACGAGTATGACGATCAGC
A1	A4G, T6C, T18C, T20C	0.0 ±0.0%	0.00250859		0.00125063	0.00125308	0.000628979	AGTATTACGATTTAACCGCCATCAGCACGAGCACGACGATCAGC	AGTATTACGAtttaACCACTATCAGCACGAGTATGACGATCAGC
A1		0.0 ±nan%			0.0037519	0.00125063		AGTATTACGATTTAACCGCTATCGGCACGGGTACGACGATCAGC
A1		0.0 ±nan%			0.0037519	0.00125063		AGTATTACGATTTAACCGCTATCAGCACGGGTGTGGCGATCAGC
A1		0.0 ±nan%			0.0037519	0.00125063		AGTATTACGATTTAACCACTATCAGCGCGAGCGTGACGATCAGC
A5		0.0 ±nan%			0.00374953	0.00124984		CTGATGCTCATTTAGTGTTAATGCTGATAGTCCTCGTCACACTA
A5		0.0 ±nan%			0.00374953	0.00124984		CTGATGCTCATTTAGTGTTAATGCTGATGGTCCTCGTCACACCA
A5		0.0 ±nan%			0.00374953	0.00124984		CTGATGCTCATTTAGTGTTAATGCTGATAACCCCCGCCATGCTA
A5		0.0 ±nan%			0.00374953	0.00124984		CTGATGCTCATTTAGTGTTGATGCTGGTAACCCTCGTCATACTA
A5		0.0 ±nan%			0.00374953	0.00124984		CTGATGCTCATTTAGTGTTAGTGCTGATGATCCCCGTCATACTA
A5		0.0 ±nan%			0.00374953	0.00124984		CTGATGCTCATTTAGTGTTAATGCTGATAATCCCCGCCGCACTA
A5		0.0 ±nan%			0.00374953	0.00124984		CTGATGCTCATTTAGTGTTAATGCTGGCAACCCTCGTCATACTA
A5		0.0 ±nan%			0.00374953	0.00124984		CTGATGCTCATTTAGTGTTAATGCTGATAATCCTCGCCACGCCA
A5		0.0 ±nan%			0.00374953	0.00124984		CTGATGCTCATTTAGTGTTAATGCTGATGATCCTCGTCGTACTA
A5		0.0 ±nan%			0.00374953	0.00124984		CTGATGCTCATTTAGTGTTAGTGCTGACAACCCCCGTCATACTA
A4		0.0 ±nan%		0.00373979		0.0012466		TCGTGGTACTTTTATGGTGATGGTCGTGCTCGCGCCGCCGATCA
A4		0.0 ±nan%		0.00373979		0.0012466		TCGTGGTACTTTTATGGTGGTAGTCGCGCTCACACCACTGATCA
A4		0.0 ±nan%		0.00373979		0.0012466		TCGTGGTACTTTTATGGTGATGGTCGTGCTCGCACTGCTGATCG
A4		0.0 ±nan%		0.00373979		0.0012466		TCGTGGTACTTTTATGGTGATGGTCGTGCCCGCACCACCGATCA
A4		0.0 ±nan%		0.00373979		0.0012466		TCGTGGTACTTTTATGGTGGTGGTCGTGCTCACACTACTGACCA
A4		0.0 ±nan%		0.00373979		0.0012466		TCGTGGTACTTTTATGGTGGTAGTCGTGCTCGCGCTACCGATCA
A4		0.0 ±nan%		0.00373979		0.0012466		TCGCGGTACTTTTATGGTGATGGTCGTGCTCACACTACTGATCA
A4		0.0 ±nan%		0.00373979		0.0012466		TCGTGGTACTTTTATGGTGATGGTCGTGCCCATGCCACTGATCA
A4		0.0 ±nan%		0.00373979		0.0012466		TCGTGGTACTTTTATGGTGATGGTCGTGCTCACACTACCGACCA
A4		0.0 ±nan%		0.00373979		0.0012466		TCGTGGTACTTTTATGGTGATGGTCGTGCTCACACCACCGGTCA
A5		0.0 ±nan%		0.003728		0.00124267		CTGATGCTCATTTAGTGTTAGTGCTGGTAATCCTCGTCATACTA
A5		0.0 ±nan%		0.003728		0.00124267		CTGATGCTCATTTAGTGTTAGTGCTGATGATCCTCGTCACACTA
A5		0.0 ±nan%		0.003728		0.00124267		CTGATGCTCATTTAGTGTTAGTGCTGATAATCCTCGCCATACTA
A5		0.0 ±nan%		0.003728		0.00124267		CTGATGCTCATTTAGTGTTGATGCTGACAATCCCCGTCATACTA
A5		0.0 ±nan%		0.003728		0.00124267		CTGACGCTCATTTAGTGTTAATGCTGATGATCCTCGTCATACTA
A5		0.0 ±nan%		0.003728		0.00124267		CTGATGCTCATTTAGTGTTAATGCTGATGATCCTCGCCACACTA
A5		0.0 ±nan%		0.003728		0.00124267		CTGATGCTCATTTAGTGTTAATGCTGATGACCCCCGCCATACTA
A5		0.0 ±nan%		0.003728		0.00124267		CTGATGCTCATTTAGTGTTAATGCCGATAACCCTCGTCACACTA
A5		0.0 ±nan%		0.003728		0.00124267		CTGATGCTCATTTAGTGTTAACGCTGATAATCCCCGTCACACCA
A5		0.0 ±nan%		0.003728		0.00124267		CTGATGCTCATTTAGTGTTAATGCTGATGATCCTCGTCATACTG
A5		0.0 ±nan%		0.003728		0.00124267		CTGATGCTCATTTAGTGTTAATGCTGGTAATCCTCGTCATGCTA
A5		0.0 ±nan%		0.003728		0.00124267		CTGATGCTCATTTAGTGTTAATGCTGGTGGTCCTCGTCATACTA
A5		0.0 ±nan%		0.003728		0.00124267		CTGATGCTCATTTAGTGTTAGTGCTGATAACCCCCGTCATACTA
A5		0.0 ±nan%		0.003728		0.00124267		CTGATGCTCATTTAGTGTTAATGCTGACAACCCCCGCCATACCA
A5		0.0 ±nan%		0.003728		0.00124267		CTGATGCTCATTTAGTGTCAATGCTGATAACCCCCGTCATACTA
A5		0.0 ±nan%		0.003728		0.00124267		CTGATGCTCATTTAGTGTTAATGCTGACAACCCTCGTCATACCA
A5		0.0 ±nan%		0.003728		0.00124267		CTGATGCTCATTTAGTGTTAATGCTGATGGTCCCCGTCATACTA
A5		0.0 ±nan%		0.003728		0.00124267		CTGATGCTCATTTAGTGTTAATGCTGATGATCCTCGCCACACCA
A5		0.0 ±nan%		0.003728		0.00124267		CTGATGCTCATTTAGTGTTAATGCTGACAACCCTCGCCACACCA
A5		0.0 ±nan%		0.003728		0.00124267		CTGATGCTCATTTAGTGTTAATGCTGACAACCCCCGCCACACCA
A5		0.0 ±nan%		0.003728		0.00124267		CTGATGCTCATTTAGTGTTAATGCCGATGATCCTCGTCATACTA
A5		0.0 ±nan%		0.003728		0.00124267		CTGATGCTCATTTAGTGTTGATGCTGGTAACCCCCGTCATACTA
A5		0.0 ±nan%		0.003728		0.00124267		CTGGTGCTCATTTAGTGTTAATGCTGATAACCCCCGTCATACTA
A5		0.0 ±nan%		0.003728		0.00124267		CTGATGCTCATTTAGTGTTAATGCTGATAACCCCCGTCGTACTA
A5		0.0 ±nan%		0.003728		0.00124267		CTGATGCTCATTTAGTGTTAACGCCGATAATCCTCGTCATACTA
A5		0.0 ±nan%		0.003728		0.00124267		CTGATGCTCATTTAGTGTTGATGCTGATAATCCTCGCCACACTA
A5		0.0 ±nan%		0.003728		0.00124267		CTGATGCTCATTTAGTGTTAATGCTGACGGCCCTCGTCACACCA
[truncated: 1,004 more rows]

## Sheet: ABE_T_48h_A
target	edits	percentage	rep1_percentage	rep2_percentage	rep3_percentage	percentage_mean	percentage_sem	seq	target_seq
A5		41.0 ±3.9%	48.3699	35.1543	39.5269	41.017	3.88707	CTGATGCTCATTTAGTGTTAATGCTGATAATCCTCGTCATACTA	CTGATGCTCAtttaGTGTTAATGCTGATAATCCTCGTCATACTA
A4	A8G, T19C, T22C	37.4 ±4.4%	45.6194	30.4101	36.1137	37.3811	4.43604	TCGTGGTACTTTTATGGTGATGGTCGTGCTCACACCACTGATCA	TCGTGGTACTtttaTGGTGATAGTCGTGCTCATACTACTGATCA
A2	T16C, T22C	26.1 ±0.6%	27.3109	25.5798	25.3808	26.0905	0.612898	GATCATGAGCTTTACACAATTACGACTATCAGGAGCAGCACGAC	GATCATGAGCtttaCACAATTACGACTATTAGGAGTAGCACGAC
A1	A4G	25.9 ±1.2%	27.4656	23.5608	26.6006	25.8757	1.18406	AGTATTACGATTTAACCGCTATCAGCACGAGTATGACGATCAGC	AGTATTACGAtttaACCACTATCAGCACGAGTATGACGATCAGC
A4	A8G, T19C	23.7 ±7.1%	16.7738	37.9063	16.2714	23.6505	7.12939	TCGTGGTACTTTTATGGTGATGGTCGTGCTCACACTACTGATCA	TCGTGGTACTtttaTGGTGATAGTCGTGCTCATACTACTGATCA
A3	A9G	23.4 ±1.0%	22.5611	25.4568	22.2414	23.4198	1.0227	GGACTAGCACTTTACCAATATTGGCATGATCAGCATCACTAGGA	GGACTAGCACtttaCCAATATTAGCATGATCAGCATCACTAGGA
A1	A4G, T18C	21.4 ±1.4%	23.7244	21.7422	18.7688	21.4118	1.44006	AGTATTACGATTTAACCGCTATCAGCACGAGCATGACGATCAGC	AGTATTACGAtttaACCACTATCAGCACGAGTATGACGATCAGC
A5	T17C	17.9 ±1.9%	14.2404	19.8471	19.7587	17.9488	1.85433	CTGATGCTCATTTAGTGTTAATGCTGATAACCCTCGTCATACTA	CTGATGCTCAtttaGTGTTAATGCTGATAATCCTCGTCATACTA
A2	A8G	15.0 ±0.8%	15.339	16.2322	13.3945	14.9885	0.83771	GATCATGAGCTTTACACAATTGCGACTATTAGGAGTAGCACGAC	GATCATGAGCtttaCACAATTACGACTATTAGGAGTAGCACGAC
A6	A16G	14.5 ±0.5%	13.5332	15.4345	14.4234	14.4637	0.549214	CCTAGTCATATTTAGGTTATAATCGTACTGGTCGTGATAGTCCT	CCTAGTCATAtttaGGTTATAATCGTACTAGTCGTGATAGTCCT
A3	A3G, A9G	13.3 ±0.1%	13.0542	13.4777	13.3486	13.2935	0.125295	GGACTAGCACTTTACCGATATTGGCATGATCAGCATCACTAGGA	GGACTAGCACtttaCCAATATTAGCATGATCAGCATCACTAGGA
A3	A3G	12.0 ±0.3%	12.3516	11.3678	12.223	11.9808	0.308733	GGACTAGCACTTTACCGATATTAGCATGATCAGCATCACTAGGA	GGACTAGCACtttaCCAATATTAGCATGATCAGCATCACTAGGA
A4	A8G, T19C, T22C, T25C	11.5 ±0.9%	12.4075	12.3527	9.60329	11.4545	0.925738	TCGTGGTACTTTTATGGTGATGGTCGTGCTCACACCACCGATCA	TCGTGGTACTtttaTGGTGATAGTCGTGCTCATACTACTGATCA
A6	A5G	10.1 ±2.4%	8.23602	7.1706	14.7772	10.0613	2.37794	CCTAGTCATATTTAGGTTGTAATCGTACTAGTCGTGATAGTCCT	CCTAGTCATAtttaGGTTATAATCGTACTAGTCGTGATAGTCCT
A2	T16C	8.6 ±0.6%	9.52827	8.66257	7.61478	8.60187	0.553212	GATCATGAGCTTTACACAATTACGACTATCAGGAGTAGCACGAC	GATCATGAGCtttaCACAATTACGACTATTAGGAGTAGCACGAC
A3	A9G, T26C	8.4 ±0.3%	9.02492	7.97802	8.2845	8.42914	0.310747	GGACTAGCACTTTACCAATATTGGCATGATCAGCATCACCAGGA	GGACTAGCACtttaCCAATATTAGCATGATCAGCATCACTAGGA
A6	A5G, A16G	7.1 ±0.5%	6.04676	7.80779	7.50225	7.11893	0.543296	CCTAGTCATATTTAGGTTGTAATCGTACTGGTCGTGATAGTCCT	CCTAGTCATAtttaGGTTATAATCGTACTAGTCGTGATAGTCCT
A2	A14G	6.7 ±3.1%	3.24898	3.97699	12.9046	6.71018	3.10431	GATCATGAGCTTTACACAATTACGACTGTTAGGAGTAGCACGAC	GATCATGAGCtttaCACAATTACGACTATTAGGAGTAGCACGAC
A5	T14C	6.3 ±0.2%	6.07013	6.74745	6.17313	6.33024	0.210717	CTGATGCTCATTTAGTGTTAATGCTGACAATCCTCGTCATACTA	CTGATGCTCAtttaGTGTTAATGCTGATAATCCTCGTCATACTA
A2	A4G	6.1 ±0.8%	4.90819	7.58008	5.947	6.14509	0.777641	GATCATGAGCTTTACACGATTACGACTATTAGGAGTAGCACGAC	GATCATGAGCtttaCACAATTACGACTATTAGGAGTAGCACGAC
A1	A4G, T18C, T20C	6.1 ±1.0%	7.69845	6.33156	4.28786	6.10596	0.990992	AGTATTACGATTTAACCGCTATCAGCACGAGCACGACGATCAGC	AGTATTACGAtttaACCACTATCAGCACGAGTATGACGATCAGC
A1	T18C	6.0 ±2.3%	1.54162	7.11685	9.36246	6.00698	2.32488	AGTATTACGATTTAACCACTATCAGCACGAGCATGACGATCAGC	AGTATTACGAtttaACCACTATCAGCACGAGTATGACGATCAGC
A6	A5G, A13G	5.6 ±0.3%	5.21721	6.21045	5.40352	5.61039	0.304809	CCTAGTCATATTTAGGTTGTAATCGTGCTAGTCGTGATAGTCCT	CCTAGTCATAtttaGGTTATAATCGTACTAGTCGTGATAGTCCT
A2	A8G, T22C	5.1 ±0.3%	5.61283	4.96013	4.62187	5.06494	0.290826	GATCATGAGCTTTACACAATTGCGACTATTAGGAGCAGCACGAC	GATCATGAGCtttaCACAATTACGACTATTAGGAGTAGCACGAC
A5	A15G	5.0 ±0.3%	4.40726	5.38954	5.31078	5.03586	0.315121	CTGATGCTCATTTAGTGTTAATGCTGATGATCCTCGTCATACTA	CTGATGCTCAtttaGTGTTAATGCTGATAATCCTCGTCATACTA
A3	A6G	4.5 ±0.2%	4.54802	4.82654	4.14132	4.50529	0.198956	GGACTAGCACTTTACCAATGTTAGCATGATCAGCATCACTAGGA	GGACTAGCACtttaCCAATATTAGCATGATCAGCATCACTAGGA
A1		4.0 ±2.6%	1.85682	9.27001	0.882857	4.00323	2.64836	AGTATTACGATTTAACCACTATCAGCACGAGTATGACGATCAGC	AGTATTACGAtttaACCACTATCAGCACGAGTATGACGATCAGC
A5	T17C, T20C	4.0 ±0.4%	3.28646	4.59003	3.98662	3.95437	0.376653	CTGATGCTCATTTAGTGTTAATGCTGATAACCCCCGTCATACTA	CTGATGCTCAtttaGTGTTAATGCTGATAATCCTCGTCATACTA
A5	A6G	3.8 ±0.2%	3.31265	3.95544	4.07615	3.78141	0.236959	CTGATGCTCATTTAGTGTTGATGCTGATAATCCTCGTCATACTA	CTGATGCTCAtttaGTGTTAATGCTGATAATCCTCGTCATACTA
A1	A10G, T18C	3.8 ±0.3%	4.20504	3.21597	3.84382	3.75494	0.288958	AGTATTACGATTTAACCACTATCGGCACGAGCATGACGATCAGC	AGTATTACGAtttaACCACTATCAGCACGAGTATGACGATCAGC
A6	A5G, T18C	3.7 ±0.6%	4.55221	3.9279	2.64311	3.70774	0.561996	CCTAGTCATATTTAGGTTGTAATCGTACTAGCCGTGATAGTCCT	CCTAGTCATAtttaGGTTATAATCGTACTAGTCGTGATAGTCCT
A3	A6G, A9G	3.6 ±0.0%	3.52168	3.6039	3.68179	3.60246	0.0462262	GGACTAGCACTTTACCAATGTTGGCATGATCAGCATCACTAGGA	GGACTAGCACtttaCCAATATTAGCATGATCAGCATCACTAGGA
A1	T18C, T20C	3.2 ±0.9%	2.81345	4.8023	1.92557	3.18044	0.850471	AGTATTACGATTTAACCACTATCAGCACGAGCACGACGATCAGC	AGTATTACGAtttaACCACTATCAGCACGAGTATGACGATCAGC
A6	A13G, T15C, T18C, T21C	3.2 ±3.1%	0.0502754	0.0611007	9.36268	3.15802	3.10233	CCTAGTCATATTTAGGTTATAATCGTGCCAGCCGCGATAGTCCT	CCTAGTCATAtttaGGTTATAATCGTACTAGTCGTGATAGTCCT
A5	T20C	3.1 ±0.1%	3.18957	3.2106	3.00646	3.13554	0.0648271	CTGATGCTCATTTAGTGTTAATGCTGATAATCCCCGTCATACTA	CTGATGCTCAtttaGTGTTAATGCTGATAATCCTCGTCATACTA
A4	T19C, T22C	3.0 ±2.3%	0.0135349	1.59859	7.45376	3.02196	2.26265	TCGTGGTACTTTTATGGTGATAGTCGTGCTCACACCACTGATCA	TCGTGGTACTtttaTGGTGATAGTCGTGCTCATACTACTGATCA
A2	A8G, T16C, T22C	3.0 ±0.4%	3.72106	2.48137	2.82425	3.00889	0.369584	GATCATGAGCTTTACACAATTGCGACTATCAGGAGCAGCACGAC	GATCATGAGCtttaCACAATTACGACTATTAGGAGTAGCACGAC
A3	A3G, A9G, T26C	2.8 ±0.2%	3.13297	2.82707	2.57484	2.84496	0.161368	GGACTAGCACTTTACCGATATTGGCATGATCAGCATCACCAGGA	GGACTAGCACtttaCCAATATTAGCATGATCAGCATCACTAGGA
A1	A4G, A10G, T18C	2.7 ±0.4%	3.40394	2.09215	2.70186	2.73265	0.378996	AGTATTACGATTTAACCGCTATCGGCACGAGCATGACGATCAGC	AGTATTACGAtttaACCACTATCAGCACGAGTATGACGATCAGC
A6	A13G, A16G	2.7 ±0.2%	2.40408	2.9241	2.8319	2.72003	0.160202	CCTAGTCATATTTAGGTTATAATCGTGCTGGTCGTGATAGTCCT	CCTAGTCATAtttaGGTTATAATCGTACTAGTCGTGATAGTCCT
A5	T26C	2.6 ±0.2%	2.73522	2.93722	2.17238	2.61494	0.228836	CTGATGCTCATTTAGTGTTAATGCTGATAATCCTCGTCACACTA	CTGATGCTCAtttaGTGTTAATGCTGATAATCCTCGTCATACTA
A5	T14C, T17C	2.6 ±0.2%	2.26779	2.92736	2.6012	2.59878	0.190407	CTGATGCTCATTTAGTGTTAATGCTGACAACCCTCGTCATACTA	CTGATGCTCAtttaGTGTTAATGCTGATAATCCTCGTCATACTA
A1	A4G, A16G	2.5 ±0.5%	2.48173	1.75363	3.39769	2.54435	0.475633	AGTATTACGATTTAACCGCTATCAGCACGGGTATGACGATCAGC	AGTATTACGAtttaACCACTATCAGCACGAGTATGACGATCAGC
A1	A4G, A10G	2.5 ±0.2%	2.30554	2.21811	2.97559	2.49975	0.239257	AGTATTACGATTTAACCGCTATCGGCACGAGTATGACGATCAGC	AGTATTACGAtttaACCACTATCAGCACGAGTATGACGATCAGC
A6	A16G, T24C	2.4 ±0.1%	2.50463	2.41129	2.28018	2.3987	0.0650965	CCTAGTCATATTTAGGTTATAATCGTACTGGTCGTGACAGTCCT	CCTAGTCATAtttaGGTTATAATCGTACTAGTCGTGATAGTCCT
A1	A7G, T18C	2.4 ±0.2%	2.68682	2.04295	2.46051	2.39676	0.188583	AGTATTACGATTTAACCACTGTCAGCACGAGCATGACGATCAGC	AGTATTACGAtttaACCACTATCAGCACGAGTATGACGATCAGC
A3	A9G, A12G	2.3 ±0.1%	2.07475	2.25989	2.54507	2.29324	0.136789	GGACTAGCACTTTACCAATATTGGCGTGATCAGCATCACTAGGA	GGACTAGCACtttaCCAATATTAGCATGATCAGCATCACTAGGA
A3	A3G, T26C	2.2 ±0.1%	2.44261	1.99947	2.14322	2.1951	0.130528	GGACTAGCACTTTACCGATATTAGCATGATCAGCATCACCAGGA	GGACTAGCACtttaCCAATATTAGCATGATCAGCATCACTAGGA
A3	A3G, A6G, A9G	2.0 ±0.1%	2.09437	1.8803	2.01857	1.99774	0.0626683	GGACTAGCACTTTACCGATGTTGGCATGATCAGCATCACTAGGA	GGACTAGCACtttaCCAATATTAGCATGATCAGCATCACTAGGA
A4	A8G, T19C, A20G	2.0 ±0.3%	2.46606	1.56166	1.89523	1.97432	0.264055	TCGTGGTACTTTTATGGTGATGGTCGTGCTCACGCTACTGATCA	TCGTGGTACTtttaTGGTGATAGTCGTGCTCATACTACTGATCA
A4	A8G, A18G, T19C	1.9 ±0.1%	2.07761	1.59502	1.9153	1.86264	0.141779	TCGTGGTACTTTTATGGTGATGGTCGTGCTCGCACTACTGATCA	TCGTGGTACTtttaTGGTGATAGTCGTGCTCATACTACTGATCA
A2	A8G, T16C	1.9 ±0.2%	2.21111	1.56622	1.77888	1.85207	0.189729	GATCATGAGCTTTACACAATTGCGACTATCAGGAGTAGCACGAC	GATCATGAGCtttaCACAATTACGACTATTAGGAGTAGCACGAC
A4	T19C	1.8 ±1.8%	0.00270698	0.0405008	5.34973	1.79765	1.77608	TCGTGGTACTTTTATGGTGATAGTCGTGCTCACACTACTGATCA	TCGTGGTACTtttaTGGTGATAGTCGTGCTCATACTACTGATCA
A4	A8G, T16C, T19C, T22C	1.7 ±0.3%	2.13175	1.18882	1.72658	1.68238	0.273097	TCGTGGTACTTTTATGGTGATGGTCGTGCCCACACCACTGATCA	TCGTGGTACTtttaTGGTGATAGTCGTGCTCATACTACTGATCA
A6	A5G, T24C	1.6 ±0.4%	2.19155	1.72828	0.953132	1.62432	0.361259	CCTAGTCATATTTAGGTTGTAATCGTACTAGTCGTGACAGTCCT	CCTAGTCATAtttaGGTTATAATCGTACTAGTCGTGATAGTCCT
A4		1.6 ±0.3%	1.30883	1.29245	2.22716	1.60948	0.308876	TCGTGGTACTTTTATGGTGATAGTCGTGCTCATACTACTGATCA	TCGTGGTACTtttaTGGTGATAGTCGTGCTCATACTACTGATCA
A5	T14C, T17C, T20C	1.6 ±0.2%	1.17579	1.90198	1.58334	1.5537	0.210155	CTGATGCTCATTTAGTGTTAATGCTGACAACCCCCGTCATACTA	CTGATGCTCAtttaGTGTTAATGCTGATAATCCTCGTCATACTA
A2	A11G	1.5 ±0.1%	1.59325	1.64989	1.38937	1.54417	0.0791074	GATCATGAGCTTTACACAATTACGGCTATTAGGAGTAGCACGAC	GATCATGAGCtttaCACAATTACGACTATTAGGAGTAGCACGAC
A4	A6G, A8G, T19C	1.5 ±0.2%	1.91925	1.31032	1.38796	1.53918	0.191354	TCGTGGTACTTTTATGGTGGTGGTCGTGCTCACACTACTGATCA	TCGTGGTACTtttaTGGTGATAGTCGTGCTCATACTACTGATCA
A4	A8G, A18G, T19C, T22C	1.5 ±0.2%	1.90436	1.10543	1.59006	1.53329	0.232372	TCGTGGTACTTTTATGGTGATGGTCGTGCTCGCACCACTGATCA	TCGTGGTACTtttaTGGTGATAGTCGTGCTCATACTACTGATCA
A6	A13G, T18C	1.5 ±0.2%	1.84419	1.5668	1.16942	1.5268	0.195814	CCTAGTCATATTTAGGTTATAATCGTGCTAGCCGTGATAGTCCT	CCTAGTCATAtttaGGTTATAATCGTACTAGTCGTGATAGTCCT
A4	A8G, T19C, T25C	1.5 ±0.3%	2.01129	1.30436	1.20326	1.5063	0.254174	TCGTGGTACTTTTATGGTGATGGTCGTGCTCACACTACCGATCA	TCGTGGTACTtttaTGGTGATAGTCGTGCTCATACTACTGATCA
A4	A6G, A8G, T19C, T22C	1.5 ±0.2%	1.82721	1.1364	1.53653	1.50005	0.200252	TCGTGGTACTTTTATGGTGGTGGTCGTGCTCACACCACTGATCA	TCGTGGTACTtttaTGGTGATAGTCGTGCTCATACTACTGATCA
A1	A16G, T18C	1.5 ±0.1%	1.48105	1.36	1.64974	1.49693	0.0840182	AGTATTACGATTTAACCACTATCAGCACGGGCATGACGATCAGC	AGTATTACGAtttaACCACTATCAGCACGAGTATGACGATCAGC
A2	A8G, A17G	1.5 ±0.1%	1.3711	1.64204	1.37063	1.46126	0.0903929	GATCATGAGCTTTACACAATTGCGACTATTGGGAGTAGCACGAC	GATCATGAGCtttaCACAATTACGACTATTAGGAGTAGCACGAC
A1	A7G	1.4 ±0.1%	1.49482	1.15137	1.5881	1.41143	0.132788	AGTATTACGATTTAACCACTGTCAGCACGAGTATGACGATCAGC	AGTATTACGAtttaACCACTATCAGCACGAGTATGACGATCAGC
A6	T15C, T18C	1.4 ±0.2%	1.78706	1.33549	1.06311	1.39522	0.21111	CCTAGTCATATTTAGGTTATAATCGTACCAGCCGTGATAGTCCT	CCTAGTCATAtttaGGTTATAATCGTACTAGTCGTGATAGTCCT
A2		1.4 ±0.3%	1.92301	0.93607	1.23143	1.3635	0.292458	GATCATGAGCTTTACACAATTACGACTATTAGGAGTAGCACGAC	GATCATGAGCtttaCACAATTACGACTATTAGGAGTAGCACGAC
A3		1.3 ±0.4%	1.14528	2.02154	0.833473	1.33343	0.355634	GGACTAGCACTTTACCAATATTAGCATGATCAGCATCACTAGGA	GGACTAGCACtttaCCAATATTAGCATGATCAGCATCACTAGGA
A4	A8G, T19C, A20G, T22C	1.3 ±0.2%	1.60389	1.07089	1.28088	1.31855	0.155012	TCGTGGTACTTTTATGGTGATGGTCGTGCTCACGCCACTGATCA	TCGTGGTACTtttaTGGTGATAGTCGTGCTCATACTACTGATCA
A1	A4G, A7G	1.3 ±0.1%	1.32414	1.15137	1.46063	1.31205	0.0894805	AGTATTACGATTTAACCGCTGTCAGCACGAGTATGACGATCAGC	AGTATTACGAtttaACCACTATCAGCACGAGTATGACGATCAGC
A1	A10G, T18C, T20C	1.3 ±0.2%	1.7646	0.954555	1.20675	1.30863	0.239325	AGTATTACGATTTAACCACTATCGGCACGAGCACGACGATCAGC	AGTATTACGAtttaACCACTATCAGCACGAGTATGACGATCAGC
A6	A5G, A13G, T18C	1.3 ±0.1%	1.46713	1.29621	1.16209	1.30847	0.0882706	CCTAGTCATATTTAGGTTGTAATCGTGCTAGCCGTGATAGTCCT	CCTAGTCATAtttaGGTTATAATCGTACTAGTCGTGATAGTCCT
A2	A14G, T22C	1.3 ±0.2%	1.17672	1.63682	1.07616	1.29656	0.172584	GATCATGAGCTTTACACAATTACGACTGTTAGGAGCAGCACGAC	GATCATGAGCtttaCACAATTACGACTATTAGGAGTAGCACGAC
A3	A3G, A9G, A12G	1.3 ±0.1%	1.44325	1.34622	1.08091	1.29013	0.108294	GGACTAGCACTTTACCGATATTGGCGTGATCAGCATCACTAGGA	GGACTAGCACtttaCCAATATTAGCATGATCAGCATCACTAGGA
A3	A9G, A21G	1.3 ±0.1%	1.22131	1.50512	1.11068	1.27903	0.117467	GGACTAGCACTTTACCAATATTGGCATGATCAGCGTCACTAGGA	GGACTAGCACtttaCCAATATTAGCATGATCAGCATCACTAGGA
A6	A5G, A7G	1.3 ±0.1%	1.45113	1.21983	1.16025	1.27707	0.0887121	CCTAGTCATATTTAGGTTGTGATCGTACTAGTCGTGATAGTCCT	CCTAGTCATAtttaGGTTATAATCGTACTAGTCGTGATAGTCCT
A6	A7G, A13G	1.2 ±0.0%	1.14262	1.29403	1.25557	1.23074	0.0454353	CCTAGTCATATTTAGGTTATGATCGTGCTAGTCGTGATAGTCCT	CCTAGTCATAtttaGGTTATAATCGTACTAGTCGTGATAGTCCT
A6	T15C	1.2 ±0.2%	1.63852	1.15	0.799164	1.1959	0.243385	CCTAGTCATATTTAGGTTATAATCGTACCAGTCGTGATAGTCCT	CCTAGTCATAtttaGGTTATAATCGTACTAGTCGTGATAGTCCT
A2	A8G, A14G	1.2 ±0.0%	1.21143	1.23415	1.14041	1.19533	0.0282318	GATCATGAGCTTTACACAATTGCGACTGTTAGGAGTAGCACGAC	GATCATGAGCtttaCACAATTACGACTATTAGGAGTAGCACGAC
A3	A3G, A12G	1.2 ±0.1%	1.21027	1.28001	1.05672	1.18234	0.065954	GGACTAGCACTTTACCGATATTAGCGTGATCAGCATCACTAGGA	GGACTAGCACtttaCCAATATTAGCATGATCAGCATCACTAGGA
A1	A4G, A19G	1.2 ±0.2%	0.838254	1.13759	1.51914	1.165	0.197032	AGTATTACGATTTAACCGCTATCAGCACGAGTGTGACGATCAGC	AGTATTACGAtttaACCACTATCAGCACGAGTATGACGATCAGC
A3	A3G, A6G	1.1 ±0.1%	1.30224	1.10346	1.03998	1.14856	0.0789936	GGACTAGCACTTTACCGATGTTAGCATGATCAGCATCACTAGGA	GGACTAGCACtttaCCAATATTAGCATGATCAGCATCACTAGGA
A3	A9G, T22C, T26C	1.1 ±0.1%	1.24951	1.12994	1.0158	1.13175	0.0674736	GGACTAGCACTTTACCAATATTGGCATGATCAGCACCACCAGGA	GGACTAGCACtttaCCAATATTAGCATGATCAGCATCACTAGGA
A6		1.1 ±0.1%	1.01008	1.04526	1.24457	1.09997	0.0730104	CCTAGTCATATTTAGGTTATAATCGTACTAGTCGTGATAGTCCT	CCTAGTCATAtttaGGTTATAATCGTACTAGTCGTGATAGTCCT
A5	T17C, T26C	1.1 ±0.1%	1.11949	1.18224	0.871778	1.05784	0.094776	CTGATGCTCATTTAGTGTTAATGCTGATAACCCTCGTCACACTA	CTGATGCTCAtttaGTGTTAATGCTGATAATCCTCGTCATACTA
A2	A4G, T22C	1.0 ±0.0%	1.04481	1.05635	0.962388	1.02118	0.0295853	GATCATGAGCTTTACACGATTACGACTATTAGGAGCAGCACGAC	GATCATGAGCtttaCACAATTACGACTATTAGGAGTAGCACGAC
A1	A4G, A13G	1.0 ±0.1%	0.960758	0.783326	1.27048	1.00485	0.142347	AGTATTACGATTTAACCGCTATCAGCGCGAGTATGACGATCAGC	AGTATTACGAtttaACCACTATCAGCACGAGTATGACGATCAGC
A3	A3G, A18G, A21G, T26C	1.0 ±1.5%	0.00122621		3.00273	1.00132	1.50075	GGACTAGCACTTTACCGATATTAGCATGATCGGCGTCACCAGGA	GGACTAGCACtttaCCAATATTAGCATGATCAGCATCACTAGGA
A6	A5G, T18C, T24C	1.0 ±0.2%	1.32544	0.979793	0.6287	0.977978	0.201134	CCTAGTCATATTTAGGTTGTAATCGTACTAGCCGTGACAGTCCT	CCTAGTCATAtttaGGTTATAATCGTACTAGTCGTGATAGTCCT
A6	A16G, T18C	1.0 ±0.0%	1.03522	0.971064	0.89631	0.96753	0.0401374	CCTAGTCATATTTAGGTTATAATCGTACTGGCCGTGATAGTCCT	CCTAGTCATAtttaGGTTATAATCGTACTAGTCGTGATAGTCCT
A3	A4G	0.9 ±0.1%	1.15877	0.78125	0.898588	0.946203	0.111551	GGACTAGCACTTTACCAGTATTAGCATGATCAGCATCACTAGGA	GGACTAGCACtttaCCAATATTAGCATGATCAGCATCACTAGGA
A6	A13G	0.9 ±0.2%	1.2706	0.914328	0.577378	0.920767	0.200141	CCTAGTCATATTTAGGTTATAATCGTGCTAGTCGTGATAGTCCT	CCTAGTCATAtttaGGTTATAATCGTACTAGTCGTGATAGTCCT
A2	A17G, T22C	0.9 ±0.1%	0.860842	1.12956	0.758935	0.916445	0.110543	GATCATGAGCTTTACACAATTACGACTATTGGGAGCAGCACGAC	GATCATGAGCtttaCACAATTACGACTATTAGGAGTAGCACGAC
A6	A5G, A16G, T24C	0.9 ±0.0%	0.934665	0.851045	0.932969	0.906226	0.0275949	CCTAGTCATATTTAGGTTGTAATCGTACTGGTCGTGACAGTCCT	CCTAGTCATAtttaGGTTATAATCGTACTAGTCGTGATAGTCCT
A1	A4G, A16G, T18C	0.9 ±0.1%	0.931852	0.623905	1.08868	0.88148	0.136513	AGTATTACGATTTAACCGCTATCAGCACGGGCATGACGATCAGC	AGTATTACGAtttaACCACTATCAGCACGAGTATGACGATCAGC
A2	A14G, T16C, T22C	0.9 ±0.1%	0.989274	0.815793	0.83523	0.880099	0.0548753	GATCATGAGCTTTACACAATTACGACTGTCAGGAGCAGCACGAC	GATCATGAGCtttaCACAATTACGACTATTAGGAGTAGCACGAC
A1	A4G, A10G, T18C, T20C	0.9 ±0.2%	1.27872	0.610128	0.736585	0.875143	0.205062	AGTATTACGATTTAACCGCTATCGGCACGAGCACGACGATCAGC	AGTATTACGAtttaACCACTATCAGCACGAGTATGACGATCAGC
A2	A11G, T16C, T22C	0.9 ±0.1%	1.02746	0.79226	0.801767	0.873828	0.0768634	GATCATGAGCTTTACACAATTACGGCTATCAGGAGCAGCACGAC	GATCATGAGCtttaCACAATTACGACTATTAGGAGTAGCACGAC
A2	A4G, A8G	0.9 ±0.1%	0.697699	1.00144	0.859323	0.85282	0.0877423	GATCATGAGCTTTACACGATTGCGACTATTAGGAGTAGCACGAC	GATCATGAGCtttaCACAATTACGACTATTAGGAGTAGCACGAC
A6	A5G, T15C	0.8 ±0.1%	0.879819	0.990704	0.663526	0.844683	0.0960681	CCTAGTCATATTTAGGTTGTAATCGTACCAGTCGTGATAGTCCT	CCTAGTCATAtttaGGTTATAATCGTACTAGTCGTGATAGTCCT
A2	T16C, A17G, T22C	0.8 ±0.1%	0.704641	0.962217	0.844599	0.837152	0.0744491	GATCATGAGCTTTACACAATTACGACTATCGGGAGCAGCACGAC	GATCATGAGCtttaCACAATTACGACTATTAGGAGTAGCACGAC
A3	A4G, A9G	0.8 ±0.1%	0.896361	0.708422	0.900448	0.835077	0.0633386	GGACTAGCACTTTACCAGTATTGGCATGATCAGCATCACTAGGA	GGACTAGCACtttaCCAATATTAGCATGATCAGCATCACTAGGA
A6	A7G, A16G	0.8 ±0.1%	0.788409	0.91651	0.702018	0.802313	0.0623076	CCTAGTCATATTTAGGTTATGATCGTACTGGTCGTGATAGTCCT	CCTAGTCATAtttaGGTTATAATCGTACTAGTCGTGATAGTCCT
A5	T14C, T20C	0.8 ±0.1%	0.614083	0.890936	0.829367	0.778129	0.0839264	CTGATGCTCATTTAGTGTTAATGCTGACAATCCCCGTCATACTA	CTGATGCTCAtttaGTGTTAATGCTGATAATCCTCGTCATACTA
A1	A4G, A7G, T18C	0.8 ±0.1%	0.971769	0.675077	0.656135	0.76766	0.102201	AGTATTACGATTTAACCGCTGTCAGCACGAGCATGACGATCAGC	AGTATTACGAtttaACCACTATCAGCACGAGTATGACGATCAGC
A2	A11G, T22C	0.7 ±0.0%	0.798362	0.719048	0.6639	0.727103	0.039024	GATCATGAGCTTTACACAATTACGGCTATTAGGAGCAGCACGAC	GATCATGAGCtttaCACAATTACGACTATTAGGAGTAGCACGAC
A3	A6G, T26C	0.7 ±0.0%	0.757799	0.710629	0.673476	0.713968	0.0243991	GGACTAGCACTTTACCAATGTTAGCATGATCAGCATCACCAGGA	GGACTAGCACtttaCCAATATTAGCATGATCAGCATCACTAGGA
A5	T23C	0.7 ±0.0%	0.714903	0.782482	0.617313	0.704899	0.0479419	CTGATGCTCATTTAGTGTTAATGCTGATAATCCTCGCCATACTA	CTGATGCTCAtttaGTGTTAATGCTGATAATCCTCGTCATACTA
A6	A5G, T18C, T21C	0.7 ±0.1%	0.859252	0.752848	0.502227	0.704776	0.10583	CCTAGTCATATTTAGGTTGTAATCGTACTAGCCGCGATAGTCCT	CCTAGTCATAtttaGGTTATAATCGTACTAGTCGTGATAGTCCT
A3	A3G, A4G, A9G	0.7 ±0.0%	0.689131	0.642214	0.712545	0.681297	0.0206772	GGACTAGCACTTTACCGGTATTGGCATGATCAGCATCACTAGGA	GGACTAGCACtttaCCAATATTAGCATGATCAGCATCACTAGGA
A3	A6G, A9G, T26C	0.7 ±0.0%	0.735727	0.593662	0.679057	0.669482	0.0412892	GGACTAGCACTTTACCAATGTTGGCATGATCAGCATCACCAGGA	GGACTAGCACtttaCCAATATTAGCATGATCAGCATCACTAGGA
A6	A7G	0.7 ±0.1%	0.84554	0.713569	0.434408	0.664506	0.121192	CCTAGTCATATTTAGGTTATGATCGTACTAGTCGTGATAGTCCT	CCTAGTCATAtttaGGTTATAATCGTACTAGTCGTGATAGTCCT
A6	A5G, A13G, A16G	0.7 ±0.0%	0.633013	0.67429	0.661693	0.656332	0.0122135	CCTAGTCATATTTAGGTTGTAATCGTGCTGGTCGTGATAGTCCT	CCTAGTCATAtttaGGTTATAATCGTACTAGTCGTGATAGTCCT
A1	A7G, T18C, T20C	0.7 ±0.1%	0.847889	0.564861	0.545386	0.652712	0.0977504	AGTATTACGATTTAACCACTGTCAGCACGAGCACGACGATCAGC	AGTATTACGAtttaACCACTATCAGCACGAGTATGACGATCAGC
A3	A9G, A18G	0.6 ±0.0%	0.635178	0.635593	0.664174	0.644981	0.00959685	GGACTAGCACTTTACCAATATTGGCATGATCGGCATCACTAGGA	GGACTAGCACtttaCCAATATTAGCATGATCAGCATCACTAGGA
A5	T26C, T29C	0.6 ±0.0%	0.619321	0.612183	0.659724	0.630409	0.0148015	CTGATGCTCATTTAGTGTTAATGCTGATAATCCTCGTCACACCA	CTGATGCTCAtttaGTGTTAATGCTGATAATCCTCGTCATACTA
A2	A8G, A11G	0.6 ±0.0%	0.635218	0.619689	0.630438	0.628448	0.00459196	GATCATGAGCTTTACACAATTGCGGCTATTAGGAGTAGCACGAC	GATCATGAGCtttaCACAATTACGACTATTAGGAGTAGCACGAC
A2	A14G, A17G	0.6 ±0.0%	0.624805	0.70336	0.548789	0.625651	0.0446229	GATCATGAGCTTTACACAATTACGACTGTTGGGAGTAGCACGAC	GATCATGAGCtttaCACAATTACGACTATTAGGAGTAGCACGAC
A6	A5G, A7G, A13G	0.6 ±0.0%	0.681003	0.606643	0.588375	0.62534	0.0283264	CCTAGTCATATTTAGGTTGTGATCGTGCTAGTCGTGATAGTCCT	CCTAGTCATAtttaGGTTATAATCGTACTAGTCGTGATAGTCCT
A6	A5G, A13G, T24C	0.6 ±0.1%	0.719852	0.665561	0.456403	0.613939	0.0803117	CCTAGTCATATTTAGGTTGTAATCGTGCTAGTCGTGACAGTCCT	CCTAGTCATAtttaGGTTATAATCGTACTAGTCGTGATAGTCCT
A6	A16G, T21C	0.6 ±0.1%	0.5576	0.720115	0.548051	0.608588	0.0558315	CCTAGTCATATTTAGGTTATAATCGTACTGGTCGCGATAGTCCT	CCTAGTCATAtttaGGTTATAATCGTACTAGTCGTGATAGTCCT
A3	A9G, T22C	0.6 ±0.0%	0.581224	0.589248	0.626965	0.599146	0.0141012	GGACTAGCACTTTACCAATATTGGCATGATCAGCACCACTAGGA	GGACTAGCACtttaCCAATATTAGCATGATCAGCATCACTAGGA
A6	A5G, T18C, T21C, T24C	0.6 ±0.1%	0.712996	0.613189	0.458236	0.594807	0.0741149	CCTAGTCATATTTAGGTTGTAATCGTACTAGCCGCGACAGTCCT	CCTAGTCATAtttaGGTTATAATCGTACTAGTCGTGATAGTCCT
A2	T15C, T16C, T22C	0.6 ±0.0%	0.600507	0.643221	0.501941	0.58189	0.041833	GATCATGAGCTTTACACAATTACGACTACCAGGAGCAGCACGAC	GATCATGAGCtttaCACAATTACGACTATTAGGAGTAGCACGAC
A5	A7G	0.6 ±0.0%	0.589206	0.64445	0.50893	0.580862	0.0393431	CTGATGCTCATTTAGTGTTAGTGCTGATAATCCTCGTCATACTA	CTGATGCTCAtttaGTGTTAATGCTGATAATCCTCGTCATACTA
A6	A16G, A25G	0.6 ±0.0%	0.532462	0.578274	0.612204	0.574313	0.0231045	CCTAGTCATATTTAGGTTATAATCGTACTGGTCGTGATGGTCCT	CCTAGTCATAtttaGGTTATAATCGTACTAGTCGTGATAGTCCT
A2	A11G, T16C	0.6 ±0.0%	0.583151	0.575239	0.534065	0.564152	0.0152157	GATCATGAGCTTTACACAATTACGGCTATCAGGAGTAGCACGAC	GATCATGAGCtttaCACAATTACGACTATTAGGAGTAGCACGAC
A4	A8G, T19C, A23G	0.6 ±0.1%	0.640201	0.460994	0.575528	0.558908	0.0523959	TCGTGGTACTTTTATGGTGATGGTCGTGCTCACACTGCTGATCA	TCGTGGTACTtttaTGGTGATAGTCGTGCTCATACTACTGATCA
A2	A8G, A17G, T22C	0.6 ±0.0%	0.531084	0.640607	0.501941	0.557877	0.0422116	GATCATGAGCTTTACACAATTGCGACTATTGGGAGCAGCACGAC	GATCATGAGCtttaCACAATTACGACTATTAGGAGTAGCACGAC
A6	T12C, T15C	0.6 ±0.1%	0.806691	0.42334	0.443573	0.557868	0.124549	CCTAGTCATATTTAGGTTATAATCGCACCAGTCGTGATAGTCCT	CCTAGTCATAtttaGGTTATAATCGTACTAGTCGTGATAGTCCT
A2	A11G, A17G	0.5 ±0.0%	0.551911	0.543862	0.479186	0.524986	0.0230176	GATCATGAGCTTTACACAATTACGGCTATTGGGAGTAGCACGAC	GATCATGAGCtttaCACAATTACGACTATTAGGAGTAGCACGAC
A3	A3G, A4G	0.5 ±0.1%	0.656023	0.395039	0.496735	0.515932	0.0759487	GGACTAGCACTTTACCGGTATTAGCATGATCAGCATCACTAGGA	GGACTAGCACtttaCCAATATTAGCATGATCAGCATCACTAGGA
A4	A8G, T16C, T19C, T22C, T25C	0.5 ±0.1%	0.487257	0.413346	0.592928	0.497844	0.0521103	TCGTGGTACTTTTATGGTGATGGTCGTGCCCACACCACCGATCA	TCGTGGTACTtttaTGGTGATAGTCGTGCTCATACTACTGATCA
A5	T17C, T20C, T26C	0.5 ±0.1%	0.366617	0.633694	0.490081	0.496797	0.0771717	CTGATGCTCATTTAGTGTTAATGCTGATAACCCCCGTCACACTA	CTGATGCTCAtttaGTGTTAATGCTGATAATCCTCGTCATACTA
A6	A13G, T18C, T21C	0.5 ±0.1%	0.511895	0.637193	0.322598	0.490562	0.0914398	CCTAGTCATATTTAGGTTATAATCGTGCTAGCCGCGATAGTCCT	CCTAGTCATAtttaGGTTATAATCGTACTAGTCGTGATAGTCCT
A2	A2G	0.5 ±0.0%	0.562324	0.475879	0.393522	0.477242	0.0487339	GATCATGAGCTTTACGCAATTACGACTATTAGGAGTAGCACGAC	GATCATGAGCtttaCACAATTACGACTATTAGGAGTAGCACGAC
A3	A6G, A12G	0.5 ±0.0%	0.4304	0.463453	0.530223	0.474692	0.0293591	GGACTAGCACTTTACCAATGTTAGCGTGATCAGCATCACTAGGA	GGACTAGCACtttaCCAATATTAGCATGATCAGCATCACTAGGA
A5	T17C, T23C	0.5 ±0.1%	0.38102	0.611286	0.424108	0.472138	0.0706773	CTGATGCTCATTTAGTGTTAATGCTGATAACCCTCGCCATACTA	CTGATGCTCAtttaGTGTTAATGCTGATAATCCTCGTCATACTA
A3	A9G, T13C	0.5 ±0.0%	0.437758	0.463453	0.500456	0.467222	0.0181973	GGACTAGCACTTTACCAATATTGGCACGATCAGCATCACTAGGA	GGACTAGCACtttaCCAATATTAGCATGATCAGCATCACTAGGA
A5	A13G	0.5 ±0.0%	0.432084	0.475943	0.490081	0.466036	0.0174595	CTGATGCTCATTTAGTGTTAATGCTGGTAATCCTCGTCATACTA	CTGATGCTCAtttaGTGTTAATGCTGATAATCCTCGTCATACTA
A6	T12C, T18C	0.5 ±0.1%	0.473046	0.569546	0.335429	0.45934	0.0679302	CCTAGTCATATTTAGGTTATAATCGCACTAGCCGTGATAGTCCT	CCTAGTCATAtttaGGTTATAATCGTACTAGTCGTGATAGTCCT
A1	A16G	0.5 ±0.0%	0.378522	0.468421	0.529714	0.458886	0.043905	AGTATTACGATTTAACCACTATCAGCACGGGTATGACGATCAGC	AGTATTACGAtttaACCACTATCAGCACGAGTATGACGATCAGC
A4	A8G, T16C, T19C	0.5 ±0.1%	0.590122	0.393096	0.382793	0.455337	0.0674582	TCGTGGTACTTTTATGGTGATGGTCGTGCCCACACTACTGATCA	TCGTGGTACTtttaTGGTGATAGTCGTGCTCATACTACTGATCA
A4	T19C, T22C, T25C	0.5 ±0.3%	0.00676746	0.23824	1.11358	0.452862	0.337049	TCGTGGTACTTTTATGGTGATAGTCGTGCTCACACCACCGATCA	TCGTGGTACTtttaTGGTGATAGTCGTGCTCATACTACTGATCA
A2	T13C, T16C, T22C	0.5 ±0.0%	0.430421	0.462806	0.463124	0.452117	0.0108483	GATCATGAGCTTTACACAATTACGACCATCAGGAGCAGCACGAC	GATCATGAGCtttaCACAATTACGACTATTAGGAGTAGCACGAC
A6	A7G, T12C	0.4 ±0.0%	0.445623	0.488805	0.381253	0.43856	0.031248	CCTAGTCATATTTAGGTTATGATCGCACTAGTCGTGATAGTCCT	CCTAGTCATAtttaGGTTATAATCGTACTAGTCGTGATAGTCCT
A3	A3G, A6G, A9G, A12G	0.4 ±0.1%	0.598391	0.390625	0.325575	0.438197	0.0822688	GGACTAGCACTTTACCGATGTTGGCGTGATCAGCATCACTAGGA	GGACTAGCACtttaCCAATATTAGCATGATCAGCATCACTAGGA
A6	A7G, T18C	0.4 ±0.1%	0.479901	0.514991	0.296937	0.43061	0.0675997	CCTAGTCATATTTAGGTTATGATCGTACTAGCCGTGATAGTCCT	CCTAGTCATAtttaGGTTATAATCGTACTAGTCGTGATAGTCCT
A2	A4G, T16C, T22C	0.4 ±0.0%	0.510257	0.397438	0.370767	0.426154	0.0427506	GATCATGAGCTTTACACGATTACGACTATCAGGAGCAGCACGAC	GATCATGAGCtttaCACAATTACGACTATTAGGAGTAGCACGAC
A2	A14G, T16C	0.4 ±0.0%	0.485959	0.397438	0.386829	0.423409	0.0314249	GATCATGAGCTTTACACAATTACGACTGTCAGGAGTAGCACGAC	GATCATGAGCtttaCACAATTACGACTATTAGGAGTAGCACGAC
A6	T15C, T18C, T21C, T24C	0.4 ±0.1%	0.566741	0.482259	0.214455	0.421151	0.106187	CCTAGTCATATTTAGGTTATAATCGTACCAGCCGCGACAGTCCT	CCTAGTCATAtttaGGTTATAATCGTACTAGTCGTGATAGTCCT
A3	A6G, A9G, A12G	0.4 ±0.0%	0.442662	0.412694	0.403713	0.41969	0.0117751	GGACTAGCACTTTACCAATGTTGGCGTGATCAGCATCACTAGGA	GGACTAGCACtttaCCAATATTAGCATGATCAGCATCACTAGGA
A5	T29C	0.4 ±0.0%	0.48053	0.426646	0.348711	0.418629	0.0382634	CTGATGCTCATTTAGTGTTAATGCTGATAATCCTCGTCATACCA	CTGATGCTCAtttaGTGTTAATGCTGATAATCCTCGTCATACTA
A6	T15C, T18C, T21C	0.4 ±0.1%	0.626157	0.381879	0.247448	0.418495	0.110846	CCTAGTCATATTTAGGTTATAATCGTACCAGCCGCGATAGTCCT	CCTAGTCATAtttaGGTTATAATCGTACTAGTCGTGATAGTCCT
A6	A13G, T18C, T21C, T24C	0.4 ±0.0%	0.356498	0.501898	0.395916	0.418104	0.0434149	CCTAGTCATATTTAGGTTATAATCGTGCTAGCCGCGACAGTCCT	CCTAGTCATAtttaGGTTATAATCGTACTAGTCGTGATAGTCCT
A6	A16G, T24C, T27C	0.4 ±0.0%	0.429626	0.425523	0.395916	0.417022	0.010619	CCTAGTCATATTTAGGTTATAATCGTACTGGTCGTGACAGCCCT	CCTAGTCATAtttaGGTTATAATCGTACTAGTCGTGATAGTCCT
A6	A13G, T18C, T24C	0.4 ±0.1%	0.525606	0.451709	0.271276	0.416197	0.0755354	CCTAGTCATATTTAGGTTATAATCGTGCTAGCCGTGACAGTCCT	CCTAGTCATAtttaGGTTATAATCGTACTAGTCGTGATAGTCCT
A1	A4G, A13G, T18C, T20C	0.4 ±0.3%	0.0853395	0.0393631	1.08868	0.404462	0.342368	AGTATTACGATTTAACCGCTATCAGCGCGAGCACGACGATCAGC	AGTATTACGAtttaACCACTATCAGCACGAGTATGACGATCAGC
A3	A12G	0.4 ±0.1%	0.40465	0.49435	0.30325	0.40075	0.0552003	GGACTAGCACTTTACCAATATTAGCGTGATCAGCATCACTAGGA	GGACTAGCACtttaCCAATATTAGCATGATCAGCATCACTAGGA
A1	A4G, T18C, A19G	0.4 ±0.0%	0.341358	0.379854	0.445085	0.388766	0.0302732	AGTATTACGATTTAACCGCTATCAGCACGAGCGTGACGATCAGC	AGTATTACGAtttaACCACTATCAGCACGAGTATGACGATCAGC
A2	T16C, A17G	0.4 ±0.0%	0.461661	0.400052	0.298487	0.386734	0.0475726	GATCATGAGCTTTACACAATTACGACTATCGGGAGTAGCACGAC	GATCATGAGCtttaCACAATTACGACTATTAGGAGTAGCACGAC
A4	A8G, A18G, T19C, T22C, T25C	0.4 ±0.1%	0.503499	0.275167	0.357363	0.378676	0.0667696	TCGTGGTACTTTTATGGTGATGGTCGTGCTCGCACCACCGATCA	TCGTGGTACTtttaTGGTGATAGTCGTGCTCATACTACTGATCA
A5	A27G	0.4 ±0.0%	0.377092	0.325362	0.428821	0.377091	0.0298659	CTGATGCTCATTTAGTGTTAATGCTGATAATCCTCGTCATGCTA	CTGATGCTCAtttaGTGTTAATGCTGATAATCCTCGTCATACTA
A3	A3G, A6G, A9G, T26C	0.4 ±0.0%	0.381352	0.368556	0.373947	0.374618	0.00370911	GGACTAGCACTTTACCGATGTTGGCATGATCAGCATCACCAGGA	GGACTAGCACtttaCCAATATTAGCATGATCAGCATCACTAGGA
A6	A5G, T15C, T18C	0.4 ±0.0%	0.443337	0.379697	0.296937	0.373324	0.0423821	CCTAGTCATATTTAGGTTGTAATCGTACCAGCCGTGATAGTCCT	CCTAGTCATAtttaGGTTATAATCGTACTAGTCGTGATAGTCCT
A1	A4G, T20C	0.4 ±0.1%	0.363381	0.198784	0.553745	0.37197	0.102558	AGTATTACGATTTAACCGCTATCAGCACGAGTACGACGATCAGC	AGTATTACGAtttaACCACTATCAGCACGAGTATGACGATCAGC
A3	A4G, A9G, T26C	0.4 ±0.2%	0.180253	0.17214	0.753474	0.368622	0.19244	GGACTAGCACTTTACCAGTATTGGCATGATCAGCATCACCAGGA	GGACTAGCACtttaCCAATATTAGCATGATCAGCATCACTAGGA
A3	A9G, A12G, T26C	0.4 ±0.0%	0.373995	0.297934	0.424178	0.365369	0.0366978	GGACTAGCACTTTACCAATATTGGCGTGATCAGCATCACCAGGA	GGACTAGCACtttaCCAATATTAGCATGATCAGCATCACTAGGA
A6	A13G, T15C	0.4 ±0.0%	0.292511	0.414612	0.375754	0.360959	0.0360153	CCTAGTCATATTTAGGTTATAATCGTGCCAGTCGTGATAGTCCT	CCTAGTCATAtttaGGTTATAATCGTACTAGTCGTGATAGTCCT
A4	A6G, A8G, T19C, T22C, T25C	0.4 ±0.0%	0.418229	0.306138	0.350671	0.358346	0.0325845	TCGTGGTACTTTTATGGTGGTGGTCGTGCTCACACCACCGATCA	TCGTGGTACTtttaTGGTGATAGTCGTGCTCATACTACTGATCA
A1	A4G, A16G, A19G	0.4 ±0.1%	0.2863	0.312937	0.468071	0.355769	0.0566748	AGTATTACGATTTAACCGCTATCAGCACGGGTGTGACGATCAGC	AGTATTACGAtttaACCACTATCAGCACGAGTATGACGATCAGC
A6	T12C, T15C, T18C	0.4 ±0.0%	0.399918	0.386244	0.274942	0.353701	0.039577	CCTAGTCATATTTAGGTTATAATCGCACCAGCCGTGATAGTCCT	CCTAGTCATAtttaGGTTATAATCGTACTAGTCGTGATAGTCCT
A2	A4G, A14G	0.3 ±0.0%	0.329758	0.345143	0.339981	0.338294	0.00452069	GATCATGAGCTTTACACGATTACGACTGTTAGGAGTAGCACGAC	GATCATGAGCtttaCACAATTACGACTATTAGGAGTAGCACGAC
A2	A8G, A23G	0.3 ±0.0%	0.295047	0.428814	0.282425	0.335429	0.0468347	GATCATGAGCTTTACACAATTGCGACTATTAGGAGTGGCACGAC	GATCATGAGCtttaCACAATTACGACTATTAGGAGTAGCACGAC
A4	A8G, T19C, T22C, A23G	0.3 ±0.0%	0.391159	0.307329	0.298472	0.33232	0.0295304	TCGTGGTACTTTTATGGTGATGGTCGTGCTCACACCGCTGATCA	TCGTGGTACTtttaTGGTGATAGTCGTGCTCATACTACTGATCA
A3	A9G, A21G, T26C	0.3 ±0.0%	0.345792	0.308969	0.338598	0.33112	0.0112683	GGACTAGCACTTTACCAATATTGGCATGATCAGCGTCACCAGGA	GGACTAGCACtttaCCAATATTAGCATGATCAGCATCACTAGGA
A6	A13G, A16G, T24C	0.3 ±0.0%	0.335931	0.368786	0.278608	0.327775	0.0263498	CCTAGTCATATTTAGGTTATAATCGTGCTGGTCGTGACAGTCCT	CCTAGTCATAtttaGGTTATAATCGTACTAGTCGTGATAGTCCT
A6	T12C	0.3 ±0.1%	0.425055	0.375333	0.177796	0.326061	0.0755096	CCTAGTCATATTTAGGTTATAATCGCACTAGTCGTGATAGTCCT	CCTAGTCATAtttaGGTTATAATCGTACTAGTCGTGATAGTCCT
A4	A6G, A8G	0.3 ±0.0%	0.396573	0.275167	0.298472	0.323404	0.037198	TCGTGGTACTTTTATGGTGGTGGTCGTGCTCATACTACTGATCA	TCGTGGTACTtttaTGGTGATAGTCGTGCTCATACTACTGATCA
A1	A16G, T18C, T20C	0.3 ±0.1%	0.297312	0.236179	0.435682	0.323057	0.0590128	AGTATTACGATTTAACCACTATCAGCACGGGCACGACGATCAGC	AGTATTACGAtttaACCACTATCAGCACGAGTATGACGATCAGC
A6	A16G, T21C, T24C	0.3 ±0.0%	0.354213	0.351329	0.262111	0.322551	0.0302314	CCTAGTCATATTTAGGTTATAATCGTACTGGTCGCGACAGTCCT	CCTAGTCATAtttaGGTTATAATCGTACTAGTCGTGATAGTCCT
A6	A16G, T27C	0.3 ±0.0%	0.292511	0.357875	0.306102	0.31883	0.0199133	CCTAGTCATATTTAGGTTATAATCGTACTGGTCGTGATAGCCCT	CCTAGTCATAtttaGGTTATAATCGTACTAGTCGTGATAGTCCT
A6	T15C, T18C, T24C	0.3 ±0.1%	0.438767	0.331689	0.181462	0.317306	0.074625	CCTAGTCATATTTAGGTTATAATCGTACCAGCCGTGACAGTCCT	CCTAGTCATAtttaGGTTATAATCGTACTAGTCGTGATAGTCCT
A6	A5G, T21C	0.3 ±0.1%	0.415914	0.377515	0.157633	0.317021	0.080461	CCTAGTCATATTTAGGTTGTAATCGTACTAGTCGCGATAGTCCT	CCTAGTCATAtttaGGTTATAATCGTACTAGTCGTGATAGTCCT
A1	A10G, A16G	0.3 ±0.0%	0.291806	0.279478	0.374039	0.315108	0.0296797	AGTATTACGATTTAACCACTATCGGCACGGGTATGACGATCAGC	AGTATTACGAtttaACCACTATCAGCACGAGTATGACGATCAGC
A5	T14C, T26C	0.3 ±0.0%	0.233064	0.338807	0.36756	0.313144	0.0408913	CTGATGCTCATTTAGTGTTAATGCTGACAATCCTCGTCACACTA	CTGATGCTCAtttaGTGTTAATGCTGATAATCCTCGTCATACTA
A6	A5G, A7G, A13G, T18C	0.3 ±0.0%	0.377065	0.325143	0.23645	0.312886	0.0410522	CCTAGTCATATTTAGGTTGTGATCGTGCTAGCCGTGATAGTCCT	CCTAGTCATAtttaGGTTATAATCGTACTAGTCGTGATAGTCCT
A5	T20C, T26C	0.3 ±0.0%	0.297222	0.380934	0.259177	0.312444	0.0359627	CTGATGCTCATTTAGTGTTAATGCTGATAATCCCCGTCACACTA	CTGATGCTCAtttaGTGTTAATGCTGATAATCCTCGTCATACTA
A1	A7G, A16G	0.3 ±0.1%	0.276665	0.17123	0.480608	0.309501	0.0908065	AGTATTACGATTTAACCACTGTCAGCACGGGTATGACGATCAGC	AGTATTACGAtttaACCACTATCAGCACGAGTATGACGATCAGC
A1	A4G, A13G, T18C	0.3 ±0.1%	0.344111	0.200752	0.357322	0.300728	0.0501335	AGTATTACGATTTAACCGCTATCAGCGCGAGCATGACGATCAGC	AGTATTACGAtttaACCACTATCAGCACGAGTATGACGATCAGC
A4	A8G, T13C, T19C, T22C	0.3 ±0.0%	0.307243	0.254917	0.331932	0.298031	0.0227046	TCGTGGTACTTTTATGGTGATGGTCGCGCTCACACCACTGATCA	TCGTGGTACTtttaTGGTGATAGTCGTGCTCATACTACTGATCA
A6	A5G, A13G, T18C, T24C	0.3 ±0.0%	0.361069	0.279317	0.251114	0.297167	0.0329721	CCTAGTCATATTTAGGTTGTAATCGTGCTAGCCGTGACAGTCCT	CCTAGTCATAtttaGGTTATAATCGTACTAGTCGTGATAGTCCT
A2	A4G, T16C	0.3 ±0.0%	0.385296	0.271931	0.231562	0.296263	0.0460166	GATCATGAGCTTTACACGATTACGACTATCAGGAGTAGCACGAC	GATCATGAGCtttaCACAATTACGACTATTAGGAGTAGCACGAC
A5	A15G, T17C	0.3 ±0.0%	0.294603	0.321777	0.268602	0.294994	0.0153515	CTGATGCTCATTTAGTGTTAATGCTGATGACCCTCGTCATACTA	CTGATGCTCAtttaGTGTTAATGCTGATAATCCTCGTCATACTA
A2	A8G, A14G, T22C	0.3 ±0.0%	0.319345	0.308537	0.230224	0.286035	0.0280796	GATCATGAGCTTTACACAATTGCGACTGTTAGGAGCAGCACGAC	GATCATGAGCtttaCACAATTACGACTATTAGGAGTAGCACGAC
A4		0.3 ±0.4%		0.0011912	0.845892	0.282361	0.422351	TCGTGGTACTTTTATGGTGATAGTCGTGCTCATGCTACTGATCA
A6	T12C, A16G	0.3 ±0.0%	0.267374	0.318596	0.258445	0.281472	0.0187404	CCTAGTCATATTTAGGTTATAATCGCACTGGTCGTGATAGTCCT	CCTAGTCATAtttaGGTTATAATCGTACTAGTCGTGATAGTCCT
A3	A3G, A6G, A12G	0.3 ±0.0%	0.289386	0.264831	0.280925	0.27838	0.0072018	GGACTAGCACTTTACCGATGTTAGCGTGATCAGCATCACTAGGA	GGACTAGCACtttaCCAATATTAGCATGATCAGCATCACTAGGA
A3	A9G, T13C, T26C	0.3 ±0.0%	0.275898	0.242761	0.306971	0.27521	0.0185389	GGACTAGCACTTTACCAATATTGGCACGATCAGCATCACCAGGA	GGACTAGCACtttaCCAATATTAGCATGATCAGCATCACTAGGA
A1	A16G, A19G	0.3 ±0.1%	0.169303	0.222402	0.430458	0.274054	0.0796901	AGTATTACGATTTAACCACTATCAGCACGGGTGTGACGATCAGC	AGTATTACGAtttaACCACTATCAGCACGAGTATGACGATCAGC
A3	A3G, A6G, A12G, T26C	0.3 ±0.2%	0.0441436	0.0331038	0.729289	0.268845	0.230244	GGACTAGCACTTTACCGATGTTAGCGTGATCAGCATCACCAGGA	GGACTAGCACtttaCCAATATTAGCATGATCAGCATCACTAGGA
A3	A3G, A21G	0.3 ±0.0%	0.225623	0.306762	0.254879	0.262421	0.0237245	GGACTAGCACTTTACCGATATTAGCATGATCAGCGTCACTAGGA	GGACTAGCACtttaCCAATATTAGCATGATCAGCATCACTAGGA
A2	A4G, A17G	0.3 ±0.1%	0.163143	0.33207	0.287779	0.260997	0.05057	GATCATGAGCTTTACACGATTACGACTATTGGGAGTAGCACGAC	GATCATGAGCtttaCACAATTACGACTATTAGGAGTAGCACGAC
A3	A3G, A9G, A21G	0.3 ±0.0%	0.228075	0.289107	0.26046	0.259214	0.0176292	GGACTAGCACTTTACCGATATTGGCATGATCAGCGTCACTAGGA	GGACTAGCACtttaCCAATATTAGCATGATCAGCATCACTAGGA
A2	T16C, A23G	0.3 ±0.0%	0.177028	0.345143	0.250301	0.257491	0.0486636	GATCATGAGCTTTACACAATTACGACTATCAGGAGTGGCACGAC	GATCATGAGCtttaCACAATTACGACTATTAGGAGTAGCACGAC
A2	T22C	0.3 ±0.1%	0.201326	0.373905	0.195422	0.256884	0.0585351	GATCATGAGCTTTACACAATTACGACTATTAGGAGCAGCACGAC	GATCATGAGCtttaCACAATTACGACTATTAGGAGTAGCACGAC
A6	A5G, A7G, T18C	0.3 ±0.0%	0.269659	0.288046	0.199791	0.252499	0.026883	CCTAGTCATATTTAGGTTGTGATCGTACTAGCCGTGATAGTCCT	CCTAGTCATAtttaGGTTATAATCGTACTAGTCGTGATAGTCCT
A6	A5G, T24C, T27C	0.3 ±0.1%	0.342787	0.266224	0.14297	0.25066	0.0582048	CCTAGTCATATTTAGGTTGTAATCGTACTAGTCGTGACAGCCCT	CCTAGTCATAtttaGGTTATAATCGTACTAGTCGTGATAGTCCT
A6	A5G, T27C	0.2 ±0.1%	0.342787	0.290228	0.115476	0.249497	0.0687068	CCTAGTCATATTTAGGTTGTAATCGTACTAGTCGTGATAGCCCT	CCTAGTCATAtttaGGTTATAATCGTACTAGTCGTGATAGTCCT
A6	A16G, T24C, T30C	0.2 ±0.0%	0.269659	0.29241	0.181462	0.247844	0.0338346	CCTAGTCATATTTAGGTTATAATCGTACTGGTCGTGACAGTCCC	CCTAGTCATAtttaGGTTATAATCGTACTAGTCGTGATAGTCCT
A6	A5G, A16G, A25G	0.2 ±0.0%	0.23538	0.240038	0.265777	0.247065	0.00945208	CCTAGTCATATTTAGGTTGTAATCGTACTGGTCGTGATGGTCCT	CCTAGTCATAtttaGGTTATAATCGTACTAGTCGTGATAGTCCT
A6	A13G, T15C, T18C	0.2 ±0.0%	0.253662	0.246585	0.23645	0.245566	0.00499479	CCTAGTCATATTTAGGTTATAATCGTGCCAGCCGTGATAGTCCT	CCTAGTCATAtttaGGTTATAATCGTACTAGTCGTGATAGTCCT
A1	A7G, A10G	0.2 ±0.0%	0.24776	0.324746	0.15672	0.243075	0.0485613	AGTATTACGATTTAACCACTGTCGGCACGAGTATGACGATCAGC	AGTATTACGAtttaACCACTATCAGCACGAGTATGACGATCAGC
A4	A8G, T19C, A20G, T22C, T25C	0.2 ±0.0%	0.307243	0.177489	0.238242	0.240991	0.0374819	TCGTGGTACTTTTATGGTGATGGTCGTGCTCACGCCACCGATCA	TCGTGGTACTtttaTGGTGATAGTCGTGCTCATACTACTGATCA
A2	T16C, T22C, A23G	0.2 ±0.0%	0.301989	0.256243	0.15259	0.236941	0.0441944	GATCATGAGCTTTACACAATTACGACTATCAGGAGCGGCACGAC	GATCATGAGCtttaCACAATTACGACTATTAGGAGTAGCACGAC
A6	A5G, A7G, A16G	0.2 ±0.0%	0.210242	0.253131	0.238283	0.233886	0.0125747	CCTAGTCATATTTAGGTTGTGATCGTACTGGTCGTGATAGTCCT	CCTAGTCATAtttaGGTTATAATCGTACTAGTCGTGATAGTCCT
A5	T17C, T20C, T23C	0.2 ±0.0%	0.15974	0.308332	0.230903	0.232992	0.0429075	CTGATGCTCATTTAGTGTTAATGCTGATAACCCCCGCCATACTA	CTGATGCTCAtttaGTGTTAATGCTGATAATCCTCGTCATACTA
A3	A4G, T26C	0.2 ±0.0%	0.255052	0.183174	0.26046	0.232896	0.0249095	GGACTAGCACTTTACCAGTATTAGCATGATCAGCATCACCAGGA	GGACTAGCACtttaCCAATATTAGCATGATCAGCATCACTAGGA
A3	A3G, A6G, T26C	0.2 ±0.0%	0.24279	0.211864	0.239996	0.23155	0.00987577	GGACTAGCACTTTACCGATGTTAGCATGATCAGCATCACCAGGA	GGACTAGCACtttaCCAATATTAGCATGATCAGCATCACTAGGA
A6	A5G, A16G, T18C	0.2 ±0.0%	0.217098	0.240038	0.234617	0.230585	0.0069224	CCTAGTCATATTTAGGTTGTAATCGTACTGGCCGTGATAGTCCT	CCTAGTCATAtttaGGTTATAATCGTACTAGTCGTGATAGTCCT
A6	A7G, T15C	0.2 ±0.0%	0.274229	0.248767	0.168631	0.230542	0.0318164	CCTAGTCATATTTAGGTTATGATCGTACCAGTCGTGATAGTCCT	CCTAGTCATAtttaGGTTATAATCGTACTAGTCGTGATAGTCCT
A6	A16G, T18C, T24C	0.2 ±0.0%	0.194246	0.198577	0.293271	0.228698	0.0323108	CCTAGTCATATTTAGGTTATAATCGTACTGGCCGTGACAGTCCT	CCTAGTCATAtttaGGTTATAATCGTACTAGTCGTGATAGTCCT
A6	A5G, T21C, T24C	0.2 ±0.0%	0.260518	0.268407	0.150302	0.226409	0.0381216	CCTAGTCATATTTAGGTTGTAATCGTACTAGTCGCGACAGTCCT	CCTAGTCATAtttaGGTTATAATCGTACTAGTCGTGATAGTCCT
A4	A8G, A20G	0.2 ±0.0%	0.25581	0.157238	0.255642	0.222897	0.0328292	TCGTGGTACTTTTATGGTGATGGTCGTGCTCATGCTACTGATCA	TCGTGGTACTtttaTGGTGATAGTCGTGCTCATACTACTGATCA
A1	A4G, A10G, A19G	0.2 ±0.0%	0.151409	0.220433	0.290455	0.220766	0.0401394	AGTATTACGATTTAACCGCTATCGGCACGAGTGTGACGATCAGC	AGTATTACGAtttaACCACTATCAGCACGAGTATGACGATCAGC
A3	A3G, A12G, T26C	0.2 ±0.0%	0.181479	0.262624	0.21767	0.220591	0.0234698	GGACTAGCACTTTACCGATATTAGCGTGATCAGCATCACCAGGA	GGACTAGCACtttaCCAATATTAGCATGATCAGCATCACTAGGA
A6	A7G, T12C, T15C	0.2 ±0.0%	0.233095	0.224763	0.188793	0.215551	0.013593	CCTAGTCATATTTAGGTTATGATCGCACCAGTCGTGATAGTCCT	CCTAGTCATAtttaGGTTATAATCGTACTAGTCGTGATAGTCCT
A2	A11G, A14G	0.2 ±0.0%	0.246451	0.193489	0.20613	0.215357	0.0159695	GATCATGAGCTTTACACAATTACGGCTGTTAGGAGTAGCACGAC	GATCATGAGCtttaCACAATTACGACTATTAGGAGTAGCACGAC
A3	A3G, A9G, A12G, T26C	0.2 ±0.0%	0.250147	0.205244	0.187903	0.214431	0.0185462	GGACTAGCACTTTACCGATATTGGCGTGATCAGCATCACCAGGA	GGACTAGCACtttaCCAATATTAGCATGATCAGCATCACTAGGA
A2	A4G, A11G	0.2 ±0.0%	0.208268	0.243169	0.183376	0.211604	0.0173413	GATCATGAGCTTTACACGATTACGGCTATTAGGAGTAGCACGAC	GATCATGAGCtttaCACAATTACGACTATTAGGAGTAGCACGAC
A5	T17C, T26C, T29C	0.2 ±0.0%	0.178071	0.214219	0.240328	0.210873	0.0180497	CTGATGCTCATTTAGTGTTAATGCTGATAACCCTCGTCACACCA	CTGATGCTCAtttaGTGTTAATGCTGATAATCCTCGTCATACTA
A4	A8G, A18G, T19C, A20G	0.2 ±0.0%	0.151591	0.226328	0.246272	0.208064	0.0288174	TCGTGGTACTTTTATGGTGATGGTCGTGCTCGCGCTACTGATCA	TCGTGGTACTtttaTGGTGATAGTCGTGCTCATACTACTGATCA
A6	T15C, T21C	0.2 ±0.0%	0.262803	0.240038	0.119141	0.207328	0.0445801	CCTAGTCATATTTAGGTTATAATCGTACCAGTCGCGATAGTCCT	CCTAGTCATAtttaGGTTATAATCGTACTAGTCGTGATAGTCCT
A6	A13G, T24C	0.2 ±0.1%	0.310793	0.196395	0.102645	0.203278	0.0601857	CCTAGTCATATTTAGGTTATAATCGTGCTAGTCGTGACAGTCCT	CCTAGTCATAtttaGGTTATAATCGTACTAGTCGTGATAGTCCT
A4	A8G, T19C, A20G, A23G	0.2 ±0.0%	0.190842	0.206077	0.208796	0.201905	0.00558692	TCGTGGTACTTTTATGGTGATGGTCGTGCTCACGCTGCTGATCA	TCGTGGTACTtttaTGGTGATAGTCGTGCTCATACTACTGATCA
A3	A3G, T22C, T26C	0.2 ±0.0%	0.24279	0.189795	0.17116	0.201248	0.0214562	GGACTAGCACTTTACCGATATTAGCATGATCAGCACCACCAGGA	GGACTAGCACtttaCCAATATTAGCATGATCAGCATCACTAGGA
A2	A14G, A17G, T22C	0.2 ±0.0%	0.156201	0.18826	0.254317	0.199593	0.0288847	GATCATGAGCTTTACACAATTACGACTGTTGGGAGCAGCACGAC	GATCATGAGCtttaCACAATTACGACTATTAGGAGTAGCACGAC
A3	A3G, A9G, T22C, T26C	0.2 ±0.0%	0.226849	0.198623	0.17116	0.198877	0.0160767	GGACTAGCACTTTACCGATATTGGCATGATCAGCACCACCAGGA	GGACTAGCACtttaCCAATATTAGCATGATCAGCATCACTAGGA
A2	A17G	0.2 ±0.0%	0.197855	0.23794	0.160621	0.198805	0.022325	GATCATGAGCTTTACACAATTACGACTATTGGGAGTAGCACGAC	GATCATGAGCtttaCACAATTACGACTATTAGGAGTAGCACGAC
A6	A5G, A13G, T18C, T21C	0.2 ±0.0%	0.180534	0.18112	0.232784	0.198146	0.0173198	CCTAGTCATATTTAGGTTGTAATCGTGCTAGCCGCGATAGTCCT	CCTAGTCATAtttaGGTTATAATCGTACTAGTCGTGATAGTCCT
A5	A6G, T17C	0.2 ±0.0%	0.191165	0.218701	0.174356	0.19474	0.0129256	CTGATGCTCATTTAGTGTTGATGCTGATAACCCTCGTCATACTA	CTGATGCTCAtttaGTGTTAATGCTGATAATCCTCGTCATACTA
A1	A4G, A7G, A10G, T18C	0.2 ±0.0%	0.250513	0.139739	0.192243	0.194165	0.031992	AGTATTACGATTTAACCGCTGTCGGCACGAGCATGACGATCAGC	AGTATTACGAtttaACCACTATCAGCACGAGTATGACGATCAGC
A2	A4G, A8G, T22C	0.2 ±0.0%	0.166615	0.201334	0.212823	0.19359	0.0138897	GATCATGAGCTTTACACGATTGCGACTATTAGGAGCAGCACGAC	GATCATGAGCtttaCACAATTACGACTATTAGGAGTAGCACGAC
A1	A4G, A16G, T18C, T20C	0.2 ±0.0%	0.222984	0.118089	0.234035	0.191703	0.0369448	AGTATTACGATTTAACCGCTATCAGCACGGGCACGACGATCAGC	AGTATTACGAtttaACCACTATCAGCACGAGTATGACGATCAGC
A1	A4G, A7G, T18C, T20C	0.2 ±0.0%	0.289053	0.139739	0.145227	0.19134	0.0488823	AGTATTACGATTTAACCGCTGTCAGCACGAGCACGACGATCAGC	AGTATTACGAtttaACCACTATCAGCACGAGTATGACGATCAGC
A6	A5G, A13G, T18C, T21C, T24C	0.2 ±0.0%	0.173679	0.255314	0.144803	0.191265	0.0330914	CCTAGTCATATTTAGGTTGTAATCGTGCTAGCCGCGACAGTCCT	CCTAGTCATAtttaGGTTATAATCGTACTAGTCGTGATAGTCCT
A6	A7G, A13G, T18C	0.2 ±0.0%	0.207957	0.18112	0.175963	0.188347	0.00991767	CCTAGTCATATTTAGGTTATGATCGTGCTAGCCGTGATAGTCCT	CCTAGTCATAtttaGGTTATAATCGTACTAGTCGTGATAGTCCT
A6	A16G, T18C, T21C	0.2 ±0.0%	0.132544	0.268407	0.159466	0.186806	0.0415341	CCTAGTCATATTTAGGTTATAATCGTACTGGCCGCGATAGTCCT	CCTAGTCATAtttaGGTTATAATCGTACTAGTCGTGATAGTCCT
A5	T14C, T17C, T26C	0.2 ±0.0%	0.141409	0.250072	0.164931	0.185471	0.0330065	CTGATGCTCATTTAGTGTTAATGCTGACAACCCTCGTCACACTA	CTGATGCTCAtttaGTGTTAATGCTGATAATCCTCGTCATACTA
A2	A5G	0.2 ±0.0%	0.208268	0.180416	0.164637	0.18444	0.0127551	GATCATGAGCTTTACACAGTTACGACTATTAGGAGTAGCACGAC	GATCATGAGCtttaCACAATTACGACTATTAGGAGTAGCACGAC
A6	T12C, T18C, T21C	0.2 ±0.0%	0.196531	0.185484	0.166798	0.182938	0.00867709	CCTAGTCATATTTAGGTTATAATCGCACTAGCCGCGATAGTCCT	CCTAGTCATAtttaGGTTATAATCGTACTAGTCGTGATAGTCCT
A2	T13C, T16C	0.2 ±0.0%	0.208268	0.18826	0.144559	0.180362	0.0188104	GATCATGAGCTTTACACAATTACGACCATCAGGAGTAGCACGAC	GATCATGAGCtttaCACAATTACGACTATTAGGAGTAGCACGAC
A4	A8G, A18G, A20G	0.2 ±0.0%	0.186782	0.150091	0.202104	0.179659	0.0154314	TCGTGGTACTTTTATGGTGATGGTCGTGCTCGTGCTACTGATCA	TCGTGGTACTtttaTGGTGATAGTCGTGCTCATACTACTGATCA
A6	A5G, A16G, T21C	0.2 ±0.0%	0.159967	0.174573	0.201624	0.178721	0.0122029	CCTAGTCATATTTAGGTTGTAATCGTACTGGTCGCGATAGTCCT	CCTAGTCATAtttaGGTTATAATCGTACTAGTCGTGATAGTCCT
A1	A4G, A7G, A10G	0.2 ±0.1%	0.101857	0.129898	0.302992	0.178249	0.0628947	AGTATTACGATTTAACCGCTGTCGGCACGAGTATGACGATCAGC	AGTATTACGAtttaACCACTATCAGCACGAGTATGACGATCAGC
A6	A5G, T30C	0.2 ±0.0%	0.169108	0.18112	0.183295	0.177841	0.00441128	CCTAGTCATATTTAGGTTGTAATCGTACTAGTCGTGATAGTCCC	CCTAGTCATAtttaGGTTATAATCGTACTAGTCGTGATAGTCCT
A1	A4G, A10G, A16G	0.2 ±0.0%	0.16242	0.131866	0.232991	0.175759	0.0299442	AGTATTACGATTTAACCGCTATCGGCACGGGTATGACGATCAGC	AGTATTACGAtttaACCACTATCAGCACGAGTATGACGATCAGC
A2	T15C, T16C	0.2 ±0.0%	0.232566	0.14381	0.149913	0.17543	0.0286226	GATCATGAGCTTTACACAATTACGACTACCAGGAGTAGCACGAC	GATCATGAGCtttaCACAATTACGACTATTAGGAGTAGCACGAC
A6	A5G, A16G, T24C, T27C	0.2 ±0.0%	0.18282	0.196395	0.137471	0.172228	0.0178152	CCTAGTCATATTTAGGTTGTAATCGTACTGGTCGTGACAGCCCT	CCTAGTCATAtttaGGTTATAATCGTACTAGTCGTGATAGTCCT
A6	A7G, A13G, A16G	0.2 ±0.0%	0.132544	0.163663	0.219953	0.172053	0.0255793	CCTAGTCATATTTAGGTTATGATCGTGCTGGTCGTGATAGTCCT	CCTAGTCATAtttaGGTTATAATCGTACTAGTCGTGATAGTCCT
A1	A13G, T18C	0.2 ±0.0%	0.189949	0.198784	0.125376	0.17137	0.0231378	AGTATTACGATTTAACCACTATCAGCGCGAGCATGACGATCAGC	AGTATTACGAtttaACCACTATCAGCACGAGTATGACGATCAGC
A6	T12C, T15C, T18C, T21C, T24C	0.2 ±0.0%	0.219383	0.152752	0.135638	0.169258	0.0255451	CCTAGTCATATTTAGGTTATAATCGCACCAGCCGCGACAGTCCT	CCTAGTCATAtttaGGTTATAATCGTACTAGTCGTGATAGTCCT
A1	A10G, A16G, T18C	0.2 ±0.0%	0.145903	0.165325	0.191199	0.167476	0.0131198	AGTATTACGATTTAACCACTATCGGCACGGGCATGACGATCAGC	AGTATTACGAtttaACCACTATCAGCACGAGTATGACGATCAGC
A5	T14C, T17C, T20C, T26C	0.2 ±0.0%	0.0877262	0.222286	0.188493	0.166168	0.040416	CTGATGCTCATTTAGTGTTAATGCTGACAACCCCCGTCACACTA	CTGATGCTCAtttaGTGTTAATGCTGATAATCCTCGTCATACTA
A2	A11G, A17G, T22C	0.2 ±0.0%	0.15273	0.196104	0.148574	0.165803	0.015198	GATCATGAGCTTTACACAATTACGGCTATTGGGAGCAGCACGAC	GATCATGAGCtttaCACAATTACGACTATTAGGAGTAGCACGAC
A6	A5G, A13G, T21C	0.2 ±0.0%	0.166823	0.205124	0.122807	0.164918	0.0237818	CCTAGTCATATTTAGGTTGTAATCGTGCTAGTCGCGATAGTCCT	CCTAGTCATAtttaGGTTATAATCGTACTAGTCGTGATAGTCCT
A3	A9G, A18G, T26C	0.2 ±0.0%	0.17167	0.183174	0.139532	0.164792	0.0130593	GGACTAGCACTTTACCAATATTGGCATGATCGGCATCACCAGGA	GGACTAGCACtttaCCAATATTAGCATGATCAGCATCACTAGGA
A6	T12C, A13G	0.2 ±0.0%	0.191961	0.18112	0.120974	0.164685	0.0220782	CCTAGTCATATTTAGGTTATAATCGCGCTAGTCGTGATAGTCCT	CCTAGTCATAtttaGGTTATAATCGTACTAGTCGTGATAGTCCT
A6	T12C, T18C, T21C, T24C	0.2 ±0.0%	0.191961	0.189849	0.11181	0.16454	0.026372	CCTAGTCATATTTAGGTTATAATCGCACTAGCCGCGACAGTCCT	CCTAGTCATAtttaGGTTATAATCGTACTAGTCGTGATAGTCCT
A6	A5G, T24C, T30C	0.2 ±0.1%	0.262803	0.146205	0.0806496	0.163219	0.0532669	CCTAGTCATATTTAGGTTGTAATCGTACTAGTCGTGACAGTCCC	CCTAGTCATAtttaGGTTATAATCGTACTAGTCGTGATAGTCCT
A1	A7G, A10G, T18C	0.2 ±0.0%	0.187196	0.151548	0.150451	0.163065	0.0120697	AGTATTACGATTTAACCACTGTCGGCACGAGCATGACGATCAGC	AGTATTACGAtttaACCACTATCAGCACGAGTATGACGATCAGC
A2	A8G, A14G, A17G	0.2 ±0.0%	0.159672	0.156883	0.168652	0.161736	0.0035506	GATCATGAGCTTTACACAATTGCGACTGTTGGGAGTAGCACGAC	GATCATGAGCtttaCACAATTACGACTATTAGGAGTAGCACGAC
A6	A7G, A13G, T24C	0.2 ±0.0%	0.116547	0.21167	0.152134	0.160117	0.0277482	CCTAGTCATATTTAGGTTATGATCGTGCTAGTCGTGACAGTCCT	CCTAGTCATAtttaGGTTATAATCGTACTAGTCGTGATAGTCCT
A2	A8G, A11G, T22C	0.2 ±0.0%	0.163143	0.156883	0.157944	0.159324	0.00193433	GATCATGAGCTTTACACAATTGCGGCTATTAGGAGCAGCACGAC	GATCATGAGCtttaCACAATTACGACTATTAGGAGTAGCACGAC
A6	T12C, T15C, T18C, T21C	0.2 ±0.0%	0.210242	0.168027	0.098979	0.159083	0.0324288	CCTAGTCATATTTAGGTTATAATCGCACCAGCCGCGATAGTCCT	CCTAGTCATAtttaGGTTATAATCGTACTAGTCGTGATAGTCCT
A6	T15C, T24C	0.2 ±0.1%	0.260518	0.124384	0.0879814	0.157628	0.0525074	CCTAGTCATATTTAGGTTATAATCGTACCAGTCGTGACAGTCCT	CCTAGTCATAtttaGGTTATAATCGTACTAGTCGTGATAGTCCT
A3	A9G, A24G	0.2 ±0.0%	0.150824	0.169933	0.150695	0.157151	0.00639126	GGACTAGCACTTTACCAATATTGGCATGATCAGCATCGCTAGGA	GGACTAGCACtttaCCAATATTAGCATGATCAGCATCACTAGGA
A6	A13G, T21C	0.2 ±0.0%	0.166823	0.209488	0.0898143	0.155375	0.0350178	CCTAGTCATATTTAGGTTATAATCGTGCTAGTCGCGATAGTCCT	CCTAGTCATAtttaGGTTATAATCGTACTAGTCGTGATAGTCCT
A5	T17C, T29C	0.2 ±0.0%	0.136172	0.191811	0.136657	0.15488	0.0184661	CTGATGCTCATTTAGTGTTAATGCTGATAACCCTCGTCATACCA	CTGATGCTCAtttaGTGTTAATGCTGATAATCCTCGTCATACTA
A6	A16G, T30C	0.2 ±0.0%	0.125688	0.189849	0.146636	0.154058	0.0188895	CCTAGTCATATTTAGGTTATAATCGTACTGGTCGTGATAGTCCC	CCTAGTCATAtttaGGTTATAATCGTACTAGTCGTGATAGTCCT
A4		0.2 ±0.2%		0.0047648	0.45373	0.152832	0.224483	TCGTGGTACTTTTATGGTGATAGTCGTGCTCACACTACCGATCA
A6	T15C, T21C, T24C	0.1 ±0.0%	0.237665	0.141841	0.0696519	0.149719	0.048661	CCTAGTCATATTTAGGTTATAATCGTACCAGTCGCGACAGTCCT	CCTAGTCATAtttaGGTTATAATCGTACTAGTCGTGATAGTCCT
A6	A5G, T12C	0.1 ±0.0%	0.137115	0.183302	0.126473	0.148963	0.017442	CCTAGTCATATTTAGGTTGTAATCGCACTAGTCGTGATAGTCCT	CCTAGTCATAtttaGGTTATAATCGTACTAGTCGTGATAGTCCT
A5	A15G, T26C	0.1 ±0.0%	0.145337	0.180159	0.117808	0.147768	0.0180403	CTGATGCTCATTTAGTGTTAATGCTGATGATCCTCGTCACACTA	CTGATGCTCAtttaGTGTTAATGCTGATAATCCTCGTCATACTA
A4	A6G, T19C, T22C	0.1 ±0.0%	0.212498	0.05956	0.169982	0.147347	0.045577	TCGTGGTACTTTTATGGTGGTAGTCGTGCTCACACCACTGATCA	TCGTGGTACTtttaTGGTGATAGTCGTGCTCATACTACTGATCA
A3	A3G, A4G, A9G, T26C	0.1 ±0.0%	0.154503	0.123588	0.152555	0.143549	0.00999629	GGACTAGCACTTTACCGGTATTGGCATGATCAGCATCACCAGGA	GGACTAGCACtttaCCAATATTAGCATGATCAGCATCACTAGGA
A6	A5G, A7G, T24C	0.1 ±0.0%	0.148541	0.185484	0.0934802	0.142502	0.0267304	CCTAGTCATATTTAGGTTGTGATCGTACTAGTCGTGACAGTCCT	CCTAGTCATAtttaGGTTATAATCGTACTAGTCGTGATAGTCCT
A5	T23C, T26C	0.1 ±0.0%	0.155812	0.134447	0.136657	0.142305	0.00678342	CTGATGCTCATTTAGTGTTAATGCTGATAATCCTCGCCACACTA	CTGATGCTCAtttaGTGTTAATGCTGATAATCCTCGTCATACTA
A5	A15G, T20C	0.1 ±0.0%	0.155812	0.134447	0.131945	0.140735	0.00757327	CTGATGCTCATTTAGTGTTAATGCTGATGATCCCCGTCATACTA	CTGATGCTCAtttaGTGTTAATGCTGATAATCCTCGTCATACTA
A3	A3G, A4G, A6G, A9G	0.1 ±0.0%	0.198646	0.121381	0.100463	0.140163	0.0298584	GGACTAGCACTTTACCGGTGTTGGCATGATCAGCATCACTAGGA	GGACTAGCACtttaCCAATATTAGCATGATCAGCATCACTAGGA
A6	A16G, T24C, T27C, T30C	0.1 ±0.0%	0.121118	0.176756	0.120974	0.139616	0.0185698	CCTAGTCATATTTAGGTTATAATCGTACTGGTCGTGACAGCCCC	CCTAGTCATAtttaGGTTATAATCGTACTAGTCGTGATAGTCCT
A3	T26C	0.1 ±0.0%	0.136109	0.187588	0.0837194	0.135806	0.0299848	GGACTAGCACTTTACCAATATTAGCATGATCAGCATCACCAGGA	GGACTAGCACtttaCCAATATTAGCATGATCAGCATCACTAGGA
A6	A5G, T24C, T27C, T30C	0.1 ±0.0%	0.178249	0.154934	0.0714849	0.134889	0.0324088	CCTAGTCATATTTAGGTTGTAATCGTACTAGTCGTGACAGCCCC	CCTAGTCATAtttaGGTTATAATCGTACTAGTCGTGATAGTCCT
A6	T12C, T18C, T24C	0.1 ±0.0%	0.1394	0.172391	0.0916473	0.134479	0.0234382	CCTAGTCATATTTAGGTTATAATCGCACTAGCCGTGACAGTCCT	CCTAGTCATAtttaGGTTATAATCGTACTAGTCGTGATAGTCCT
A6	A16G, T18C, T21C, T24C	0.1 ±0.0%	0.116547	0.124384	0.157633	0.132855	0.0125941	CCTAGTCATATTTAGGTTATAATCGTACTGGCCGCGACAGTCCT	CCTAGTCATAtttaGGTTATAATCGTACTAGTCGTGATAGTCCT
A1	A7G, A19G	0.1 ±0.0%	0.136268	0.112185	0.147317	0.131923	0.0103718	AGTATTACGATTTAACCACTGTCAGCACGAGTGTGACGATCAGC	AGTATTACGAtttaACCACTATCAGCACGAGTATGACGATCAGC
A4	A8G, T19C, A20G, T25C	0.1 ±0.0%	0.136703	0.117929	0.139197	0.131276	0.00671252	TCGTGGTACTTTTATGGTGATGGTCGTGCTCACGCTACCGATCA	TCGTGGTACTtttaTGGTGATAGTCGTGCTCATACTACTGATCA
A6	A8G, A16G	0.1 ±0.0%	0.141685	0.126566	0.120974	0.129742	0.00618598	CCTAGTCATATTTAGGTTATAGTCGTACTGGTCGTGATAGTCCT	CCTAGTCATAtttaGGTTATAATCGTACTAGTCGTGATAGTCCT
A6	A8G, A13G	0.1 ±0.0%	0.157682	0.111291	0.119141	0.129371	0.0143356	CCTAGTCATATTTAGGTTATAGTCGTGCTAGTCGTGATAGTCCT	CCTAGTCATAtttaGGTTATAATCGTACTAGTCGTGATAGTCCT
A5	A6G, A15G	0.1 ±0.0%	0.113913	0.117417	0.155506	0.128946	0.0133189	CTGATGCTCATTTAGTGTTGATGCTGATGATCCTCGTCATACTA	CTGATGCTCAtttaGTGTTAATGCTGATAATCCTCGTCATACTA
A1	A10G, T18C, A19G	0.1 ±0.0%	0.119751	0.0865988	0.174482	0.126944	0.0256233	AGTATTACGATTTAACCACTATCGGCACGAGCGTGACGATCAGC	AGTATTACGAtttaACCACTATCAGCACGAGTATGACGATCAGC
A6	A5G, T15C, T18C, T21C, T24C	0.1 ±0.0%	0.111977	0.165845	0.102645	0.126822	0.0196964	CCTAGTCATATTTAGGTTGTAATCGTACCAGCCGCGACAGTCCT	CCTAGTCATAtttaGGTTATAATCGTACTAGTCGTGATAGTCCT
A6	T15C, A16G	0.1 ±0.0%	0.14397	0.124384	0.11181	0.126721	0.00935729	CCTAGTCATATTTAGGTTATAATCGTACCGGTCGTGATAGTCCT	CCTAGTCATAtttaGGTTATAATCGTACTAGTCGTGATAGTCCT
A6	A5G, A8G	0.1 ±0.0%	0.111977	0.159298	0.108144	0.126473	0.0164499	CCTAGTCATATTTAGGTTGTAGTCGTACTAGTCGTGATAGTCCT	CCTAGTCATAtttaGGTTATAATCGTACTAGTCGTGATAGTCCT
A3	A12G, T26C	0.1 ±0.0%	0.129978	0.116967	0.132091	0.126345	0.0047287	GGACTAGCACTTTACCAATATTAGCGTGATCAGCATCACCAGGA	GGACTAGCACtttaCCAATATTAGCATGATCAGCATCACTAGGA
A2	A8G, A17G, A23G	0.1 ±0.0%	0.0833073	0.133351	0.160621	0.12576	0.022639	GATCATGAGCTTTACACAATTGCGACTATTGGGAGTGGCACGAC	GATCATGAGCtttaCACAATTACGACTATTAGGAGTAGCACGAC
A1	A4G, A7G, A19G	0.1 ±0.0%	0.0935982	0.17123	0.108659	0.124496	0.023768	AGTATTACGATTTAACCGCTGTCAGCACGAGTGTGACGATCAGC	AGTATTACGAtttaACCACTATCAGCACGAGTATGACGATCAGC
A6	A5G, A13G, A25G	0.1 ±0.0%	0.0982655	0.139659	0.133805	0.12391	0.012933	CCTAGTCATATTTAGGTTGTAATCGTGCTAGTCGTGATGGTCCT	CCTAGTCATAtttaGGTTATAATCGTACTAGTCGTGATAGTCCT
A6	A5G, T15C, T21C	0.1 ±0.0%	0.132544	0.146205	0.0916473	0.123466	0.0163906	CCTAGTCATATTTAGGTTGTAATCGTACCAGTCGCGATAGTCCT	CCTAGTCATAtttaGGTTATAATCGTACTAGTCGTGATAGTCCT
A2	A4G, A8G, A14G	0.1 ±0.0%	0.131903	0.0836711	0.153929	0.123168	0.0207466	GATCATGAGCTTTACACGATTGCGACTGTTAGGAGTAGCACGAC	GATCATGAGCtttaCACAATTACGACTATTAGGAGTAGCACGAC
A6	A5G, T18C, T24C, T27C	0.1 ±0.0%	0.196531	0.122201	0.0494895	0.122741	0.0424481	CCTAGTCATATTTAGGTTGTAATCGTACTAGCCGTGACAGCCCT	CCTAGTCATAtttaGGTTATAATCGTACTAGTCGTGATAGTCCT
A4	A6G, A8G, T19C, T25C	0.1 ±0.0%	0.135349	0.117929	0.11109	0.121456	0.0072216	TCGTGGTACTTTTATGGTGGTGGTCGTGCTCACACTACCGATCA	TCGTGGTACTtttaTGGTGATAGTCGTGCTCATACTACTGATCA
A1	T18C, A19G	0.1 ±0.0%	0.0894688	0.120057	0.152541	0.120689	0.0182101	AGTATTACGATTTAACCACTATCAGCACGAGCGTGACGATCAGC	AGTATTACGAtttaACCACTATCAGCACGAGTATGACGATCAGC
A6	A7G, A16G, T24C	0.1 ±0.0%	0.127974	0.126566	0.098979	0.117839	0.00943897	CCTAGTCATATTTAGGTTATGATCGTACTGGTCGTGACAGTCCT	CCTAGTCATAtttaGGTTATAATCGTACTAGTCGTGATAGTCCT
A3	A3G, T22C	0.1 ±0.0%	0.153276	0.0860699	0.113486	0.117611	0.0195102	GGACTAGCACTTTACCGATATTAGCATGATCAGCACCACTAGGA	GGACTAGCACtttaCCAATATTAGCATGATCAGCATCACTAGGA
A2	A17G, A23G	0.1 ±0.0%	0.104134	0.156883	0.0896801	0.116899	0.0204228	GATCATGAGCTTTACACAATTACGACTATTGGGAGTGGCACGAC	GATCATGAGCtttaCACAATTACGACTATTAGGAGTAGCACGAC
A6	A13G, A16G, T18C	0.1 ±0.0%	0.0594163	0.170209	0.120974	0.116867	0.032049	CCTAGTCATATTTAGGTTATAATCGTGCTGGCCGTGATAGTCCT	CCTAGTCATAtttaGGTTATAATCGTACTAGTCGTGATAGTCCT
A6	A13G, A16G, A25G	0.1 ±0.0%	0.093695	0.102562	0.152134	0.11613	0.0181831	CCTAGTCATATTTAGGTTATAATCGTGCTGGTCGTGATGGTCCT	CCTAGTCATAtttaGGTTATAATCGTACTAGTCGTGATAGTCCT
A6	A13G, T21C, T24C	0.1 ±0.0%	0.150826	0.117837	0.0769837	0.115216	0.0213567	CCTAGTCATATTTAGGTTATAATCGTGCTAGTCGCGACAGTCCT	CCTAGTCATAtttaGGTTATAATCGTACTAGTCGTGATAGTCCT
A5	T17C, T23C, T26C	0.1 ±0.0%	0.0890355	0.13624	0.117808	0.114361	0.0137352	CTGATGCTCATTTAGTGTTAATGCTGATAACCCTCGCCACACTA	CTGATGCTCAtttaGTGTTAATGCTGATAATCCTCGTCATACTA
A6	A5G, A13G, T24C, T27C	0.1 ±0.0%	0.102836	0.102562	0.130139	0.111846	0.00914707	CCTAGTCATATTTAGGTTGTAATCGTGCTAGTCGTGACAGCCCT	CCTAGTCATAtttaGGTTATAATCGTACTAGTCGTGATAGTCCT
A6	A5G, A16G, T27C	0.1 ±0.0%	0.114262	0.124384	0.0953132	0.11132	0.00851989	CCTAGTCATATTTAGGTTGTAATCGTACTGGTCGTGATAGCCCT	CCTAGTCATAtttaGGTTATAATCGTACTAGTCGTGATAGTCCT
A2	T13C, T22C	0.1 ±0.0%	0.135374	0.101974	0.0963726	0.11124	0.0121749	GATCATGAGCTTTACACAATTACGACCATTAGGAGCAGCACGAC	GATCATGAGCtttaCACAATTACGACTATTAGGAGTAGCACGAC
A5	T23C, T26C, T29C	0.1 ±0.0%	0.106057	0.11921	0.108383	0.111217	0.00405258	CTGATGCTCATTTAGTGTTAATGCTGATAATCCTCGCCACACCA	CTGATGCTCAtttaGTGTTAATGCTGATAATCCTCGTCATACTA
A6	A7G, T12C, T15C, T18C	0.1 ±0.0%	0.137115	0.115655	0.0806496	0.11114	0.0164557	CCTAGTCATATTTAGGTTATGATCGCACCAGCCGTGATAGTCCT	CCTAGTCATAtttaGGTTATAATCGTACTAGTCGTGATAGTCCT
A4	A6G, T19C	0.1 ±0.0%	0.144824	0.0690896	0.117782	0.110565	0.0221583	TCGTGGTACTTTTATGGTGGTAGTCGTGCTCACACTACTGATCA	TCGTGGTACTtttaTGGTGATAGTCGTGCTCATACTACTGATCA
A3	A3G, A9G, T22C	0.1 ±0.0%	0.123847	0.101518	0.104184	0.10985	0.00704089	GGACTAGCACTTTACCGATATTGGCATGATCAGCACCACTAGGA	GGACTAGCACtttaCCAATATTAGCATGATCAGCATCACTAGGA
A6	A5G, A16G, T24C, T30C	0.1 ±0.0%	0.109692	0.113473	0.102645	0.108603	0.00317274	CCTAGTCATATTTAGGTTGTAATCGTACTGGTCGTGACAGTCCC	CCTAGTCATAtttaGGTTATAATCGTACTAGTCGTGATAGTCCT
A4	A8G, A18G, T19C, T25C	0.1 ±0.0%	0.11234	0.106017	0.105737	0.108031	0.0021559	TCGTGGTACTTTTATGGTGATGGTCGTGCTCGCACTACCGATCA	TCGTGGTACTtttaTGGTGATAGTCGTGCTCATACTACTGATCA
A2	A2G, T22C	0.1 ±0.0%	0.0833073	0.156883	0.078972	0.106388	0.0252789	GATCATGAGCTTTACGCAATTACGACTATTAGGAGCAGCACGAC	GATCATGAGCtttaCACAATTACGACTATTAGGAGTAGCACGAC
A4	A8G, T13C, T19C, T22C, T25C	0.1 ±0.0%	0.110986	0.111973	0.0923522	0.105104	0.00638214	TCGTGGTACTTTTATGGTGATGGTCGCGCTCACACCACCGATCA	TCGTGGTACTtttaTGGTGATAGTCGTGCTCATACTACTGATCA
A6	A7G, T12C, A16G	0.1 ±0.0%	0.100551	0.124384	0.0898143	0.104916	0.0102152	CCTAGTCATATTTAGGTTATGATCGCACTGGTCGTGATAGTCCT	CCTAGTCATAtttaGGTTATAATCGTACTAGTCGTGATAGTCCT
A1	A4G, A7G, A13G	0.1 ±0.1%	0.06194	0.0275542	0.224632	0.104709	0.0607778	AGTATTACGATTTAACCGCTGTCAGCGCGAGTATGACGATCAGC	AGTATTACGAtttaACCACTATCAGCACGAGTATGACGATCAGC
A6	A7G, T24C	0.1 ±0.0%	0.111977	0.146205	0.0549884	0.10439	0.0266039	CCTAGTCATATTTAGGTTATGATCGTACTAGTCGTGACAGTCCT	CCTAGTCATAtttaGGTTATAATCGTACTAGTCGTGATAGTCCT
A6	A7G, T12C, T18C	0.1 ±0.0%	0.105121	0.106926	0.0971461	0.103065	0.00300473	CCTAGTCATATTTAGGTTATGATCGCACTAGCCGTGATAGTCCT	CCTAGTCATAtttaGGTTATAATCGTACTAGTCGTGATAGTCCT
A6	T12C, T15C, T21C	0.1 ±0.0%	0.0868393	0.120019	0.100812	0.102557	0.00961787	CCTAGTCATATTTAGGTTATAATCGCACCAGTCGCGATAGTCCT	CCTAGTCATAtttaGGTTATAATCGTACTAGTCGTGATAGTCCT
A6	T12C, T21C	0.1 ±0.0%	0.123403	0.113473	0.067819	0.101565	0.0171148	CCTAGTCATATTTAGGTTATAATCGCACTAGTCGCGATAGTCCT	CCTAGTCATAtttaGGTTATAATCGTACTAGTCGTGATAGTCCT
A6	A5G, T15C, T24C	0.1 ±0.0%	0.150826	0.078558	0.0751508	0.101512	0.0246769	CCTAGTCATATTTAGGTTGTAATCGTACCAGTCGTGACAGTCCT	CCTAGTCATAtttaGGTTATAATCGTACTAGTCGTGATAGTCCT
A5	A16G	0.1 ±0.0%	0.102129	0.10935	0.089534	0.100338	0.00579019	CTGATGCTCATTTAGTGTTAATGCTGATAGTCCTCGTCATACTA	CTGATGCTCAtttaGTGTTAATGCTGATAATCCTCGTCATACTA
A6	A5G, A16G, T21C, T24C	0.1 ±0.0%	0.137115	0.0829224	0.0806496	0.100229	0.0184546	CCTAGTCATATTTAGGTTGTAATCGTACTGGTCGCGACAGTCCT	CCTAGTCATAtttaGGTTATAATCGTACTAGTCGTGATAGTCCT
A6	A13G, A16G, T21C	0.1 ±0.0%	0.100551	0.141841	0.0549884	0.0991267	0.0250823	CCTAGTCATATTTAGGTTATAATCGTGCTGGTCGCGATAGTCCT	CCTAGTCATAtttaGGTTATAATCGTACTAGTCGTGATAGTCCT
A6	A5G, A13G, T27C	0.1 ±0.0%	0.0959803	0.111291	0.0861484	0.0978064	0.00731511	CCTAGTCATATTTAGGTTGTAATCGTGCTAGTCGTGATAGCCCT	CCTAGTCATAtttaGGTTATAATCGTACTAGTCGTGATAGTCCT
A2	T13C	0.1 ±0.0%	0.118019	0.0889005	0.0829876	0.0966356	0.0108269	GATCATGAGCTTTACACAATTACGACCATTAGGAGTAGCACGAC	GATCATGAGCtttaCACAATTACGACTATTAGGAGTAGCACGAC
A6	A16G, T21C, T24C, T27C	0.1 ±0.0%	0.0754131	0.137477	0.0751508	0.0960135	0.0207317	CCTAGTCATATTTAGGTTATAATCGTACTGGTCGCGACAGCCCT	CCTAGTCATAtttaGGTTATAATCGTACTAGTCGTGATAGTCCT
A4	A8G, T13C, T19C	0.1 ±0.0%	0.102865	0.0512216	0.132505	0.0955307	0.0237494	TCGTGGTACTTTTATGGTGATGGTCGCGCTCACACTACTGATCA	TCGTGGTACTtttaTGGTGATAGTCGTGCTCATACTACTGATCA
A6	A5G, T15C, T18C, T21C	0.1 ±0.0%	0.107406	0.109108	0.0696519	0.0953889	0.0128779	CCTAGTCATATTTAGGTTGTAATCGTACCAGCCGCGATAGTCCT	CCTAGTCATAtttaGGTTATAATCGTACTAGTCGTGATAGTCCT
A2	A4G, A8G, A17G	0.1 ±0.0%	0.173557	0.0522944	0.0575559	0.0944691	0.0395731	GATCATGAGCTTTACACGATTGCGACTATTGGGAGTAGCACGAC	GATCATGAGCtttaCACAATTACGACTATTAGGAGTAGCACGAC
A2	A8G, T13C, T16C, T22C	0.1 ±0.0%	0.0867784	0.104589	0.0910186	0.0941286	0.00537143	GATCATGAGCTTTACACAATTGCGACCATCAGGAGCAGCACGAC	GATCATGAGCtttaCACAATTACGACTATTAGGAGTAGCACGAC
A3	A9G, T13C, T22C, T26C	0.1 ±0.0%	0.08093	0.103725	0.0967424	0.0937992	0.00674298	GGACTAGCACTTTACCAATATTGGCACGATCAGCACCACCAGGA	GGACTAGCACtttaCCAATATTAGCATGATCAGCATCACTAGGA
A1	A4G, A7G, A16G	0.1 ±0.0%	0.12388	0.0196816	0.133735	0.092432	0.0364863	AGTATTACGATTTAACCGCTGTCAGCACGGGTATGACGATCAGC	AGTATTACGAtttaACCACTATCAGCACGAGTATGACGATCAGC
A3	A3G, A4G, A9G, A12G	0.1 ±0.0%	0.110359	0.11476	0.0520921	0.0924037	0.0201958	GGACTAGCACTTTACCGGTATTGGCGTGATCAGCATCACTAGGA	GGACTAGCACtttaCCAATATTAGCATGATCAGCATCACTAGGA
A6	T12C, T15C, T18C, T24C	0.1 ±0.0%	0.132544	0.0938332	0.0494895	0.0919556	0.0239942	CCTAGTCATATTTAGGTTATAATCGCACCAGCCGTGACAGTCCT	CCTAGTCATAtttaGGTTATAATCGTACTAGTCGTGATAGTCCT
A2	A14G, A23G	0.1 ±0.0%	0.0833073	0.122892	0.068264	0.0914877	0.0162915	GATCATGAGCTTTACACAATTACGACTGTTAGGAGTGGCACGAC	GATCATGAGCtttaCACAATTACGACTATTAGGAGTAGCACGAC
A6	T18C	0.1 ±0.0%	0.111977	0.0938332	0.067819	0.0912097	0.0128146	CCTAGTCATATTTAGGTTATAATCGTACTAGCCGTGATAGTCCT	CCTAGTCATAtttaGGTTATAATCGTACTAGTCGTGATAGTCCT
A5	T20C, T23C	0.1 ±0.0%	0.0903449	0.0842535	0.0989586	0.0911857	0.00426574	CTGATGCTCATTTAGTGTTAATGCTGATAATCCCCGCCATACTA	CTGATGCTCAtttaGTGTTAATGCTGATAATCCTCGTCATACTA
A4	A8G	0.1 ±0.0%	0.0785025	0.0631336	0.131167	0.0909343	0.0205997	TCGTGGTACTTTTATGGTGATGGTCGTGCTCATACTACTGATCA	TCGTGGTACTtttaTGGTGATAGTCGTGCTCATACTACTGATCA
A2	A4G, A14G, T22C	0.1 ±0.0%	0.173557	0.0496797	0.0495248	0.0909205	0.0413182	GATCATGAGCTTTACACGATTACGACTGTTAGGAGCAGCACGAC	GATCATGAGCtttaCACAATTACGACTATTAGGAGTAGCACGAC
A3	A6G, A9G, A21G	0.1 ±0.0%	0.0735727	0.0904838	0.102324	0.0887934	0.00834262	GGACTAGCACTTTACCAATGTTGGCATGATCAGCGTCACTAGGA	GGACTAGCACtttaCCAATATTAGCATGATCAGCATCACTAGGA
A2	A4G, A17G, T22C	0.1 ±0.0%	0.0798362	0.107204	0.078972	0.0886706	0.00926984	GATCATGAGCTTTACACGATTACGACTATTGGGAGCAGCACGAC	GATCATGAGCtttaCACAATTACGACTATTAGGAGTAGCACGAC
A3	A3G, A4G, A6G	0.1 ±0.0%	0.114038	0.0706215	0.0781381	0.0875991	0.0133962	GGACTAGCACTTTACCGGTGTTAGCATGATCAGCATCACTAGGA	GGACTAGCACtttaCCAATATTAGCATGATCAGCATCACTAGGA
A6	A13G, T15C, T18C, T21C, T24C	0.1 ±0.0%	0.0365639	0.139659	0.0861484	0.087457	0.0297681	CCTAGTCATATTTAGGTTATAATCGTGCCAGCCGCGACAGTCCT	CCTAGTCATAtttaGGTTATAATCGTACTAGTCGTGATAGTCCT
A6	A5G, A13G, T21C, T24C	0.1 ±0.0%	0.0891245	0.0829224	0.0879814	0.0866761	0.00190565	CCTAGTCATATTTAGGTTGTAATCGTGCTAGTCGCGACAGTCCT	CCTAGTCATAtttaGGTTATAATCGTACTAGTCGTGATAGTCCT
A3	A9G, A12G, A21G	0.1 ±0.0%	0.112811	0.0595869	0.0874402	0.0866129	0.0153702	GGACTAGCACTTTACCAATATTGGCGTGATCAGCGTCACTAGGA	GGACTAGCACtttaCCAATATTAGCATGATCAGCATCACTAGGA
A5	T17C, A27G	0.1 ±0.0%	0.0667767	0.0896314	0.0989586	0.0851222	0.00955979	CTGATGCTCATTTAGTGTTAATGCTGATAACCCTCGTCATGCTA	CTGATGCTCAtttaGTGTTAATGCTGATAATCCTCGTCATACTA
A3	A3G, A4G, T26C	0.1 ±0.0%	0.0907397	0.0926907	0.0688359	0.0840888	0.00764718	GGACTAGCACTTTACCGGTATTAGCATGATCAGCATCACCAGGA	GGACTAGCACtttaCCAATATTAGCATGATCAGCATCACTAGGA
A6	A5G, A7G, A13G, T18C, T24C	0.1 ±0.0%	0.137115	0.078558	0.034826	0.0834995	0.0296314	CCTAGTCATATTTAGGTTGTGATCGTGCTAGCCGTGACAGTCCT	CCTAGTCATAtttaGGTTATAATCGTACTAGTCGTGATAGTCCT
A5	A7G, T17C	0.1 ±0.0%	0.0497552	0.0591567	0.141369	0.0834271	0.029098	CTGATGCTCATTTAGTGTTAGTGCTGATAACCCTCGTCATACTA	CTGATGCTCAtttaGTGTTAATGCTGATAATCCTCGTCATACTA
A6	A5G, T18C, T21C, T24C, T27C	0.1 ±0.0%	0.0822688	0.120019	0.0476566	0.0833149	0.0208958	CCTAGTCATATTTAGGTTGTAATCGTACTAGCCGCGACAGCCCT	CCTAGTCATAtttaGGTTATAATCGTACTAGTCGTGATAGTCCT
A3	A4G, A6G	0.1 ±0.0%	0.0760251	0.103725	0.0688359	0.0828621	0.010636	GGACTAGCACTTTACCAGTGTTAGCATGATCAGCATCACTAGGA	GGACTAGCACtttaCCAATATTAGCATGATCAGCATCACTAGGA
A6	A5G, A25G	0.1 ±0.0%	0.0891245	0.0851045	0.0714849	0.0819046	0.00533757	CCTAGTCATATTTAGGTTGTAATCGTACTAGTCGTGATGGTCCT	CCTAGTCATAtttaGGTTATAATCGTACTAGTCGTGATAGTCCT
A3	A6G, A21G	0.1 ±0.0%	0.0551795	0.0993114	0.0911611	0.081884	0.013558	GGACTAGCACTTTACCAATGTTAGCATGATCAGCGTCACTAGGA	GGACTAGCACtttaCCAATATTAGCATGATCAGCATCACTAGGA
A4	A6G, A8G, T19C, A20G	0.1 ±0.0%	0.0866234	0.0750456	0.0829831	0.0815507	0.00341812	TCGTGGTACTTTTATGGTGGTGGTCGTGCTCACGCTACTGATCA	TCGTGGTACTtttaTGGTGATAGTCGTGCTCATACTACTGATCA
A1	A4G, T18C, A19G, T20C	0.1 ±0.0%	0.0660693	0.088567	0.0867185	0.0804516	0.00721092	AGTATTACGATTTAACCGCTATCAGCACGAGCGCGACGATCAGC	AGTATTACGAtttaACCACTATCAGCACGAGTATGACGATCAGC
A6	A5G, T18C, T27C	0.1 ±0.0%	0.100551	0.0851045	0.0549884	0.0802145	0.013378	CCTAGTCATATTTAGGTTGTAATCGTACTAGCCGTGATAGCCCT	CCTAGTCATAtttaGGTTATAATCGTACTAGTCGTGATAGTCCT
A3	A6G, A12G, T26C	0.1 ±0.0%	0.0895134	0.0573799	0.0930215	0.0799716	0.0113412	GGACTAGCACTTTACCAATGTTAGCGTGATCAGCATCACCAGGA	GGACTAGCACtttaCCAATATTAGCATGATCAGCATCACTAGGA
A3	A4G, A12G	0.1 ±0.0%	0.101776	0.0617938	0.0762777	0.079949	0.0116868	GGACTAGCACTTTACCAGTATTAGCGTGATCAGCATCACTAGGA	GGACTAGCACtttaCCAATATTAGCATGATCAGCATCACTAGGA
A3	A9G, T16C	0.1 ±0.0%	0.101776	0.0595869	0.0781381	0.0798335	0.0122083	GGACTAGCACTTTACCAATATTGGCATGACCAGCATCACTAGGA	GGACTAGCACtttaCCAATATTAGCATGATCAGCATCACTAGGA
A5	A25G	0.1 ±0.0%	0.127007	0.0690162	0.0424108	0.0794779	0.0249746	CTGATGCTCATTTAGTGTTAATGCTGATAATCCTCGTCGTACTA	CTGATGCTCAtttaGTGTTAATGCTGATAATCCTCGTCATACTA
A1	A4G, A10G, A13G, T18C, T20C	0.1 ±0.1%	0.227113	0.00393631	0.0041792	0.0784096	0.0743518	AGTATTACGATTTAACCGCTATCGGCGCGAGCACGACGATCAGC	AGTATTACGAtttaACCACTATCAGCACGAGTATGACGATCAGC
A2	A8G, T16C, A17G, T22C	0.1 ±0.0%	0.076365	0.104589	0.0535404	0.0781647	0.0147639	GATCATGAGCTTTACACAATTGCGACTATCGGGAGCAGCACGAC	GATCATGAGCtttaCACAATTACGACTATTAGGAGTAGCACGAC
A6	A5G, A7G, A13G, T24C	0.1 ±0.0%	0.114262	0.0698294	0.0494895	0.0778604	0.0191246	CCTAGTCATATTTAGGTTGTGATCGTGCTAGTCGTGACAGTCCT	CCTAGTCATAtttaGGTTATAATCGTACTAGTCGTGATAGTCCT
A1	A10G, A16G, A19G	0.1 ±0.0%	0.0412933	0.108249	0.0835841	0.0777086	0.0195503	AGTATTACGATTTAACCACTATCGGCACGGGTGTGACGATCAGC	AGTATTACGAtttaACCACTATCAGCACGAGTATGACGATCAGC
A1	A7G, A13G	0.1 ±0.0%	0.0991039	0.0432994	0.0898529	0.0774187	0.0172674	AGTATTACGATTTAACCACTGTCAGCGCGAGTATGACGATCAGC	AGTATTACGAtttaACCACTATCAGCACGAGTATGACGATCAGC
A4	T-8C, A8G, T19C	0.1 ±0.1%	0.00541397	0.0011912	0.224857	0.0771542	0.0738617	TCGTGGCACTTTTATGGTGATGGTCGTGCTCACACTACTGATCA	TCGTGGTACTtttaTGGTGATAGTCGTGCTCATACTACTGATCA
A6	A5G, A7G, T18C, T24C	0.1 ±0.0%	0.107406	0.0720115	0.0513225	0.0769135	0.0163745	CCTAGTCATATTTAGGTTGTGATCGTACTAGCCGTGACAGTCCT	CCTAGTCATAtttaGGTTATAATCGTACTAGTCGTGATAGTCCT
A2	A11G, A23G	0.1 ±0.0%	0.0833073	0.0705975	0.0749565	0.0762871	0.00372884	GATCATGAGCTTTACACAATTACGGCTATTAGGAGTGGCACGAC	GATCATGAGCtttaCACAATTACGACTATTAGGAGTAGCACGAC
A3	A3G, A18G	0.1 ±0.0%	0.0625368	0.0926907	0.0725568	0.0759281	0.00886639	GGACTAGCACTTTACCGATATTAGCATGATCGGCATCACTAGGA	GGACTAGCACtttaCCAATATTAGCATGATCAGCATCACTAGGA
A5	T17C, T20C, T26C, T29C	0.1 ±0.0%	0.0510645	0.104869	0.0706847	0.0755393	0.0157205	CTGATGCTCATTTAGTGTTAATGCTGATAACCCCCGTCACACCA	CTGATGCTCAtttaGTGTTAATGCTGATAATCCTCGTCATACTA
A1	A10G, A19G	0.1 ±0.0%	0.0564342	0.0806944	0.0888081	0.0753122	0.00972528	AGTATTACGATTTAACCACTATCGGCACGAGTGTGACGATCAGC	AGTATTACGAtttaACCACTATCAGCACGAGTATGACGATCAGC
A5	T17C, T20C, T23C, T26C	0.1 ±0.0%	0.0314243	0.123691	0.0706847	0.0752668	0.0267336	CTGATGCTCATTTAGTGTTAATGCTGATAACCCCCGCCACACTA	CTGATGCTCAtttaGTGTTAATGCTGATAATCCTCGTCATACTA
A2	T13C, T15C, T16C, T22C	0.1 ±0.0%	0.0347114	0.047065	0.14322	0.0749989	0.0342967	GATCATGAGCTTTACACAATTACGACCACCAGGAGCAGCACGAC	GATCATGAGCtttaCACAATTACGACTATTAGGAGTAGCACGAC
A5	T14C, T17C, T20C, T23C	0.1 ±0.0%	0.0484458	0.121002	0.0518354	0.0737612	0.0236409	CTGATGCTCATTTAGTGTTAATGCTGACAACCCCCGCCATACTA	CTGATGCTCAtttaGTGTTAATGCTGATAATCCTCGTCATACTA
A3	A9G, A24G, T26C	0.1 ±0.0%	0.0931921	0.0463453	0.0799985	0.0731786	0.0139468	GGACTAGCACTTTACCAATATTGGCATGATCAGCATCGCCAGGA	GGACTAGCACtttaCCAATATTAGCATGATCAGCATCACTAGGA
A5	T20C, T26C, T29C	0.1 ±0.0%	0.0759421	0.0681199	0.075397	0.073153	0.00252146	CTGATGCTCATTTAGTGTTAATGCTGATAATCCCCGTCACACCA	CTGATGCTCAtttaGTGTTAATGCTGATAATCCTCGTCATACTA
A6	A16G, A23G	0.1 ±0.0%	0.0571311	0.078558	0.0806496	0.0721129	0.0075152	CCTAGTCATATTTAGGTTATAATCGTACTGGTCGTGGTAGTCCT	CCTAGTCATAtttaGGTTATAATCGTACTAGTCGTGATAGTCCT
A6	A7G, T18C, T24C	0.1 ±0.0%	0.0959803	0.0807402	0.0366589	0.0711265	0.0177865	CCTAGTCATATTTAGGTTATGATCGTACTAGCCGTGACAGTCCT	CCTAGTCATAtttaGGTTATAATCGTACTAGTCGTGATAGTCCT
A6	T12C, T24C	0.1 ±0.0%	0.0982655	0.065465	0.0494895	0.0710733	0.0143569	CCTAGTCATATTTAGGTTATAATCGCACTAGTCGTGACAGTCCT	CCTAGTCATAtttaGGTTATAATCGTACTAGTCGTGATAGTCCT
A6	A5G, T18C, T24C, T30C	0.1 ±0.0%	0.123403	0.0436433	0.0458236	0.0709567	0.0262308	CCTAGTCATATTTAGGTTGTAATCGTACTAGCCGTGACAGTCCC	CCTAGTCATAtttaGGTTATAATCGTACTAGTCGTGATAGTCCT
A6	A5G, A13G, A16G, T24C	0.1 ±0.0%	0.0502754	0.0741937	0.0861484	0.0702058	0.0105459	CCTAGTCATATTTAGGTTGTAATCGTGCTGGTCGTGACAGTCCT	CCTAGTCATAtttaGGTTATAATCGTACTAGTCGTGATAGTCCT
A3	A6G, A9G, A12G, T26C	0.1 ±0.0%	0.0846086	0.0441384	0.0818589	0.070202	0.0130559	GGACTAGCACTTTACCAATGTTGGCGTGATCAGCATCACCAGGA	GGACTAGCACtttaCCAATATTAGCATGATCAGCATCACTAGGA
A6	A7G, T15C, T18C	0.1 ±0.0%	0.0822688	0.0872867	0.0403248	0.0699601	0.0148883	CCTAGTCATATTTAGGTTATGATCGTACCAGCCGTGATAGTCCT	CCTAGTCATAtttaGGTTATAATCGTACTAGTCGTGATAGTCCT
A1	A4G, A10G, A13G	0.1 ±0.0%	0.0674457	0.0905351	0.0511953	0.0697254	0.0114135	AGTATTACGATTTAACCGCTATCGGCGCGAGTATGACGATCAGC	AGTATTACGAtttaACCACTATCAGCACGAGTATGACGATCAGC
A4	A8G, A18G, T19C, A23G	0.1 ±0.0%	0.0473722	0.0881488	0.0709372	0.0688194	0.0118187	TCGTGGTACTTTTATGGTGATGGTCGTGCTCGCACTGCTGATCA	TCGTGGTACTtttaTGGTGATAGTCGTGCTCATACTACTGATCA
A6	T12C, T21C, T24C	0.1 ±0.0%	0.0868393	0.0807402	0.0384919	0.0686904	0.0152016	CCTAGTCATATTTAGGTTATAATCGCACTAGTCGCGACAGTCCT	CCTAGTCATAtttaGGTTATAATCGTACTAGTCGTGATAGTCCT
A6	A13G, T15C, T18C, T24C	0.1 ±0.0%	0.0731278	0.0632829	0.0696519	0.0686875	0.00288261	CCTAGTCATATTTAGGTTATAATCGTGCCAGCCGTGACAGTCCT	CCTAGTCATAtttaGGTTATAATCGTACTAGTCGTGATAGTCCT
A4	A8G, A18G, T19C, A20G, T22C	0.1 ±0.0%	0.082563	0.053604	0.0695987	0.0685886	0.00837499	TCGTGGTACTTTTATGGTGATGGTCGTGCTCGCGCCACTGATCA	TCGTGGTACTtttaTGGTGATAGTCGTGCTCATACTACTGATCA
A3	A3G, A9G, A21G, T26C	0.1 ±0.0%	0.0551795	0.0662076	0.0837194	0.0683688	0.00830931	GGACTAGCACTTTACCGATATTGGCATGATCAGCGTCACCAGGA	GGACTAGCACtttaCCAATATTAGCATGATCAGCATCACTAGGA
A3	A3G, A9G, A18G	0.1 ±0.0%	0.0784775	0.0706215	0.0558129	0.068304	0.00664453	GGACTAGCACTTTACCGATATTGGCATGATCGGCATCACTAGGA	GGACTAGCACtttaCCAATATTAGCATGATCAGCATCACTAGGA
A1	T18C, A19G, T20C	0.1 ±0.0%	0.0605635	0.088567	0.0553745	0.0681683	0.0103087	AGTATTACGATTTAACCACTATCAGCACGAGCGCGACGATCAGC	AGTATTACGAtttaACCACTATCAGCACGAGTATGACGATCAGC
A6	A5G, A7G, A13G, A16G	0.1 ±0.0%	0.0479901	0.0829224	0.0733178	0.0680768	0.010419	CCTAGTCATATTTAGGTTGTGATCGTGCTGGTCGTGATAGTCCT	CCTAGTCATAtttaGGTTATAATCGTACTAGTCGTGATAGTCCT
A6	A5G, T15C, T18C, T24C	0.1 ±0.0%	0.0685573	0.0698294	0.0641531	0.0675133	0.00171974	CCTAGTCATATTTAGGTTGTAATCGTACCAGCCGTGACAGTCCT	CCTAGTCATAtttaGGTTATAATCGTACTAGTCGTGATAGTCCT
A6	T12C, T15C, T21C, T24C	0.1 ±0.0%	0.100551	0.052372	0.0494895	0.0674708	0.0165609	CCTAGTCATATTTAGGTTATAATCGCACCAGTCGCGACAGTCCT	CCTAGTCATAtttaGGTTATAATCGTACTAGTCGTGATAGTCCT
A1	A4G, A10G, T18C, A19G	0.1 ±0.0%	0.0660693	0.0472357	0.0888081	0.067371	0.0120185	AGTATTACGATTTAACCGCTATCGGCACGAGCGTGACGATCAGC	AGTATTACGAtttaACCACTATCAGCACGAGTATGACGATCAGC
A1	A7G, A16G, T18C	0.1 ±0.0%	0.0757044	0.0354268	0.0888081	0.0666464	0.0160616	AGTATTACGATTTAACCACTGTCAGCACGGGCATGACGATCAGC	AGTATTACGAtttaACCACTATCAGCACGAGTATGACGATCAGC
A3	A4G, A6G, A9G	0.1 ±0.0%	0.0416912	0.110346	0.0465108	0.0661827	0.0221255	GGACTAGCACTTTACCAGTGTTGGCATGATCAGCATCACTAGGA	GGACTAGCACtttaCCAATATTAGCATGATCAGCATCACTAGGA
A4	A8G, A20G, A23G	0.1 ±0.0%	0.0500792	0.0345448	0.113767	0.0661304	0.0242369	TCGTGGTACTTTTATGGTGATGGTCGTGCTCATGCTGCTGATCA	TCGTGGTACTtttaTGGTGATAGTCGTGCTCATACTACTGATCA
A3	A6G, T22C, T26C	0.1 ±0.0%	0.0735727	0.0573799	0.0669755	0.065976	0.00470108	GGACTAGCACTTTACCAATGTTAGCATGATCAGCACCACCAGGA	GGACTAGCACtttaCCAATATTAGCATGATCAGCATCACTAGGA
A2	A8G, A11G, A17G	0.1 ±0.0%	0.0555382	0.0862858	0.0548789	0.0655676	0.0103608	GATCATGAGCTTTACACAATTGCGGCTATTGGGAGTAGCACGAC	GATCATGAGCtttaCACAATTACGACTATTAGGAGTAGCACGAC
A2	A4G, A23G	0.1 ±0.0%	0.0277691	0.117662	0.0495248	0.0649855	0.0270769	GATCATGAGCTTTACACGATTACGACTATTAGGAGTGGCACGAC	GATCATGAGCtttaCACAATTACGACTATTAGGAGTAGCACGAC
A1	A4G, A13G, A19G	0.1 ±0.0%	0.0467991	0.0432994	0.102391	0.064163	0.0191404	AGTATTACGATTTAACCGCTATCAGCGCGAGTGTGACGATCAGC	AGTATTACGAtttaACCACTATCAGCACGAGTATGACGATCAGC
A6	A5G, A16G, T30C	0.1 ±0.0%	0.0639868	0.0698294	0.0586543	0.0641568	0.00322709	CCTAGTCATATTTAGGTTGTAATCGTACTGGTCGTGATAGTCCC	CCTAGTCATAtttaGGTTATAATCGTACTAGTCGTGATAGTCCT
A6	A7G, T12C, T24C	0.1 ±0.0%	0.0548459	0.078558	0.0586543	0.0640194	0.00735199	CCTAGTCATATTTAGGTTATGATCGCACTAGTCGTGACAGTCCT	CCTAGTCATAtttaGGTTATAATCGTACTAGTCGTGATAGTCCT
A1	A10G, A13G	0.1 ±0.0%	0.074328	0.0865988	0.0292544	0.0633937	0.0174333	AGTATTACGATTTAACCACTATCGGCGCGAGTATGACGATCAGC	AGTATTACGAtttaACCACTATCAGCACGAGTATGACGATCAGC
A6	A5G, T18C, T30C	0.1 ±0.0%	0.0639868	0.0894689	0.0366589	0.0633715	0.015248	CCTAGTCATATTTAGGTTGTAATCGTACTAGCCGTGATAGTCCC	CCTAGTCATAtttaGGTTATAATCGTACTAGTCGTGATAGTCCT
A6	A16G, T27C, T30C	0.1 ±0.0%	0.0525606	0.091651	0.0458236	0.0633451	0.014286	CCTAGTCATATTTAGGTTATAATCGTACTGGTCGTGATAGCCCC	CCTAGTCATAtttaGGTTATAATCGTACTAGTCGTGATAGTCCT
A2	A4G, A8G, A11G	0.1 ±0.0%	0.0277691	0.0705975	0.0910186	0.0631284	0.0186366	GATCATGAGCTTTACACGATTGCGGCTATTAGGAGTAGCACGAC	GATCATGAGCtttaCACAATTACGACTATTAGGAGTAGCACGAC
A4	A6G, A8G, A20G	0.1 ±0.0%	0.08527	0.0631336	0.0388147	0.0624061	0.0134154	TCGTGGTACTTTTATGGTGGTGGTCGTGCTCATGCTACTGATCA	TCGTGGTACTtttaTGGTGATAGTCGTGCTCATACTACTGATCA
A2	T16C, A20G, T22C	0.1 ±0.0%	0.0451248	0.0627533	0.078972	0.0622834	0.00977368	GATCATGAGCTTTACACAATTACGACTATCAGGGGCAGCACGAC	GATCATGAGCtttaCACAATTACGACTATTAGGAGTAGCACGAC
A1	A4G, A7G, A10G, T18C, T20C	0.1 ±0.0%	0.096351	0.0452676	0.0449264	0.0621817	0.017085	AGTATTACGATTTAACCGCTGTCGGCACGAGCACGACGATCAGC	AGTATTACGAtttaACCACTATCAGCACGAGTATGACGATCAGC
A1	A7G, T18C, A19G	0.1 ±0.0%	0.0302818	0.0925033	0.0637329	0.0621726	0.0179787	AGTATTACGATTTAACCACTGTCAGCACGAGCGTGACGATCAGC	AGTATTACGAtttaACCACTATCAGCACGAGTATGACGATCAGC
A2	A2G, A8G	0.1 ±0.0%	0.0485959	0.0366061	0.100388	0.0618634	0.0195709	GATCATGAGCTTTACGCAATTGCGACTATTAGGAGTAGCACGAC	GATCATGAGCtttaCACAATTACGACTATTAGGAGTAGCACGAC
A6	A5G, T15C, T21C, T24C	0.1 ±0.0%	0.0708426	0.0676472	0.0458236	0.0614378	0.00786139	CCTAGTCATATTTAGGTTGTAATCGTACCAGTCGCGACAGTCCT	CCTAGTCATAtttaGGTTATAATCGTACTAGTCGTGATAGTCCT
A6	A13G, A16G, T24C, T27C	0.1 ±0.0%	0.0891245	0.052372	0.0421577	0.0612181	0.0142614	CCTAGTCATATTTAGGTTATAATCGTGCTGGTCGTGACAGCCCT	CCTAGTCATAtttaGGTTATAATCGTACTAGTCGTGATAGTCCT
A5	A6G, T20C	0.1 ±0.0%	0.0877262	0.0672236	0.0282739	0.0610745	0.0174356	CTGATGCTCATTTAGTGTTGATGCTGATAATCCCCGTCATACTA	CTGATGCTCAtttaGTGTTAATGCTGATAATCCTCGTCATACTA
A5	A6G, T26C	0.1 ±0.0%	0.0563019	0.0609494	0.0659724	0.0610745	0.00279234	CTGATGCTCATTTAGTGTTGATGCTGATAATCCTCGTCACACTA	CTGATGCTCAtttaGTGTTAATGCTGATAATCCTCGTCATACTA
A3	A3G, A6G, A9G, A12G, T26C	0.1 ±0.0%	0.0429174	0.0595869	0.0781381	0.0602141	0.0101722	GGACTAGCACTTTACCGATGTTGGCGTGATCAGCATCACCAGGA	GGACTAGCACtttaCCAATATTAGCATGATCAGCATCACTAGGA
A1	A13G	0.1 ±0.0%	0.0701986	0.0570765	0.0532849	0.0601867	0.00512425	AGTATTACGATTTAACCACTATCAGCGCGAGTATGACGATCAGC	AGTATTACGAtttaACCACTATCAGCACGAGTATGACGATCAGC
A6	A7G, T18C, T21C, T24C	0.1 ±0.0%	0.0799835	0.065465	0.034826	0.0600915	0.0133099	CCTAGTCATATTTAGGTTATGATCGTACTAGCCGCGACAGTCCT	CCTAGTCATAtttaGGTTATAATCGTACTAGTCGTGATAGTCCT
A6	A13G, A16G, A23G, A25G	0.1 ±0.0%	0.0434196	0.0894689	0.0439907	0.0589597	0.0152555	CCTAGTCATATTTAGGTTATAATCGTGCTGGTCGTGGTGGTCCT	CCTAGTCATAtttaGGTTATAATCGTACTAGTCGTGATAGTCCT
A1	A16G, T18C, A19G	0.1 ±0.0%	0.0467991	0.0452676	0.0846289	0.0588985	0.0128728	AGTATTACGATTTAACCACTATCAGCACGGGCGTGACGATCAGC	AGTATTACGAtttaACCACTATCAGCACGAGTATGACGATCAGC
A5	T14C, T17C, T23C	0.1 ±0.0%	0.0314243	0.0672236	0.075397	0.058015	0.0135031	CTGATGCTCATTTAGTGTTAATGCTGACAACCCTCGCCATACTA	CTGATGCTCAtttaGTGTTAATGCTGATAATCCTCGTCATACTA
A6	A7G, T18C, T21C	0.1 ±0.0%	0.0868393	0.0589185	0.0274942	0.0577507	0.0171414	CCTAGTCATATTTAGGTTATGATCGTACTAGCCGCGATAGTCCT	CCTAGTCATAtttaGGTTATAATCGTACTAGTCGTGATAGTCCT
A5	T14C, T26C, T29C	0.1 ±0.0%	0.0549925	0.0663273	0.0518354	0.0577184	0.00439985	CTGATGCTCATTTAGTGTTAATGCTGACAATCCTCGTCACACCA	CTGATGCTCAtttaGTGTTAATGCTGATAATCCTCGTCATACTA
A5	A15G, A27G	0.1 ±0.0%	0.0327337	0.0501936	0.089534	0.0574871	0.0167975	CTGATGCTCATTTAGTGTTAATGCTGATGATCCTCGTCATGCTA	CTGATGCTCAtttaGTGTTAATGCTGATAATCCTCGTCATACTA
A6	A13G, T15C, T24C	0.1 ±0.0%	0.0708426	0.0501898	0.0513225	0.0574516	0.00670345	CCTAGTCATATTTAGGTTATAATCGTGCCAGTCGTGACAGTCCT	CCTAGTCATAtttaGGTTATAATCGTACTAGTCGTGATAGTCCT
A3	A3G, A4G, A12G	0.1 ±0.0%	0.110359	0.0375177	0.0223252	0.056734	0.0271689	GGACTAGCACTTTACCGGTATTAGCGTGATCAGCATCACTAGGA	GGACTAGCACtttaCCAATATTAGCATGATCAGCATCACTAGGA
A2	A11G, A17G, A23G	0.1 ±0.0%	0.0381825	0.0418355	0.0896801	0.056566	0.0165906	GATCATGAGCTTTACACAATTACGGCTATTGGGAGTGGCACGAC	GATCATGAGCtttaCACAATTACGACTATTAGGAGTAGCACGAC
A3	A3G, A21G, T26C	0.1 ±0.0%	0.0502747	0.0728284	0.0465108	0.0565379	0.00821738	GGACTAGCACTTTACCGATATTAGCATGATCAGCGTCACCAGGA	GGACTAGCACtttaCCAATATTAGCATGATCAGCATCACTAGGA
A6	A5G, A7G, A13G, T18C, T21C	0.1 ±0.0%	0.102836	0.039279	0.0274942	0.0565364	0.0233984	CCTAGTCATATTTAGGTTGTGATCGTGCTAGCCGCGATAGTCCT	CCTAGTCATAtttaGGTTATAATCGTACTAGTCGTGATAGTCCT
A3	A3G, A9G, A12G, A21G	0.1 ±0.0%	0.0355601	0.0662076	0.0669755	0.0562478	0.0103462	GGACTAGCACTTTACCGATATTGGCGTGATCAGCGTCACTAGGA	GGACTAGCACtttaCCAATATTAGCATGATCAGCATCACTAGGA
A5	T14C, T20C, T26C	0.1 ±0.0%	0.0274963	0.0887351	0.0518354	0.0560223	0.0178017	CTGATGCTCATTTAGTGTTAATGCTGACAATCCCCGTCACACTA	CTGATGCTCAtttaGTGTTAATGCTGATAATCCTCGTCATACTA
A6	A5G, A16G, T18C, T24C	0.1 ±0.0%	0.0548459	0.0589185	0.0513225	0.0550289	0.0021947	CCTAGTCATATTTAGGTTGTAATCGTACTGGCCGTGACAGTCCT	CCTAGTCATAtttaGGTTATAATCGTACTAGTCGTGATAGTCCT
A3	A4G, A9G, A12G	0.1 ±0.0%	0.0502747	0.0419315	0.0688359	0.0536807	0.00795116	GGACTAGCACTTTACCAGTATTGGCGTGATCAGCATCACTAGGA	GGACTAGCACtttaCCAATATTAGCATGATCAGCATCACTAGGA
A5	T17C, T20C, T29C	0.1 ±0.0%	0.0497552	0.0537789	0.0565478	0.0533606	0.00197198	CTGATGCTCATTTAGTGTTAATGCTGATAACCCCCGTCATACCA	CTGATGCTCAtttaGTGTTAATGCTGATAATCCTCGTCATACTA
A2	A2G, T16C, T22C	0.1 ±0.0%	0.0659516	0.0575239	0.0348012	0.0527589	0.0093026	GATCATGAGCTTTACGCAATTACGACTATCAGGAGCAGCACGAC	GATCATGAGCtttaCACAATTACGACTATTAGGAGTAGCACGAC
A6	A5G, A13G, T30C	0.1 ±0.0%	0.0662721	0.0458255	0.0458236	0.0526404	0.00681584	CCTAGTCATATTTAGGTTGTAATCGTGCTAGTCGTGATAGTCCC	CCTAGTCATAtttaGGTTATAATCGTACTAGTCGTGATAGTCCT
A1	A13G, T18C, T20C	0.1 ±0.0%	0.0550577	0.0472357	0.0553745	0.052556	0.0026617	AGTATTACGATTTAACCACTATCAGCGCGAGCACGACGATCAGC	AGTATTACGAtttaACCACTATCAGCACGAGTATGACGATCAGC
A6	A13G, T15C, T21C	0.1 ±0.0%	0.0457049	0.0807402	0.0311601	0.052535	0.0147143	CCTAGTCATATTTAGGTTATAATCGTGCCAGTCGCGATAGTCCT	CCTAGTCATAtttaGGTTATAATCGTACTAGTCGTGATAGTCCT
A6	T12C, A13G, T18C	0.1 ±0.0%	0.0479901	0.0414612	0.067819	0.0524234	0.00792515	CCTAGTCATATTTAGGTTATAATCGCGCTAGCCGTGATAGTCCT	CCTAGTCATAtttaGGTTATAATCGTACTAGTCGTGATAGTCCT
A1	A10G, T18C, A19G, T20C	0.1 ±0.0%	0.0206467	0.0984078	0.036568	0.0518742	0.0237164	AGTATTACGATTTAACCACTATCGGCACGAGCGCGACGATCAGC	AGTATTACGAtttaACCACTATCAGCACGAGTATGACGATCAGC
A1	A4G, A10G, A16G, T18C	0.1 ±0.0%	0.0509284	0.0334586	0.0710465	0.0518112	0.0108596	AGTATTACGATTTAACCGCTATCGGCACGGGCATGACGATCAGC	AGTATTACGAtttaACCACTATCAGCACGAGTATGACGATCAGC
A1	A7G, A16G, A19G	0.1 ±0.0%	0.0233995	0.0177134	0.113883	0.0516654	0.0311522	AGTATTACGATTTAACCACTGTCAGCACGGGTGTGACGATCAGC	AGTATTACGAtttaACCACTATCAGCACGAGTATGACGATCAGC
A6	T12C, T15C, T24C	0.1 ±0.0%	0.0754131	0.0458255	0.032993	0.0514105	0.01256	CCTAGTCATATTTAGGTTATAATCGCACCAGTCGTGACAGTCCT	CCTAGTCATAtttaGGTTATAATCGTACTAGTCGTGATAGTCCT
A5	A15G, A16G	0.1 ±0.0%	0.0484458	0.0430231	0.0612601	0.0509097	0.00540678	CTGATGCTCATTTAGTGTTAATGCTGATGGTCCTCGTCATACTA	CTGATGCTCAtttaGTGTTAATGCTGATAATCCTCGTCATACTA
A6	A5G, T12C, T18C	0.0 ±0.0%	0.0502754	0.0589185	0.0403248	0.0498396	0.00537197	CCTAGTCATATTTAGGTTGTAATCGCACTAGCCGTGATAGTCCT	CCTAGTCATAtttaGGTTATAATCGTACTAGTCGTGATAGTCCT
A2	A4G, A11G, T22C	0.0 ±0.0%	0.0555382	0.0444503	0.0495248	0.0498378	0.00320464	GATCATGAGCTTTACACGATTACGGCTATTAGGAGCAGCACGAC	GATCATGAGCtttaCACAATTACGACTATTAGGAGTAGCACGAC
A6	A5G, A8G, A13G	0.0 ±0.0%	0.0205672	0.0807402	0.0476566	0.0496547	0.0173992	CCTAGTCATATTTAGGTTGTAGTCGTGCTAGTCGTGATAGTCCT	CCTAGTCATAtttaGGTTATAATCGTACTAGTCGTGATAGTCCT
A5	T17C, T23C, T26C, T29C	0.0 ±0.0%	0.0432084	0.0537789	0.0518354	0.0496076	0.00324839	CTGATGCTCATTTAGTGTTAATGCTGATAACCCTCGCCACACCA	CTGATGCTCAtttaGTGTTAATGCTGATAATCCTCGTCATACTA
A6	A13G, T18C, T21C, T24C, T27C	0.0 ±0.0%	0.0365639	0.0829224	0.0293271	0.0496045	0.0167894	CCTAGTCATATTTAGGTTATAATCGTGCTAGCCGCGACAGCCCT	CCTAGTCATAtttaGGTTATAATCGTACTAGTCGTGATAGTCCT
A3	A6G, A9G, T22C, T26C	0.0 ±0.0%	0.0698941	0.0375177	0.0409295	0.0494471	0.0102708	GGACTAGCACTTTACCAATGTTGGCATGATCAGCACCACCAGGA	GGACTAGCACtttaCCAATATTAGCATGATCAGCATCACTAGGA
A3	A6G, A21G, T26C	0.0 ±0.0%	0.0306553	0.0264831	0.0911611	0.0494331	0.0208987	GGACTAGCACTTTACCAATGTTAGCATGATCAGCGTCACCAGGA	GGACTAGCACtttaCCAATATTAGCATGATCAGCATCACTAGGA
A6	T15C, T18C, T24C, T27C	0.0 ±0.0%	0.0776983	0.039279	0.0311601	0.0493791	0.0143522	CCTAGTCATATTTAGGTTATAATCGTACCAGCCGTGACAGCCCT	CCTAGTCATAtttaGGTTATAATCGTACTAGTCGTGATAGTCCT
A1	A10G	0.0 ±0.0%	0.0536813	0.0610128	0.0323888	0.0490276	0.00858439	AGTATTACGATTTAACCACTATCGGCACGAGTATGACGATCAGC	AGTATTACGAtttaACCACTATCAGCACGAGTATGACGATCAGC
A3	A3G, A9G, A24G	0.0 ±0.0%	0.0343339	0.0640007	0.0483712	0.0489019	0.00856817	GGACTAGCACTTTACCGATATTGGCATGATCAGCATCGCTAGGA	GGACTAGCACtttaCCAATATTAGCATGATCAGCATCACTAGGA
A2	A11G, A14G, T22C	0.0 ±0.0%	0.0347114	0.0444503	0.0669254	0.0486957	0.00953859	GATCATGAGCTTTACACAATTACGGCTGTTAGGAGCAGCACGAC	GATCATGAGCtttaCACAATTACGACTATTAGGAGTAGCACGAC
A4		0.0 ±0.1%		0.0023824	0.143213	0.0485317	0.0704152	TCGTGGTACTTTTATGGTGATAGTCGTGCTCATACCACTGATCA
A6	A5G, A16G, T24C, T27C, T30C	0.0 ±0.0%	0.0548459	0.0458255	0.0439907	0.0482207	0.00335466	CCTAGTCATATTTAGGTTGTAATCGTACTGGTCGTGACAGCCCC	CCTAGTCATAtttaGGTTATAATCGTACTAGTCGTGATAGTCCT
A2	A4G, A8G, T16C, T22C	0.0 ±0.0%	0.0833073	0.0235325	0.0374782	0.048106	0.0180552	GATCATGAGCTTTACACGATTGCGACTATCAGGAGCAGCACGAC	GATCATGAGCtttaCACAATTACGACTATTAGGAGTAGCACGAC
A6	A16G, A23G, A25G	0.0 ±0.0%	0.0617016	0.0545542	0.0274942	0.0479167	0.0104176	CCTAGTCATATTTAGGTTATAATCGTACTGGTCGTGGTGGTCCT	CCTAGTCATAtttaGGTTATAATCGTACTAGTCGTGATAGTCCT
A4	A6G, A8G, A18G, T19C	0.0 ±0.0%	0.0514327	0.0583688	0.0307841	0.0468618	0.00828449	TCGTGGTACTTTTATGGTGGTGGTCGTGCTCGCACTACTGATCA	TCGTGGTACTtttaTGGTGATAGTCGTGCTCATACTACTGATCA
A6	A5G, A13G, A16G, T18C	0.0 ±0.0%	0.0205672	0.0938332	0.0256612	0.0466872	0.0236188	CCTAGTCATATTTAGGTTGTAATCGTGCTGGCCGTGATAGTCCT	CCTAGTCATAtttaGGTTATAATCGTACTAGTCGTGATAGTCCT
A6	A16G, T24C, A25G	0.0 ±0.0%	0.0548459	0.0501898	0.034826	0.0466206	0.00604853	CCTAGTCATATTTAGGTTATAATCGTACTGGTCGTGACGGTCCT	CCTAGTCATAtttaGGTTATAATCGTACTAGTCGTGATAGTCCT
A6	A5G, T21C, T24C, T27C	0.0 ±0.0%	0.0776983	0.0305503	0.0311601	0.0464696	0.0156154	CCTAGTCATATTTAGGTTGTAATCGTACTAGTCGCGACAGCCCT	CCTAGTCATAtttaGGTTATAATCGTACTAGTCGTGATAGTCCT
A2	A8G, A14G, T16C, T22C	0.0 ±0.0%	0.0555382	0.0313767	0.0522018	0.0463722	0.0075594	GATCATGAGCTTTACACAATTGCGACTGTCAGGAGCAGCACGAC	GATCATGAGCtttaCACAATTACGACTATTAGGAGTAGCACGAC
A6	A7G, A13G, T21C	0.0 ±0.0%	0.0434196	0.0567364	0.0384919	0.0462159	0.00544916	CCTAGTCATATTTAGGTTATGATCGTGCTAGTCGCGATAGTCCT	CCTAGTCATAtttaGGTTATAATCGTACTAGTCGTGATAGTCCT
A2	A8G, T16C, A17G	0.0 ±0.0%	0.0347114	0.0444503	0.0588944	0.0460187	0.00702494	GATCATGAGCTTTACACAATTGCGACTATCGGGAGTAGCACGAC	GATCATGAGCtttaCACAATTACGACTATTAGGAGTAGCACGAC
A6	A5G, A7G, T18C, T21C	0.0 ±0.0%	0.0548459	0.0480077	0.034826	0.0458932	0.00587516	CCTAGTCATATTTAGGTTGTGATCGTACTAGCCGCGATAGTCCT	CCTAGTCATAtttaGGTTATAATCGTACTAGTCGTGATAGTCCT
A6	A5G, A16G, A23G	0.0 ±0.0%	0.0159967	0.0611007	0.0604872	0.0458615	0.0149335	CCTAGTCATATTTAGGTTGTAATCGTACTGGTCGTGGTAGTCCT	CCTAGTCATAtttaGGTTATAATCGTACTAGTCGTGATAGTCCT
A5	T14C, T29C	0.0 ±0.0%	0.0418991	0.0528825	0.0424108	0.0457308	0.00357892	CTGATGCTCATTTAGTGTTAATGCTGACAATCCTCGTCATACCA	CTGATGCTCAtttaGTGTTAATGCTGATAATCCTCGTCATACTA
A6	A7G, A16G, T18C	0.0 ±0.0%	0.0411344	0.0458255	0.0494895	0.0454831	0.00241799	CCTAGTCATATTTAGGTTATGATCGTACTGGCCGTGATAGTCCT	CCTAGTCATAtttaGGTTATAATCGTACTAGTCGTGATAGTCCT
A6	T15C, T18C, T21C, T24C, T27C	0.0 ±0.0%	0.0639868	0.0370968	0.034826	0.0453032	0.00936478	CCTAGTCATATTTAGGTTATAATCGTACCAGCCGCGACAGCCCT	CCTAGTCATAtttaGGTTATAATCGTACTAGTCGTGATAGTCCT
A6	A7G, T12C, T21C	0.0 ±0.0%	0.0548459	0.0589185	0.0219953	0.0452532	0.0116882	CCTAGTCATATTTAGGTTATGATCGCACTAGTCGCGATAGTCCT	CCTAGTCATAtttaGGTTATAATCGTACTAGTCGTGATAGTCCT
A5	A15G, T17C, T20C	0.0 ±0.0%	0.0432084	0.0582604	0.0329862	0.0448183	0.00734032	CTGATGCTCATTTAGTGTTAATGCTGATGACCCCCGTCATACTA	CTGATGCTCAtttaGTGTTAATGCTGATAATCCTCGTCATACTA
A1	A7G, T20C	0.0 ±0.0%	0.0674457	0.0118089	0.0543297	0.0445281	0.016792	AGTATTACGATTTAACCACTGTCAGCACGAGTACGACGATCAGC	AGTATTACGAtttaACCACTATCAGCACGAGTATGACGATCAGC
A3	A9G, T16C, T26C	0.0 ±0.0%	0.0478222	0.0242761	0.0613942	0.0444975	0.0108433	GGACTAGCACTTTACCAATATTGGCATGACCAGCATCACCAGGA	GGACTAGCACtttaCCAATATTAGCATGATCAGCATCACTAGGA
A6	A5G, T18C, A25G	0.0 ±0.0%	0.0479901	0.0414612	0.0439907	0.0444807	0.0019006	CCTAGTCATATTTAGGTTGTAATCGTACTAGCCGTGATGGTCCT	CCTAGTCATAtttaGGTTATAATCGTACTAGTCGTGATAGTCCT
A6	A5G, T18C, T24C, T27C, T30C	0.0 ±0.0%	0.0754131	0.0414612	0.0164965	0.0444569	0.0170736	CCTAGTCATATTTAGGTTGTAATCGTACTAGCCGTGACAGCCCC	CCTAGTCATAtttaGGTTATAATCGTACTAGTCGTGATAGTCCT
A3	T13C	0.0 ±0.0%	0.0490485	0.0264831	0.0576733	0.0444016	0.00929881	GGACTAGCACTTTACCAATATTAGCACGATCAGCATCACTAGGA	GGACTAGCACtttaCCAATATTAGCATGATCAGCATCACTAGGA
A6	A13G, T18C, T24C, T27C	0.0 ±0.0%	0.0525606	0.0545542	0.0256612	0.0442587	0.00931651	CCTAGTCATATTTAGGTTATAATCGTGCTAGCCGTGACAGCCCT	CCTAGTCATAtttaGGTTATAATCGTACTAGTCGTGATAGTCCT
A1	A10G, A13G, T18C	0.0 ±0.0%	0.06194	0.0177134	0.0522401	0.0439645	0.0134209	AGTATTACGATTTAACCACTATCGGCGCGAGCATGACGATCAGC	AGTATTACGAtttaACCACTATCAGCACGAGTATGACGATCAGC
A1	A10G, A13G, A19G	0.0 ±0.0%	0.00137644	0.00787262	0.122242	0.0438303	0.0392506	AGTATTACGATTTAACCACTATCGGCGCGAGTGTGACGATCAGC	AGTATTACGAtttaACCACTATCAGCACGAGTATGACGATCAGC
A6	A5G, A7G, A13G, T18C, T21C, T24C	0.0 ±0.0%	0.0457049	0.0545542	0.0311601	0.0438064	0.00681969	CCTAGTCATATTTAGGTTGTGATCGTGCTAGCCGCGACAGTCCT	CCTAGTCATAtttaGGTTATAATCGTACTAGTCGTGATAGTCCT
A5	A16G, T17C	0.0 ±0.0%	0.0497552	0.0528825	0.0282739	0.0436372	0.00773453	CTGATGCTCATTTAGTGTTAATGCTGATAGCCCTCGTCATACTA	CTGATGCTCAtttaGTGTTAATGCTGATAATCCTCGTCATACTA
A5	T14C, T17C, T26C, T29C	0.0 ±0.0%	0.0222589	0.0367489	0.0706847	0.0432308	0.0143501	CTGATGCTCATTTAGTGTTAATGCTGACAACCCTCGTCACACCA	CTGATGCTCAtttaGTGTTAATGCTGATAATCCTCGTCATACTA
A5	T20C, T29C	0.0 ±0.0%	0.0458271	0.0546752	0.0282739	0.0429254	0.00775827	CTGATGCTCATTTAGTGTTAATGCTGATAATCCCCGTCATACCA	CTGATGCTCAtttaGTGTTAATGCTGATAATCCTCGTCATACTA
A6	T15C, T24C, T27C	0.0 ±0.0%	0.0571311	0.0414612	0.0293271	0.0426398	0.00804792	CCTAGTCATATTTAGGTTATAATCGTACCAGTCGTGACAGCCCT	CCTAGTCATAtttaGGTTATAATCGTACTAGTCGTGATAGTCCT
A6	A16G, T21C, T24C, T30C	0.0 ±0.0%	0.0548459	0.0545542	0.0183295	0.0425765	0.0121238	CCTAGTCATATTTAGGTTATAATCGTACTGGTCGCGACAGTCCC	CCTAGTCATAtttaGGTTATAATCGTACTAGTCGTGATAGTCCT
A4		0.0 ±0.1%		0.0023824	0.124475	0.0422857	0.0610461	TCGTGGTACTTTTATGGTGATAGTCGTGCTCGCACCACTGATCA
A4	A8G, T19C, A23G, T25C	0.0 ±0.0%	0.0568466	0.0262064	0.04283	0.041961	0.00885574	TCGTGGTACTTTTATGGTGATGGTCGTGCTCACACTGCCGATCA	TCGTGGTACTtttaTGGTGATAGTCGTGCTCATACTACTGATCA
A2	A8G, A20G	0.0 ±0.0%	0.0485959	0.0339914	0.0428323	0.0418065	0.00424705	GATCATGAGCTTTACACAATTGCGACTATTAGGGGTAGCACGAC	GATCATGAGCtttaCACAATTACGACTATTAGGAGTAGCACGAC
A4	A8G, T19C, T22C, A23G, T25C	0.0 ±0.0%	0.0392512	0.0512216	0.0347994	0.0417574	0.0049035	TCGTGGTACTTTTATGGTGATGGTCGTGCTCACACCGCCGATCA	TCGTGGTACTtttaTGGTGATAGTCGTGCTCATACTACTGATCA
A4	A8G, A18G, T19C, A20G, A23G	0.0 ±0.0%	0.0514327	0.0488392	0.0240919	0.0414546	0.00871357	TCGTGGTACTTTTATGGTGATGGTCGTGCTCGCGCTGCTGATCA	TCGTGGTACTtttaTGGTGATAGTCGTGCTCATACTACTGATCA
A4	A8G, T16C, T19C, A20G	0.0 ±0.0%	0.0446652	0.0393096	0.0401531	0.041376	0.00166255	TCGTGGTACTTTTATGGTGATGGTCGTGCCCACGCTACTGATCA	TCGTGGTACTtttaTGGTGATAGTCGTGCTCATACTACTGATCA
A6	A5G, A16G, T18C, T21C	0.0 ±0.0%	0.0571311	0.0370968	0.0293271	0.041185	0.00828252	CCTAGTCATATTTAGGTTGTAATCGTACTGGCCGCGATAGTCCT	CCTAGTCATAtttaGGTTATAATCGTACTAGTCGTGATAGTCCT
A3	A3G, A6G, A9G, A21G	0.0 ±0.0%	0.0613106	0.0331038	0.0279065	0.0407736	0.0103775	GGACTAGCACTTTACCGATGTTGGCATGATCAGCGTCACTAGGA	GGACTAGCACtttaCCAATATTAGCATGATCAGCATCACTAGGA
A4	A6G, A8G, T19C, A23G	0.0 ±0.0%	0.0527862	0.0369272	0.0321225	0.0406119	0.00624313	TCGTGGTACTTTTATGGTGGTGGTCGTGCTCACACTGCTGATCA	TCGTGGTACTtttaTGGTGATAGTCGTGCTCATACTACTGATCA
A5	T14C, T17C, T20C, T23C, T26C	0.0 ±0.0%	0.0183308	0.0699125	0.0329862	0.0404099	0.015346	CTGATGCTCATTTAGTGTTAATGCTGACAACCCCCGCCACACTA	CTGATGCTCAtttaGTGTTAATGCTGATAATCCTCGTCATACTA
A4	A8G, T13C, T16C, T19C, T22C	0.0 ±0.0%	0.0433117	0.0309712	0.0468453	0.0403761	0.00481181	TCGTGGTACTTTTATGGTGATGGTCGCGCCCACACCACTGATCA	TCGTGGTACTtttaTGGTGATAGTCGTGCTCATACTACTGATCA
A6	A16G, T18C, A25G	0.0 ±0.0%	0.0205672	0.0545542	0.0458236	0.040315	0.0101905	CCTAGTCATATTTAGGTTATAATCGTACTGGCCGTGATGGTCCT	CCTAGTCATAtttaGGTTATAATCGTACTAGTCGTGATAGTCCT
A1	A7G, A10G, T18C, T20C	0.0 ±0.0%	0.074328	0.0196816	0.02612	0.0400432	0.0172429	AGTATTACGATTTAACCACTGTCGGCACGAGCACGACGATCAGC	AGTATTACGAtttaACCACTATCAGCACGAGTATGACGATCAGC
A5	A6G, T17C, T20C	0.0 ±0.0%	0.0314243	0.0367489	0.0518354	0.0400029	0.00611269	CTGATGCTCATTTAGTGTTGATGCTGATAACCCCCGTCATACTA	CTGATGCTCAtttaGTGTTAATGCTGATAATCCTCGTCATACTA
A6	A5G, A13G, T15C, T18C, T21C	0.0 ±0.0%	0.00457049	0.00218217	0.11181	0.0395208	0.036151	CCTAGTCATATTTAGGTTGTAATCGTGCCAGCCGCGATAGTCCT	CCTAGTCATAtttaGGTTATAATCGTACTAGTCGTGATAGTCCT
A4	A8G, T16C, T19C, A20G, T22C	0.0 ±0.0%	0.0446652	0.0309712	0.04283	0.0394888	0.00429163	TCGTGGTACTTTTATGGTGATGGTCGTGCCCACGCCACTGATCA	TCGTGGTACTtttaTGGTGATAGTCGTGCTCATACTACTGATCA
A6	A13G, T18C, T27C	0.0 ±0.0%	0.0639868	0.0305503	0.0238283	0.0394552	0.0124184	CCTAGTCATATTTAGGTTATAATCGTGCTAGCCGTGATAGCCCT	CCTAGTCATAtttaGGTTATAATCGTACTAGTCGTGATAGTCCT
A1	A4G, A16G, T18C, A19G	0.0 ±0.0%	0.0578106	0.0196816	0.0407472	0.0394131	0.0110271	AGTATTACGATTTAACCGCTATCAGCACGGGCGTGACGATCAGC	AGTATTACGAtttaACCACTATCAGCACGAGTATGACGATCAGC
A6	A7G, T21C	0.0 ±0.0%	0.0639868	0.039279	0.0146636	0.0393098	0.0142384	CCTAGTCATATTTAGGTTATGATCGTACTAGTCGCGATAGTCCT	CCTAGTCATAtttaGGTTATAATCGTACTAGTCGTGATAGTCCT
A2	A8G, A14G, A23G	0.0 ±0.0%	0.0381825	0.0418355	0.0374782	0.0391654	0.00135044	GATCATGAGCTTTACACAATTGCGACTGTTAGGAGTGGCACGAC	GATCATGAGCtttaCACAATTACGACTATTAGGAGTAGCACGAC
A6	A7G, A13G, T27C	0.0 ±0.0%	0.018282	0.0698294	0.0293271	0.0391461	0.0156694	CCTAGTCATATTTAGGTTATGATCGTGCTAGTCGTGATAGCCCT	CCTAGTCATAtttaGGTTATAATCGTACTAGTCGTGATAGTCCT
A6	A5G, A13G, T24C, T27C, T30C	0.0 ±0.0%	0.0639868	0.0240038	0.0293271	0.0391059	0.012535	CCTAGTCATATTTAGGTTGTAATCGTGCTAGTCGTGACAGCCCC	CCTAGTCATAtttaGGTTATAATCGTACTAGTCGTGATAGTCCT
A5	A6G, T23C	0.0 ±0.0%	0.0366617	0.0331636	0.0471231	0.0389828	0.00419355	CTGATGCTCATTTAGTGTTGATGCTGATAATCCTCGCCATACTA	CTGATGCTCAtttaGTGTTAATGCTGATAATCCTCGTCATACTA
A1	A4G, A10G, T20C	0.0 ±0.0%	0.049552	0.025586	0.041792	0.0389767	0.00706013	AGTATTACGATTTAACCGCTATCGGCACGAGTACGACGATCAGC	AGTATTACGAtttaACCACTATCAGCACGAGTATGACGATCAGC
A2	A11G, T13C, T16C, T22C	0.0 ±0.0%	0.0485959	0.0392208	0.0281087	0.0386418	0.00592124	GATCATGAGCTTTACACAATTACGGCCATCAGGAGCAGCACGAC	GATCATGAGCtttaCACAATTACGACTATTAGGAGTAGCACGAC
A6	A13G, A16G, T21C, T24C	0.0 ±0.0%	0.0365639	0.0327325	0.0458236	0.0383734	0.00388587	CCTAGTCATATTTAGGTTATAATCGTGCTGGTCGCGACAGTCCT	CCTAGTCATAtttaGGTTATAATCGTACTAGTCGTGATAGTCCT
A6	A7G, A13G, A25G	0.0 ±0.0%	0.0297082	0.0741937	0.0109977	0.0382998	0.0187421	CCTAGTCATATTTAGGTTATGATCGTGCTAGTCGTGATGGTCCT	CCTAGTCATAtttaGGTTATAATCGTACTAGTCGTGATAGTCCT
A6	T12C, A13G, T15C, T18C	0.0 ±0.0%	0.0411344	0.0458255	0.0274942	0.0381514	0.00549798	CCTAGTCATATTTAGGTTATAATCGCGCCAGCCGTGATAGTCCT	CCTAGTCATAtttaGGTTATAATCGTACTAGTCGTGATAGTCCT
A6	T18C, T24C	0.0 ±0.0%	0.0594163	0.0305503	0.0238283	0.0379317	0.0109162	CCTAGTCATATTTAGGTTATAATCGTACTAGCCGTGACAGTCCT	CCTAGTCATAtttaGGTTATAATCGTACTAGTCGTGATAGTCCT
A6	A13G, A16G, T18C, T21C	0.0 ±0.0%	0.0502754	0.026186	0.0366589	0.0377068	0.00697371	CCTAGTCATATTTAGGTTATAATCGTGCTGGCCGCGATAGTCCT	CCTAGTCATAtttaGGTTATAATCGTACTAGTCGTGATAGTCCT
A5	T14C, T23C	0.0 ±0.0%	0.0392804	0.0358526	0.0376985	0.0376105	0.000990501	CTGATGCTCATTTAGTGTTAATGCTGACAATCCTCGCCATACTA	CTGATGCTCAtttaGTGTTAATGCTGATAATCCTCGTCATACTA
A6	A5G, A13G, A16G, A25G	0.0 ±0.0%	0.0251377	0.065465	0.0219953	0.0375327	0.0139956	CCTAGTCATATTTAGGTTGTAATCGTGCTGGTCGTGATGGTCCT	CCTAGTCATAtttaGGTTATAATCGTACTAGTCGTGATAGTCCT
A2	A8G, T15C, T16C, T22C	0.0 ±0.0%	0.0555382	0.0261472	0.0307857	0.0374904	0.00912272	GATCATGAGCTTTACACAATTGCGACTACCAGGAGCAGCACGAC	GATCATGAGCtttaCACAATTACGACTATTAGGAGTAGCACGAC
A4		0.0 ±nan%			0.112429	0.0374762		TCGTGGTACTTTTATGGTGATAGTCGTGCTCATGCTGCTGATCA
A2	A8G, T13C	0.0 ±0.0%	0.0277691	0.047065	0.0374782	0.0374374	0.00557028	GATCATGAGCTTTACACAATTGCGACCATTAGGAGTAGCACGAC	GATCATGAGCtttaCACAATTACGACTATTAGGAGTAGCACGAC
A3	A9G, A21G, T22C, T26C	0.0 ±0.0%	0.040465	0.0308969	0.0409295	0.0374304	0.00326953	GGACTAGCACTTTACCAATATTGGCATGATCAGCGCCACCAGGA	GGACTAGCACtttaCCAATATTAGCATGATCAGCATCACTAGGA
A5	T14C, A27G	0.0 ±0.0%	0.0222589	0.0663273	0.0235616	0.0373826	0.0144772	CTGATGCTCATTTAGTGTTAATGCTGACAATCCTCGTCATGCTA	CTGATGCTCAtttaGTGTTAATGCTGATAATCCTCGTCATACTA
A4	A6G, T19C, T22C, T25C	0.0 ±0.0%	0.0636141	0.0190592	0.0294456	0.037373	0.0134588	TCGTGGTACTTTTATGGTGGTAGTCGTGCTCACACCACCGATCA	TCGTGGTACTtttaTGGTGATAGTCGTGCTCATACTACTGATCA
A6	A8G, T12C	0.0 ±0.0%	0.0274229	0.0480077	0.0366589	0.0373632	0.00595273	CCTAGTCATATTTAGGTTATAGTCGCACTAGTCGTGATAGTCCT	CCTAGTCATAtttaGGTTATAATCGTACTAGTCGTGATAGTCCT
A2	A5G, T22C	0.0 ±0.0%	0.0416536	0.0261472	0.0441708	0.0373239	0.00563538	GATCATGAGCTTTACACAGTTACGACTATTAGGAGCAGCACGAC	GATCATGAGCtttaCACAATTACGACTATTAGGAGTAGCACGAC
A6	A13G, T24C, T27C	0.0 ±0.0%	0.0434196	0.0370968	0.0311601	0.0372255	0.00353962	CCTAGTCATATTTAGGTTATAATCGTGCTAGTCGTGACAGCCCT	CCTAGTCATAtttaGGTTATAATCGTACTAGTCGTGATAGTCCT
A6	A13G, A16G, T27C	0.0 ±0.0%	0.0342787	0.0327325	0.0439907	0.0370006	0.00352342	CCTAGTCATATTTAGGTTATAATCGTGCTGGTCGTGATAGCCCT	CCTAGTCATAtttaGGTTATAATCGTACTAGTCGTGATAGTCCT
A3	A3G, A4G, A6G, A9G, T26C	0.0 ±0.0%	0.0416912	0.0264831	0.0427899	0.036988	0.00526207	GGACTAGCACTTTACCGGTGTTGGCATGATCAGCATCACCAGGA	GGACTAGCACtttaCCAATATTAGCATGATCAGCATCACTAGGA
A3	A12G, A21G	0.0 ±0.0%	0.0367863	0.0419315	0.0316273	0.0367817	0.00297456	GGACTAGCACTTTACCAATATTAGCGTGATCAGCGTCACTAGGA	GGACTAGCACtttaCCAATATTAGCATGATCAGCATCACTAGGA
A6	T24C	0.0 ±0.0%	0.0548459	0.0458255	0.00916473	0.036612	0.0139685	CCTAGTCATATTTAGGTTATAATCGTACTAGTCGTGACAGTCCT	CCTAGTCATAtttaGGTTATAATCGTACTAGTCGTGATAGTCCT
A6	T15C, A16G, T18C	0.0 ±0.0%	0.0274229	0.0327325	0.0494895	0.0365483	0.00664966	CCTAGTCATATTTAGGTTATAATCGTACCGGCCGTGATAGTCCT	CCTAGTCATAtttaGGTTATAATCGTACTAGTCGTGATAGTCCT
A4	T-8C, A8G, T19C, T22C	0.0 ±0.0%	0.0175954	0.0142944	0.0776294	0.0365064	0.0205836	TCGTGGCACTTTTATGGTGATGGTCGTGCTCACACCACTGATCA	TCGTGGTACTtttaTGGTGATAGTCGTGCTCATACTACTGATCA
A6	T12C, A16G, T24C	0.0 ±0.0%	0.0342787	0.0414612	0.032993	0.0362443	0.00263472	CCTAGTCATATTTAGGTTATAATCGCACTGGTCGTGACAGTCCT	CCTAGTCATAtttaGGTTATAATCGTACTAGTCGTGATAGTCCT
A2	A8G, A14G, T16C	0.0 ±0.0%	0.0659516	0.0209178	0.0214161	0.0360952	0.0149289	GATCATGAGCTTTACACAATTGCGACTGTCAGGAGTAGCACGAC	GATCATGAGCtttaCACAATTACGACTATTAGGAGTAGCACGAC
A5	T20C, A27G	0.0 ±0.0%	0.034043	0.0412305	0.0329862	0.0360866	0.00258998	CTGATGCTCATTTAGTGTTAATGCTGATAATCCCCGTCATGCTA	CTGATGCTCAtttaGTGTTAATGCTGATAATCCTCGTCATACTA
A5	A15G, T17C, T26C	0.0 ±0.0%	0.0196402	0.0367489	0.0518354	0.0360748	0.00930008	CTGATGCTCATTTAGTGTTAATGCTGATGACCCTCGTCACACTA	CTGATGCTCAtttaGTGTTAATGCTGATAATCCTCGTCATACTA
A6	A5G, A7G, T21C	0.0 ±0.0%	0.0342787	0.0370968	0.0366589	0.0360115	0.000875579	CCTAGTCATATTTAGGTTGTGATCGTACTAGTCGCGATAGTCCT	CCTAGTCATAtttaGGTTATAATCGTACTAGTCGTGATAGTCCT
A6	T15C, T18C, T27C	0.0 ±0.0%	0.0502754	0.0283682	0.0293271	0.0359902	0.00714794	CCTAGTCATATTTAGGTTATAATCGTACCAGCCGTGATAGCCCT	CCTAGTCATAtttaGGTTATAATCGTACTAGTCGTGATAGTCCT
A4	A8G, T16C, T19C, A23G	0.0 ±0.0%	0.0582001	0.0309712	0.0187381	0.0359698	0.0116626	TCGTGGTACTTTTATGGTGATGGTCGTGCCCACACTGCTGATCA	TCGTGGTACTtttaTGGTGATAGTCGTGCTCATACTACTGATCA
A5	T17C, T20C, T23C, T26C, T29C	0.0 ±0.0%	0.0170215	0.048401	0.0424108	0.0359444	0.00961819	CTGATGCTCATTTAGTGTTAATGCTGATAACCCCCGCCACACCA	CTGATGCTCAtttaGTGTTAATGCTGATAATCCTCGTCATACTA
A4	T19C, A20G	0.0 ±0.0%	0.00270698	0.0011912	0.10306	0.0356526	0.0337064	TCGTGGTACTTTTATGGTGATAGTCGTGCTCACGCTACTGATCA	TCGTGGTACTtttaTGGTGATAGTCGTGCTCATACTACTGATCA
A3	A3G, A6G, A9G, T22C, T26C	0.0 ±0.0%	0.0429174	0.0397246	0.0241856	0.0356092	0.00578568	GGACTAGCACTTTACCGATGTTGGCATGATCAGCACCACCAGGA	GGACTAGCACtttaCCAATATTAGCATGATCAGCATCACTAGGA
A6	A8G, A13G, A16G	0.0 ±0.0%	0.0388492	0.0327325	0.034826	0.0354692	0.00179477	CCTAGTCATATTTAGGTTATAGTCGTGCTGGTCGTGATAGTCCT	CCTAGTCATAtttaGGTTATAATCGTACTAGTCGTGATAGTCCT
A6	A7G, T12C, T15C, A16G	0.0 ±0.0%	0.018282	0.0458255	0.0421577	0.0354217	0.00863505	CCTAGTCATATTTAGGTTATGATCGCACCGGTCGTGATAGTCCT	CCTAGTCATAtttaGGTTATAATCGTACTAGTCGTGATAGTCCT
A3	A3G, A24G	0.0 ±0.0%	0.0245242	0.055173	0.026046	0.0352478	0.00997231	GGACTAGCACTTTACCGATATTAGCATGATCAGCATCGCTAGGA	GGACTAGCACtttaCCAATATTAGCATGATCAGCATCACTAGGA
A2	A5G, A8G	0.0 ±0.0%	0.0277691	0.0287619	0.0481863	0.0349058	0.00664645	GATCATGAGCTTTACACAGTTGCGACTATTAGGAGTAGCACGAC	GATCATGAGCtttaCACAATTACGACTATTAGGAGTAGCACGAC
A5	A6G, A7G	0.0 ±0.0%	0.0418991	0.0421268	0.0188493	0.0342917	0.0077215	CTGATGCTCATTTAGTGTTGGTGCTGATAATCCTCGTCATACTA	CTGATGCTCAtttaGTGTTAATGCTGATAATCCTCGTCATACTA
A1	A4G, A7G, A16G, T18C	0.0 ±0.0%	0.0591871	0.00984078	0.0334336	0.0341538	0.0142496	AGTATTACGATTTAACCGCTGTCAGCACGGGCATGACGATCAGC	AGTATTACGAtttaACCACTATCAGCACGAGTATGACGATCAGC
A5	T14C, T17C, T23C, T26C	0.0 ±0.0%	0.0288056	0.0358526	0.0376985	0.0341189	0.00270956	CTGATGCTCATTTAGTGTTAATGCTGACAACCCTCGCCACACTA	CTGATGCTCAtttaGTGTTAATGCTGATAATCCTCGTCATACTA
A1	A4G, A13G, A16G	0.0 ±0.0%	0.0454226	0.00984078	0.047016	0.0340932	0.0121349	AGTATTACGATTTAACCGCTATCAGCGCGGGTATGACGATCAGC	AGTATTACGAtttaACCACTATCAGCACGAGTATGACGATCAGC
A6	T12C, A16G, T18C	0.0 ±0.0%	0.0274229	0.0305503	0.0439907	0.033988	0.00508218	CCTAGTCATATTTAGGTTATAATCGCACTGGCCGTGATAGTCCT	CCTAGTCATAtttaGGTTATAATCGTACTAGTCGTGATAGTCCT
A6	A5G, T27C, T30C	0.0 ±0.0%	0.0548459	0.0305503	0.0164965	0.0339642	0.0112013	CCTAGTCATATTTAGGTTGTAATCGTACTAGTCGTGATAGCCCC	CCTAGTCATAtttaGGTTATAATCGTACTAGTCGTGATAGTCCT
A4	A8G, A18G, T19C, T22C, A23G	0.0 ±0.0%	0.0527862	0.0202504	0.0281072	0.0337146	0.00980181	TCGTGGTACTTTTATGGTGATGGTCGTGCTCGCACCGCTGATCA	TCGTGGTACTtttaTGGTGATAGTCGTGCTCATACTACTGATCA
A2	A8G, T13C, T22C	0.0 ±0.0%	0.0347114	0.0287619	0.0374782	0.0336505	0.00257149	GATCATGAGCTTTACACAATTGCGACCATTAGGAGCAGCACGAC	GATCATGAGCtttaCACAATTACGACTATTAGGAGTAGCACGAC
A2	A8G, A11G, T16C, T22C	0.0 ±0.0%	0.0485959	0.0261472	0.0254317	0.0333916	0.00760497	GATCATGAGCTTTACACAATTGCGGCTATCAGGAGCAGCACGAC	GATCATGAGCtttaCACAATTACGACTATTAGGAGTAGCACGAC
A6	A7G, A13G, T18C, T24C	0.0 ±0.0%	0.0457049	0.0305503	0.0238283	0.0333612	0.00646972	CCTAGTCATATTTAGGTTATGATCGTGCTAGCCGTGACAGTCCT	CCTAGTCATAtttaGGTTATAATCGTACTAGTCGTGATAGTCCT
A3	A3G, A12G, A21G	0.0 ±0.0%	0.0331077	0.0419315	0.0241856	0.0330749	0.00512283	GGACTAGCACTTTACCGATATTAGCGTGATCAGCGTCACTAGGA	GGACTAGCACtttaCCAATATTAGCATGATCAGCATCACTAGGA
A3	A9G, A21G, T22C	0.0 ±0.0%	0.0245242	0.0485523	0.026046	0.0330408	0.00776814	GGACTAGCACTTTACCAATATTGGCATGATCAGCGCCACTAGGA	GGACTAGCACtttaCCAATATTAGCATGATCAGCATCACTAGGA
A4	A8G, T16C, T19C, T22C, A23G	0.0 ±0.0%	0.0527862	0.0262064	0.0200766	0.033023	0.0100388	TCGTGGTACTTTTATGGTGATGGTCGTGCCCACACCGCTGATCA	TCGTGGTACTtttaTGGTGATAGTCGTGCTCATACTACTGATCA
A3	A9G, A12G, T22C, T26C	0.0 ±0.0%	0.0331077	0.0242761	0.0409295	0.0327711	0.00481035	GGACTAGCACTTTACCAATATTGGCGTGATCAGCACCACCAGGA	GGACTAGCACtttaCCAATATTAGCATGATCAGCATCACTAGGA
A6	A5G, A8G, A16G	0.0 ±0.0%	0.0205672	0.0501898	0.0274942	0.0327504	0.00894607	CCTAGTCATATTTAGGTTGTAGTCGTACTGGTCGTGATAGTCCT	CCTAGTCATAtttaGGTTATAATCGTACTAGTCGTGATAGTCCT
A5	T14C, T17C, T20C, T26C, T29C	0.0 ±0.0%	0.0222589	0.0331636	0.0424108	0.0326111	0.00582392	CTGATGCTCATTTAGTGTTAATGCTGACAACCCCCGTCACACCA	CTGATGCTCAtttaGTGTTAATGCTGATAATCCTCGTCATACTA
A5	T14C, T17C, T29C	0.0 ±0.0%	0.0183308	0.0268894	0.0518354	0.0323519	0.0100502	CTGATGCTCATTTAGTGTTAATGCTGACAACCCTCGTCATACCA	CTGATGCTCAtttaGTGTTAATGCTGATAATCCTCGTCATACTA
A4	A8G, T19C, A20G, T22C, A23G	0.0 ±0.0%	0.0473722	0.0214416	0.0281072	0.032307	0.00777449	TCGTGGTACTTTTATGGTGATGGTCGTGCTCACGCCGCTGATCA	TCGTGGTACTtttaTGGTGATAGTCGTGCTCATACTACTGATCA
A4	A8G, T19C, T22C, A30G	0.0 ±0.0%	0.0378978	0.0321624	0.0267687	0.0322763	0.00321317	TCGTGGTACTTTTATGGTGATGGTCGTGCTCACACCACTGATCG	TCGTGGTACTtttaTGGTGATAGTCGTGCTCATACTACTGATCA
A4	A8G, A20G, T22C	0.0 ±0.0%	0.0365443	0.0321624	0.0281072	0.0322713	0.00243618	TCGTGGTACTTTTATGGTGATGGTCGTGCTCATGCCACTGATCA	TCGTGGTACTtttaTGGTGATAGTCGTGCTCATACTACTGATCA
A2	A8G, T16C, A23G	0.0 ±0.0%	0.0277691	0.0444503	0.0240932	0.0321042	0.00626358	GATCATGAGCTTTACACAATTGCGACTATCAGGAGTGGCACGAC	GATCATGAGCtttaCACAATTACGACTATTAGGAGTAGCACGAC
A6	A7G, T12C, T15C, T24C	0.0 ±0.0%	0.0228524	0.0436433	0.0293271	0.031941	0.00614246	CCTAGTCATATTTAGGTTATGATCGCACCAGTCGTGACAGTCCT	CCTAGTCATAtttaGGTTATAATCGTACTAGTCGTGATAGTCCT
A3	A9G, A18G, A21G	0.0 ±0.0%	0.0245242	0.0485523	0.0223252	0.0318006	0.00839988	GGACTAGCACTTTACCAATATTGGCATGATCGGCGTCACTAGGA	GGACTAGCACtttaCCAATATTAGCATGATCAGCATCACTAGGA
A5	A15G, T29C	0.0 ±0.0%	0.030115	0.0224079	0.0424108	0.0316445	0.00582478	CTGATGCTCATTTAGTGTTAATGCTGATGATCCTCGTCATACCA	CTGATGCTCAtttaGTGTTAATGCTGATAATCCTCGTCATACTA
A6	A5G, A13G, T24C, T30C	0.0 ±0.0%	0.0319934	0.026186	0.0366589	0.0316128	0.00302925	CCTAGTCATATTTAGGTTGTAATCGTGCTAGTCGTGACAGTCCC	CCTAGTCATAtttaGGTTATAATCGTACTAGTCGTGATAGTCCT
A6	A5G, T12C, T15C, T18C	0.0 ±0.0%	0.0342787	0.0327325	0.0274942	0.0315018	0.00205291	CCTAGTCATATTTAGGTTGTAATCGCACCAGCCGTGATAGTCCT	CCTAGTCATAtttaGGTTATAATCGTACTAGTCGTGATAGTCCT
A2	A11G, A14G, A17G	0.0 ±0.0%	0.0416536	0.0104589	0.0414938	0.0312021	0.0103717	GATCATGAGCTTTACACAATTACGGCTGTTGGGAGTAGCACGAC	GATCATGAGCtttaCACAATTACGACTATTAGGAGTAGCACGAC
A6	A7G, T12C, T18C, T21C	0.0 ±0.0%	0.0457049	0.0327325	0.0146636	0.0310337	0.00900103	CCTAGTCATATTTAGGTTATGATCGCACTAGCCGCGATAGTCCT	CCTAGTCATAtttaGGTTATAATCGTACTAGTCGTGATAGTCCT
A3	A3G, A4G, A6G, A9G, A12G	0.0 ±0.0%	0.0269767	0.0154484	0.0502316	0.0308856	0.0102295	GGACTAGCACTTTACCGGTGTTGGCGTGATCAGCATCACTAGGA	GGACTAGCACtttaCCAATATTAGCATGATCAGCATCACTAGGA
[truncated: 3,309 more rows]

## Sheet: ABE_T_72h_A
target	edits	percentage	rep1_percentage	rep2_percentage	rep3_percentage	percentage_mean	percentage_sem	seq	target_seq
[truncated: 3,393 more rows]

## Sheet: CBE_T_24h_C
target	edits	percentage	rep1_percentage	rep2_percentage	rep3_percentage	percentage_mean	percentage_sem	seq	target_seq
[truncated: 2,509 more rows]

[truncated: 6 more sheets: CBE_T_48h_C, CBE_T_72h_C, CBE_NT_72h_C, ABE_NT_72h_A, noBE_T_72h_C, noBE_T_72h_A]
